# Supplementary material for: Identification of a microbial sub-community from the feral chicken gut that reduces Salmonella colonization and improves gut health in a gnotobiotic chicken model
Source: Microbiol Spectr. 2024 Feb 5;12(3):e01621-23. doi: 10.1128/spectrum.01621-23 (PMC10913435; doi:10.1128/spectrum.01621-23)
Supplement: Table S1 — Composition of media and supplements used for bacterial isolation. [file spectrum.01621-23-s0004.xlsx]

## Sheet: Sheet1
Table S1. Media composition and supplements used for bacterial isolation. BHI-M was used as a base medium in this study. Total 12 culture conditions; one base BHI-M medium and 10 selective conditions by supplementing BHI-M with antibiotics and one heat treated condition were used to isolate bacterial strains. The concentration of antibiotics used in this study was selected from Minimum inhibitory…
Media composition
Components	Quantity per liter	Note
Brain Heart Infusion (BHI)	37 g
Yeast extract	5 g
Agar (plate)	15 g
ATCC Vitamin mix	10 mL	Added after autoclave
ATCC Mineral mix	10 mL
Hemin (0.5 mg/mL)	1 mL
Propionic acid (8 mM)	2 mL		Volatile fatty acids
Butyric acid (4 mM)	2 mL
Acetic acid (30 mM)	1.7 mL
Isovaleric acid (1 mM)	100 µL
Supplements dose
Supplement	Dose
Ampicillin and Erythromycin	1 and 1 µg/mL
Vancomycin	8 µg/mL
Chloramphenicol	8 µg/mL
Clindomycin	0.5 µg/mL
Neomycin and Sulfamethoxazole	0.125 and 0.5 µg/mL
Metronidazole	0.5 µg/mL
Colistin	0.5 µg/mL
Gentamicin and Kanamycin	0.064 and 0.064 µg/mL
Vancomycin and Ampicillin	8 and 1 µg/mL
Heat treatment	80oC for 15 min
Antibiotic mix
Fetal bovine serum	0.01
Sodium taurocholate	0.005
Aztreonam	1 (µg/mL)
Colistin sulphate	10 (µg/mL)
Gentamicin	2 (µg/mL)
Ampicillin	0.5 (µg/mL)
Erythromycin	2 (µg/mL)
Vancomycin	0.5 (µg/mL)
