# Supplementary material for: Identification of a microbial sub-community from the feral chicken gut that reduces Salmonella colonization and improves gut health in a gnotobiotic chicken model
Source: Microbiol Spectr. 2024 Feb 5;12(3):e01621-23. doi: 10.1128/spectrum.01621-23 (PMC10913435; doi:10.1128/spectrum.01621-23)
Supplement: Table S2 — Bacterial strains isolated in this study. [file spectrum.01621-23-s0005.xlsx]

## Sheet: MALDI+16s
Table S2. List of bacterial strains isolated in this study. Total 1,300 isolates were selected from the cultures of pooled intestinal content in 12 culture conditions. Species identity of 1,023 isolates was determined using MALDI-TOF or 16S rRNA gene sequencing.
Sample No.	Isolate ID	Method	Culture condition	Phylum	Organism	% Identity	Accession	16S rRNA gene sequence	MALDI-ToF score
1	SW1	MALDI-TOF	BHI-M	Firmicutes	Lactobacillus agilis				> 1.9
2	SW2	16s	BHI-M	Firmicutes	Eubacterium cylindroides	99	NR_113163.1	TTGCTTTCCTTGAAGTCAGTGGCGAACGGGTGAGTAACACGTAGGTAACCTGCCCATGTGCCCGGGACAACGCCTGGAAACGGGTGCTAAAACCGGATAGGTAGAGAGATCGCATGAACTTTCTATTAAAGGGGCTACGGCCCTGAACATGGATGGACCTGCGGTGCATTAGCTAGTTGGTGAGGTAACGGCCCACCAAGGCGACGATGCATAGCCGACCTGAGAGGGCGAACGGCCACATTGGGACTGAGACACGGCCCAAACTCCTACGGGAGGCAGCAGTAGGGAATTTTCGTCAATGGGGGGAACCCTGAACGAGCAATGCCGCGTGAGTGAAGACGGTCTTCGGATTGTAAAGCTCTGTTGCGAGAGAAAAACGACACGGATAGGGAATGATCC…
3	SW3	MALDI-TOF	BHI-M	Firmicutes	Lactobacillus ingluviei				> 1.9
4	SW4	MALDI-TOF	BHI-M	Firmicutes	Enterococcus hirae				> 1.9
5	SW5	16S	BHI-M	Firmicutes	Bacillus licheniformis	100	NR_118996.1	TAGGTCAGCGGCGGACGGGTGAGTAACACGTGGGTAACCTGCCTGTAAGACTGGGATAACTCCGGGAAACCGGGGCTAATACCGGATGCTTGATTGAACCGCATGGTTCAATCATAAAAGGTGGCTTTTAGCTACCACTTACAGATGGACCCGCGGCGCATTAGCTAGTTGGTGAGGTAACGGCTCACCAAGGCGACGATGCGTAGCCGACCTGAGAGGGTGATCGGCCACACTGGGACTGAGACACGGCCCAGACTCCTACGGGAGGCAGCAGTAGGGAATCTTCCGCAATGGACGAAAGTCTGACGGAGCAACGCCGCGTGAGTGATGAAGGTTTTCGGATCGTAAAACTCTGTTGTTAGGGAAGAACAAGTACCGTTCGAATAGGGCGGTACCTTG…
6	SW6	16S	BHI-M	Actinobacteria	Olsenella profusa	96	NR_116938.1	ACGGAGAGTTCGATCCTGGCTCAGGATGAACGCTGGCGGCGCGCCTAACACATGCAAGTCGAACGGTTAAAGCACCTCCGGGTGTGTATAAAGTGGCGAACGGCTGAGTAACACGTGGGCAACCTGCCCCTCGCACCGGGACAGCCTCGGGAAACCGTGGATAATACCGGATACTCCGGACCCCCCGCATGGGGGGACCGGGAAAGCCCAGACGGCGAGGGATGGGCCCGCGGCCTGTTAGCTAGTTGGTGGGGCAACGGCCCACCAAGGCGATTATGGGTAGCTGGGTTGAGAGACCGACCAGCCAGATTGGGACTGAGACACGGCCCAGACTCCTACGGGAGGCAGCAGTGGGGAATCTTGCGCAATGGGCGAAAGCCTGACGCAGCGACGCCGCGT…
7	SW7	16s	BHI-M	Firmicutes	Faecalicoccus pleomorphus	99	NR_044660.3	GCTTTTTTTGGAAGTCAGTGGCGAACGGGTGAGTAACACGTAGGTAACCTGCCCATGTGCCCGGGATAATTTCTGGAAACGGAAACTAAAACCGGATAGGTAGGGATCTCGCATGAGGACCTTATTAAAGGGGCTACGGCCCTGAACATGGATGGACCTGCGGTGCATTAGCTAGTTGGTGGGGTAACGGCCTACCAAGGCGACGATGCATAGCCGACCTGAGAGGGCGAACGGCCACATTGGGACTGAGACACGGCCCAAACTCCTACGGGAGGCAGCAGTAGGGAATTTTCGTCAATGGGGGGAACCCTGAACGAGCAATGCCGCGTGAGTGAAGACGGTTTTCGGACTGTAAAGCTCTGTTGTAAGAGAAAAACGGCCGACATAGGGAATGATGTC…
8	SW8	16S	BHI-M	Firmicutes	Eubacterium cylindroides	100	NR_113163.1	TTTCCTGAAGTCAGTGGCGAACGGGTGAGTAACACGTAGGTAACCTGCCCATGTGCCCGGGACAACGCCTGGAAACGGGTGCTAAAACCGGATAGGTAGAGAGATCGCATGAACTTTCTATTAAAGGGGCTACGGCCCTGAACATGGATGGACCTGCGGTGCATTAGCTAGTTGGTGAGGTAACGGCCCACCAAGGCGACGATGCATAGCCGACCTGAGAGGGCGAACGGCCACATTGGGACTGAGACACGGCCCAAACTCCTACGGGAGGCAGCAGTAGGGAATTTTCGTCAATGGGGGGAACCCTGAACGAGCAATGCCGCGTGAGTGAAGACGGTCTTCGGATTGTAAAGCTCTGTTGCGAGAGAAAAACGACACGGATAGGGAATGATCCGTGGG…
9	SW9	16S	BHI-M	Firmicutes	Eubacterium cylindroides	99	NR_113163.1	GCTTTCCTTGAAGTCAGTGGCGAACGGGTGAGTAACACGTAGGTAACCTGCCCATGTGCCCGGGACAACGCCTGGAAACGGGTGCTAAAACCGGATAGGTAGAGAGATCGCATGAACTTTCTATTAAAGGGGCTACGGCCCTGAACATGGATGGACCTGCGGTGCATTAGCTAGTTGGTGAGGTAACGGCCCACCAAGGCGACGATGCATAGCCGACCTGAGAGGGCGAACGGCCACATTGGGACTGAGACACGGCCCAAACTCCTACGGGAGGCAGCAGTAGGGAATTTTCGTCAATGGGGGGAACCCTGAACGAGCAATGCCGCGTGAGTGAAGACGGTCTTCGGATTGTAAAGCTCTGTTGCGAGAGAAAAACGACACGGATAGGGAATGATCCGT…
10	SW10	MALDI-TOF	BHI-M	Firmicutes	Faecalicoccus pleomorphus				> 1.9
12	SW12	16S	BHI-M	Firmicutes	Turicibacter sanguinis	100	HQ646364.1	GGCGAACGGGTGAGTAACACGTAGGTTATCTGCCCATCAGACGGGGACAACGATTGGAAACGATCGCTAATACCGGATAGGACGAAAGTTTAAAGGTGCTTCGGCACCACTGATGGATGAGCCTGCGGCGCATTAGCTAGTTGGTAGGGTAAAGGCCTACCAAGGCGACGATGCGTAGCCGACCTGAGAGGGTGAACGGCCACACTGGGACTGAGACACGGCCCAGACTCCTACGGGAGGCAGCAGTAGGGAATCTTCGGCAATGGGCGAAAGCCTGACCGAGCAACGCCGCGTGAATGATGAAGGCCTTCGGGTTGTAAAATTCTGTTATAAGGGAAGAATGGCTCTAGTAGGAAATGGCTAGAGTGTGACGGTACCTTATGAGAAAGCCACGGCTAA…
13	SW13	16s	BHI-M	Firmicutes	Eubacterium cylindroides	99	NR_113163.1	TTGCTTTCCTTGAAGTCAGTGGCGAACGGGTGAGTAACACGTAGGTAACCTGCCCATGTGCCCGGGACAACGCCTGGAAACGGGTGCTAAAACCGGATAGGTAGAGAGATCGCATGAACTTTCTATTAAAGGGGCTACGGCCCTGAACATGGATGGACCTGCGGTGCATTAGCTAGTTGGTGAGGTAACGGCCCACCAAGGCGACGATGCATAGCCGACCTGAGAGGGCGAACGGCCACATTGGGACTGAGACACGGCCCAAACTCCTACGGGAGGCAGCAGTAGGGAATTTTCGTCAATGGGGGGAACCCTGAACGAGCAATGCCGCGTGAGTGAAGACGGTCTTCGGATTGTAAAGCTCTGTTGCGAGAGAAAAACGACACGGATAGGGAATGATCC…
14	SW14	16S	BHI-M	Proteobacteria	Escherichia fergusonii	100	NR_074902.1	AAGCTTGCTGCTTTGCTGACGAGTGGCGGACGGGTGAGTAATGTCTGGGAAACTGCCTGATGGAGGGGGATAACTACTGGAAACGGTAGCTAATACCGCATAACGTCGCAAGACCAAAGAGGGGGACCTTCGGGCCTCTTGCCATCGGATGTGCCCAGATGGGATTAGCTAGTAGGTGGGGTAAAGGCTCACCTAGGCGACGATCCCTAGCTGGTCTGAGAGGATGACCAGCCACACTGGAACTGAGACACGGTCCAGACTCCTACGGGAGGCAGCAGTGGGGAATATTGCACAATGGGCGCAAGCCTGATGCAGCCATGCCGCGTGTATGAAGAAGGCCTTCGGGTTGTAAAGTACTTTCAGCGGGGAGGAAGGGAGTAAAGTTAATACCTTTGCTCA…
15	SW15	MALDI-TOF	BHI-M	Firmicutes	Lactobacillus aviarius				> 1.9
16	SW16	16s	BHI-M	Firmicutes	Massiliomicrobiota timonensis	100	NR_144738.1	GCGAACGGGTGAGTAAGACATAAGCAACCTGCCCCTGTGAGGGGGATAACTGCTGGAAACGGCAGCTAAGACCGCATAGGCATAGAGGACGCATGTCGACTATGTTAAATATCCCACGGGATAGCACAGGGATGGGCTTATGACGCATTAGCCAGCTGGTGAGGTAACGGCTCACCAGGGCGACGATGCGTAGCCGGCCTGAGAGGGTGGACGGCCACACTGGGACTGAGACACGGCCCAGACTCCTACGGGAGGCAGCAGTAGGGAATTTTCGGCAATGGGCGAAAGCCTGACCGAGCAACGCCGCGTGAAGGAAGAAGTCATTCGTGATGTAAACTTCTGTTATGAAGGAAGAACGGCAGATGGAGGGAATGCCATGTGCGTGACGGTACTTCATGA…
17	SW17	MALDI-TOF	BHI-M	Firmicutes	Lactobacillus salivarius				> 1.9
18	SW18	16S	BHI-M	Firmicutes	Eubacterium cylindroides	99	NR_113163.1	TTCTTGAAGTCAGTGGCGAACGGGTGAGTAACACGTAGGTAACCTGCCCATGTGCCCGGGACAACGCCTGGAAACGGGTGCTAAAACCGGATAGGTAGAGAGATCGCATGAACTTTCTATTAAAGGGGCTACGGCCCTGAACATGGATGGACCTGCGGTGCATTAGCTAGTTGGTGAGGTAACGGCCCACCAAGGCGACGATGCATAGCCGACCTGAGAGGGCGAACGGCCACATTGGGACTGAGACACGGCCCAAACTCCTACGGGAGGCAGCAGTAGGGAATTTTCGTCAATGGGGGGAACCCTGAACGAGCAATGCCGCGTGAGTGAAGACGGTCTTCGGATTGTAAAGCTCTGTTGCGAGAGAAAAACGACACGGATAGGGAATGATCCGTGGGT…
19	SW19	MALDI-TOF	BHI-M	Firmicutes	Faecalicoccus pleomorphus				> 1.9
20	SW20	16s	BHI-M	Firmicutes	Eubacterium cylindroides	100	NR_113163.1	TGCTTTTCCTGAAGTCAGTGGCGAACGGGTGAGTAACACGTAGGTAACCTGCCCATGTGCCCGGGACAACGCCTGGAAACGGGTGCTAAAACCGGATAGGTAGAGAGATCGCATGAACTTTCTATTAAAGGGGCTACGGCCCTGAACATGGATGGACCTGCGGTGCATTAGCTAGTTGGTGAGGTAACGGCCCACCAAGGCGACGATGCATAGCCGACCTGAGAGGGCGAACGGCCACATTGGGACTGAGACACGGCCCAAACTCCTACGGGAGGCAGCAGTAGGGAATTTTCGTCAATGGGGGGAACCCTGAACGAGCAATGCCGCGTGAGTGAAGACGGTCTTCGGATTGTAAAGCTCTGTTGCGAGAGAAAAACGACACGGATAGGGAATGATCCG…
21	SW21	16s	BHI-M	Bacteroidetes	Bacteroides caecicola	99	NR_148821.1	CGGTACGGGAGGGGGGTGCGTTCCATTAGGTAGTAGGCGGGGTAACGGCCCACCTAGCCGACGATGGATAGGGGTTCTGAGAGGAAGGTCCCCCACATTGGAACTGAGACACGGTCCAAACTCCTACGGGAGGCAGCAGTGAGGAATATTGGTCAATGGCCGGGAGGCTGAACCAGCCAAGTAGCGTGAAGGATGACGGCCCTACGGGTTGTAAACTTCTTTTATGCGGGATTAACGTGAGGTACGTGTACCTTATTGCAGGTACCGCATGAATAAGCATCGGCTAACTCCGTGCCAGCAGCCGCGGTAATACGGAGGATGCAGGCGTTATCCGGATTTATTGGGTTTAAAGGGAGCGCAGACGGCATGTCAAGTCAGCTGTGAAAGTTCGGGGCTCAA…
22	SW22	16S	BHI-M	Firmicutes	Megasphaera statonii	99	NA	TGCTACCGCCGGGGGAGGGGCTTGCGTCTGATTAGCTAGTTGGAGGGGTAACGGCCCACCAAGGCGACGATCAGTAGCCGGTCTGAGAGGATGAACGGCCACATTGGAACTGAGACACGGTCCAGACTCCTACGGGAGGCAGCAGTGGGGAATCTTCCGCAATGGGCGAAAGCCTGACGGAGCAACGCCGCGTGAGCGAAGACGGCCTTCGGGTTGTAAAGCTCTGTTATACGGGACGAACGGCTAGTGTGCCAATACCACATTAGAATGACGGTACCGTAAGAGAAAGCCACGGCTAACTACGTGCCAGCAGCCGCGGTAATACGTAGGTGGCAAGCGTTGTCCGGAATTATTGGGCGTAAAGGGCGCGCAGGCGGTTTCATAAGTCTGTCTTAAAAG…
23	SW23	16s	BHI-M	Firmicutes	Megasphaera statonii	99	NA	TGCTTCCTATGGACTCTAGTGGCAAACGGGTGAGTAACGCGTAAGCAACCTGCCCTCCGGATGGGGACAACAGCTGGAAACGGCTGCTAATACCGAATACGTTTTCATTGCCGCATGGCAGTGGGAAGAAAGGTGGCCTCTGAATATGCTACCGCCGGGGGAGGGGCTTGCGTCTGATTAGCTAGTTGGAGGGGTAACGGCCCACCAAGGCGACGATCAGTAGCCGGTCTGAGAGGATGAACGGCCACATTGGAACTGAGACACGGTCCAGACTCCTACGGGAGGCAGCAGTGGGGAATCTTCCGCAATGGGCGAAAGCCTGACGGAGCAACGCCGCGTGAGCGAAGACGGCCTTCGGGTTGTAAAGCTCTGTTATACGGGACGAATGGCTAGTGTGCC…
24	SW24	16S	BHI-M	Firmicutes	Massiliomicrobiota timonensis	100	NR_144738.1	GAGTGGCGAACGGGTGAGTAAGACATAAGCAACCTGCCCCTGTGAGGGGGATAACTGCTGGAAACGGCAGCTAAGACCGCATAGGCATAGAGGACGCATGTCGACTATGTTAAATATCCCACGGGATAGCACAGGGATGGGCTTATGACGCATTAGCCAGCTGGTGAGGTAACGGCTCACCAGGGCGACGATGCGTAGCCGGCCTGAGAGGGTGGACGGCCACACTGGGACTGAGACACGGCCCAGACTCCTACGGGAGGCAGCAGTAGGGAATTTTCGGCAATGGGCGAAAGCCTGACCGAGCAACGCCGCGTGAAGGAAGAAGTCATTCGTGATGTAAACTTCTGTTATGAAGGAAGAACGGCAGATGGAGGGAATGCCATGTGCGTGACGGTACTT…
25	SW25	16S	BHI-M	Firmicutes	Massiliomicrobiota timonensis	100	NR_144738.1	CGAACGGGTGAGTAAGACATAAGCAACCTGCCCCTGTGAGGGGGATAACTGCTGGAAACGGCAGCTAAGACCGCATAGGCATAGAGGACGCATGTCGACTATGTTAAATATCCCACGGGATAGCACAGGGATGGGCTTATGACGCATTAGCCAGCTGGTGAGGTAACGGCTCACCAGGGCGACGATGCGTAGCCGGCCTGAGAGGGTGGACGGCCACACTGGGACTGAGACACGGCCCAGACTCCTACGGGAGGCAGCAGTAGGGAATTTTCGGCAATGGGCGAAAGCCTGACCGAGCAACGCCGCGTGAAGGAAGAAGTCATTCGTGATGTAAACTTCTGTTATGAAGGAAGAACGGCAGATGGAGGGAATGCCATGTGCGTGACGGTACTTCATGAG…
26	SW26	16S	BHI-M	Firmicutes	Megasphaera statonii	99	NA	TTCCTATGGACTCTAGTGGCAAACGGGTGAGTAACGCGTAAGCAACCTGCCCTCCGGATGGGGACAACAGCTGGAAACGGCTGCTAATACCGAATACGTTTTCATTGCCGCATGGCAGTGGGAAGAAAGGTGGCCTCTGAATATGCTACCGCCGGGGGAGGGGCTTGCGTCTGATTAGCTAGTTGGAGGGGTAACGGCCCACCAAGGCGACGATCAGTAGCCGGTCTGAGAGGATGAACGGCCACATTGGAACTGAGACACGGTCCAGACTCCTACGGGAGGCAGCAGTGGGGAATCTTCCGCAATGGGCGAAAGCCTGACGGAGCAACGCCGCGTGAGCGAAGACGGCCTTCAGGTTGTAAAGCTCTGTTATACGGGACGAACGGCTAGTGTGCCAAT…
27	SW27	MALDI-TOF	BHI-M	Firmicutes	Lactobacillus salivarius				> 1.9
28	SW28	16s	BHI-M	Bacteroidetes	Bacteroides caecicola	99	NR_148821.1	TTGCCAGGATACGATGGCGACCGGCGCACGGGTGAGTAACGCGTATCCAACCTGCCCCGTACACGGGGATAGCCTTCCGAAAGGGAGATTAATACCCGATGATGTCAGGAGTTCGCATGTAAACCTGACTAAAGTTATTACGGTACGGGAGGGGGGTGCGTTCCATTAGGTAGTAGGCGGGGTAACGGCCCACCTAGCCGACGATGGATAGGGGTTCTGAGAGGAAGGTCCCCCACATTGGAACTGAGACACGGTCCAAACTCCTACGGGAGGCAGCAGTGAGGAATATTGGTCAATGGCCGGGAGGCTGAACCAGCCAAGTAGCGTGAAGGATGACGGCCCTACGGGTTGTAAACTTCTTTTATGCGGGATTAACGTGAGGTACGTGTACCTTATTGC…
29	SW29	MALDI-TOF	BHI-M		NA
30	SW30	MALDI-TOF	BHI-M	Firmicutes	Lactobacillus ingluviei				> 1.9
31	SW31	16s	BHI-M	Firmicutes	Sellimonas intestinalis	98	LGAJ01000018	TCTTCGGATGAAGAAGACTGTGACTGAGTGGCGGACGGGTGAGTAACGCGTGGGCAACCTGCCCTGTACAGGGGGATAACAGTTAGAAATGACTGCTAATACCGCATAAGCGCACGAGGACGCATGTTCTTGTGTGAAAAACTCCGGTGGTACAGGATGGGCCCGCGTCTGATTAGGTAGTTGGTGGGGCAGCGGCCTACCAAGCCGACGATCAGTAGCCGACCTGAGAGGGTGACCGGCCACATTGGGACTGAGACACGGCCCAAACTCCTACGGGAGGCAGCAGTGGGGAATATTGCACAATGGGGGAAACCCTGATGCAGCGACGCCGCGTGAAGGAAGAAGTATTTCGGTATGTAAACTTCTATCAGCAGGGAAGAAACTGACGGTACCTGACTA…
32	SW32	16S	BHI-M	Firmicutes	Eubacterium cylindroides	100	NR_113163.1	TTTCCTGAAGTCAGTGGCGAACGGGTGAGTAACACGTAGGTAACCTGCCCATGTGCCCGGGACAACGCCTGGAAACGGGTGCTAAAACCGGATAGGTAGAGAGATCGCATGAACTTTCTATTAAAGGGGCTACGGCCCTGAACATGGATGGACCTGCGGTGCATTAGCTAGTTGGTGAGGTAACGGCCCACCAAGGCGACGATGCATAGCCGACCTGAGAGGGCGAACGGCCACATTGGGACTGAGACACGGCCCAAACTCCTACGGGAGGCAGCAGTAGGGAATTTTCGTCAATGGGGGGAACCCTGAACGAGCAATGCCGCGTGAGTGAAGACGGTCTTCGGATTGTAAAGCTCTGTTGCGAGAGAAAAACGACACGGATAGGGAATGATCCGTGGG…
33	SW33	MALDI-TOF	BHI-M	Firmicutes	Lactobacillus agilis				> 1.9
34	SW34	MALDI-TOF	BHI-M	Firmicutes	Faecalicoccus pleomorphus				> 1.9
35	SW35	16s	BHI-M	Firmicutes	Massiliomicrobiota timonensis	100	NR_144738.1	GAGTGGCGAACGGGTGAGTAAGACATAAGCAACCTGCCCCTGTGAGGGGGATAACTGCTGGAAACGGCAGCTAAGACCGCATAGGCATAGAGGACGCATGTCGACTATGTTAAATATCCCACGGGATAGCACAGGGATGGGCTTATGACGCATTAGCCAGCTGGTGAGGTAACGGCTCACCAGGGCGACGATGCGTAGCCGGCCTGAGAGGGTGGACGGCCACACTGGGACTGAGACACGGCCCAGACTCCTACGGGAGGCAGCAGTAGGGAATTTTCGGCAATGGGCGAAAGCCTGACCGAGCAACGCCGCGTGAAGGAAGAAGTCATTCGTGATGTAAACTTCTGTTATGAAGGAAGAACGGCAGATGGAGGGAATGCCATGTGCGTGACGGTACTT…
36	SW36	16s	BHI-M	Firmicutes	Massiliomicrobiota timonensis	100	NR_144738.1	TGGCGAACGGGTGAGTAAGACATAAGCAACCTGCCCCTGTGAGGGGGATAACTGCTGGAAACGGCAGCTAAGACCGCATAGGCATAGAGGACGCATGTCGACTATGTTAAATATCCCACGGGATAGCACAGGGATGGGCTTATGACGCATTAGCCAGCTGGTGAGGTAACGGCTCACCAGGGCGACGATGCGTAGCCGGCCTGAGAGGGTGGACGGCCACACTGGGACTGAGACACGGCCCAGACTCCTACGGGAGGCAGCAGTAGGGAATTTTCGGCAATGGGCGAAAGCCTGACCGAGCAACGCCGCGTGAAGGAAGAAGTCATTCGTGATGTAAACTTCTGTTATGAAGGAAGAACGGCAGATGGAGGGAATGCCATGTGCGTGACGGTACTTCAT…
37	SW37	16S	BHI-M	Firmicutes	Massiliomicrobiota timonensis	95	NR_144738.1	GAGTGGTTAACGGGTGACTAAGACATAACCGGCCTGCCCCTGTGAGGGGGATAGCTGCTGGAAACGGCATCTAATACCGCATAGGCATATAGGACGCATGTCGACTATGTTAAATATCCCACGGGATATCACAGGGATGGGCTTATGACGCATTATCCAGCTGGTGAGGTAACGGCTCACCAGGGCGACGATGCGTACCCGGGCTGAGAGGGTGGACGGACACACTGGGACTGACACACGGCCCAGACTCCTACGGGAGGCAGCAGTAGGGAATTTTCGGCAATGGGCGAAAGCCTGACCGAGCAACGCCGCGTGAAGGAAGAAGTCATTCGTGATGTAAACTTCTGTTATGAATGAAGAACGGCATATGGAGGGAATGCCATGTGCGTGACGGTACTT…
38	SW38	MALDI-TOF	BHI-M	Firmicutes	Faecalicoccus pleomorphus				> 1.9
39	SW39	16s	BHI-M	Firmicutes	Massiliomicrobiota timonensis	100	NR_144738.1	TGGCGAACGGGTGAGTAAGACATAAGCAACCTGCCCCTGTGAGGGGGATAACTGCTGGAAACGGCAGCTAAGACCGCATAGGCATAGAGGACGCATGTCGACTATGTTAAATATCCCACGGGATAGCACAGGGATGGGCTTATGACGCATTAGCCAGCTGGTGAGGTAACGGCTCACCAGGGCGACGATGCGTAGCCGGCCTGAGAGGGTGGACGGCCACACTGGGACTGAGACACGGCCCAGACTCCTACGGGAGGCAGCAGTAGGGAATTTTCGGCAATGGGCGAAAGCCTGACCGAGCAACGCCGCGTGAAGGAAGAAGTCATTCGTGATGTAAACTTCTGTTATGAAGGAAGAACGGCAGATGGAGGGAATGCCATGTGCGTGACGGTACTTCAT…
40	SW40	16S	BHI-M	Firmicutes	Megasphaera statonii	98	NA	GCTTCCTATGGACTCTAGTGGCAAACGGGTGAGTAACGCGTAAGCAACCTGCCCTCCGGATGGGGACAACAGCTGGAAACGGCTGCTAATACCGAATGCGTTTCCATTGCCGCATGACAGTGGAAAGAAAGGTGGCCTCTGAATATGCTACCGCCGGGGGAGGGGCTTGCGTCTGATTAGCTAGTTGGAGGGGTAACGGCCCACCAAGGCGACGATCAGTAGCCGGTCTGAGAGGATGAACGGCCACATTGGAACTGAGACACGGTCCAGACTCCTACGGGAGGCAGCAGTGGGGAATCTTCCGCAATGGGCGAAAGCCTGACGGAGCAACGCCGCGTGAGCGAAGACGGCCTTCGGGTTGTAAAGCTCTGTTATACGGGACGAACGGGGAAGTGGTTA…
41	SW41	16S	BHI-M	Firmicutes	Megasphaera statonii	98	NA	CTTCCTATGGACTCTAGTGGCAAACGGGTGAGTAACGCGTAAGCAACCTGCCCTCCGGATGGGGACAACAGCTGGAAACGGCTGCTAATACCGAATACGTTTTCATTGCCGCATGGCAGTGGGAAGAAAGGTGGCCTCTGAATATGCTACCGCCGGGGGAGGGGCTTGCGTCTGATTAGCTAGTTGGAGGGGTAACGGCCCACCAAGGCGACGATCAGTAGCCGGTCTGAGAGGATGAACGGCCACATTGGAACTGAGACACGGTCCAGACTCCTACGGGAGGCAGCAGTGGGGAATCTTCCGCAATGGGCGAAAGCCTGACGGAGCAACGCCGCGTGAGCGAAGACGGCCTTCGGGTTGTAAAGCTCTGTTATACGGGACGAACGGGAGAGTGGTTAA…
42	SW42	16s	BHI-M	Firmicutes	Massiliomicrobiota timonensis	100	NR_144738.3	AGTGGCGAACGGGTGAGTAAGACATAAGCAACCTGCCCCTGTGAGGGGGATAACTGCTGGAAACGGCAGCTAAGACCGCATAGGCATAGAGGACGCATGTCGACTATGTTAAATATCCCACGGGATAGCACAGGGATGGGCTTATGACGCATTAGCCAGCTGGTGAGGTAACGGCTCACCAGGGCGACGATGCGTAGCCGGCCTGAGAGGGTGGACGGCCACACTGGGACTGAGACACGGCCCAGACTCCTACGGGAGGCAGCAGTAGGGAATTTTCGGCAATGGGCGAAAGCCTGACCGAGCAACGCCGCGTGAAGGAAGAAGTCATTCGTGATGTAAACTTCTGTTATGAAGGAAGAACGGCAGATGGAGGGAATGCCATGTGCGTGACGGTACTTC…
43	SW43	MALDI-TOF	BHI-M	Firmicutes	Lactobacillus salivarius				> 1.9
44	SW44	MALDI-TOF	BHI-M		NA
45	SW45	16S	BHI-M	Firmicutes	Staphylococcus warneri	100	NR_025922.1	CGTTAGCGGCGGACGGGTGAGTAACACGTGGATAACCTACCTATAAGACTGGGATAACTTCGGGAAACCGGAGCTAATACCGGATAACATATTGAACCGCATGGTTCAATAGTGAAAGGCGGCTTTGCTGTCACTTATAGATGGATCCGCGCCGTATTAGCTAGTTGGTAAGGTAACGGCTTACCAAGGCAACGATACGTAGCCGACCTGAGAGGGTGATCGGCCACACTGGAACTGAGACACGGTCCAGACTCCTACGGGAGGCAGCAGTAGGGAATCTTCCGCAATGGGCGAAAGCCTGACGGAGCAACGCCGCGTGAGTGATGAAGGTCTTCGGATCGTAAAACTCTGTTATCAGGGAAGAACAAATGTGTAAGTAACTGTGCACATCTTGACGGT…
46	SW46	16S	BHI-M	Firmicutes	Eubacterium cylindroides	100	NR_113163.1	AAGTCAGTGGCGAACGGGTGAGTAACACGTAGGTAACCTGCCCATGTGCCCGGGACAACGCCTGGAAACGGGTGCTAAAACCGGATAGGTAGAGAGATCGCATGAACTTTCTATTAAAGGGGCTACGGCCCTGAACATGGATGGACCTGCGGTGCATTAGCTAGTTGGTGAGGTAACGGCCCACCAAGGCGACGATGCATAGCCGACCTGAGAGGGCGAACGGCCACATTGGGACTGAGACACGGCCCAAACTCCTACGGGAGGCAGCAGTAGGGAATTTTCGTCAATGGGGGGAACCCTGAACGAGCAATGCCGCGTGAGTGAAGACGGTCTTCGGATTGTAAAGCTCTGTTGCGAGAGAAAAACGACACGGATAGGGAATGATCCGTGGGTGATGGT…
47	SW47	MALDI-TOF	BHI-M	Firmicutes	Faecalicoccus pleomorphus				> 1.9
48	SW48	MALDI-TOF	BHI-M	Firmicutes	Faecalicoccus pleomorphus				> 1.9
49	SW49	16S	BHI-M	Firmicutes	Massiliomicrobiota timonensis	100	NR_144738.1	GCGAACGGGTGAGTAAGACATAAGCAACCTGCCCCTGTGAGGGGGATAACTGCTGGAAACGGCAGCTAAGACCGCATAGGCATAGAGGACGCATGTCGACTATGTTAAATATCCCACGGGATAGCACAGGGATGGGCTTATGACGCATTAGCCAGCTGGTGAGGTAACGGCTCACCAGGGCGACGATGCGTAGCCGGCCTGAGAGGGTGGACGGCCACACTGGGACTGAGACACGGCCCAGACTCCTACGGGAGGCAGCAGTAGGGAATTTTCGGCAATGGGCGAAAGCCTGACCGAGCAACGCCGCGTGAAGGAAGAAGTCATTCGTGATGTAAACTTCTGTTATGAAGGAAGAACGGCAGATGGAGGGAATGCCATGTGCGTGACGGTACTTCATGA…
50	SW50	16s	BHI-M	Firmicutes	Megasphaera statonii	99	NA	TGCTTCCTATGGACTCTAGTGGCAAACGGGTGAGTAACGCGTAAGCAACCTGCCCTCCGGATGGGGACAACAGCTGGAAACGGCTGCTAATACCGAATACGTTTCCACTGCCGCATGGCAGTGGGAAGAAAGGTGGCCTCTGAATATGCTACCGCCGGGGGAGGGGCTTGCGTCTGATTAGCTAGTTGGAGGGGTAACGGCCCACCAAGGCGACGATCAGTAGCCGGTCTGAGAGGATGAACGGCCACATTGGAACTGAGACACGGTCCAGACTCCTACGGGAGGCAGCAGTGGGGAATCTTCCGCAATGGGCGAAAGCCTGACGGAGCAACGCCGCGTGAGCGAAGACGGCCTTCGGGTTGTAAAGCTCTGTTATACGGGACGAACGGCTAGTGTGCC…
51	SW51	MALDI-TOF	BHI-M	Firmicutes	Lactobacillus ingluviei				> 1.9
52	SW52	16S	BHI-M	Proteobacteria	Escherichia fergusonii	99	NR_074902.1	CTTGCTGCTTTGCTGACGAGTGGCGGACGGGTGAGTAATGTCTGGGAAACTGCCTGATGGAGGGGGATAACTACTGGAAACGGTAGCTAATACCGCATAACGTCGCAAGACCAAAGAGGGGGACCTTCGGGCCTCTTGCCATCGGATGTGCCCAGATGGGATTAGCTAGTAGGTGGGGTAAAGGCTCACCTAGGCGACGATCCCTAGCTGGTCTGAGAGGATGACCAGCCACACTGGAACTGAGACACGGTCCAGACTCCTACGGGAGGCAGCAGTGGGGAATATTGCACAATGGGCGCAAGCCTGATGCAGCCATGCCGCGTGTATGAAGAAGGCCTTCGGGTTGTAAAGTACTTTCAGCGGGGAGGAAGGGAGTAAAGTTAATACCTTTGCTCATTG…
53	SW53	16S	BHI-M	Proteobacteria	Escherichia fergusonii	100	NR_074902.1	TTGCTGCTTTGCTGACGAGTGGCGGACGGGTGAGTAATGTCTGGGAAACTGCCTGATGGAGGGGGATAACTACTGGAAACGGTAGCTAATACCGCATAACGTCGCAAGACCAAAGAGGGGGACCTTCGGGCCTCTTGCCATCGGATGTGCCCAGATGGGATTAGCTAGTAGGTGGGGTAAAGGCTCACCTAGGCGACGATCCCTAGCTGGTCTGAGAGGATGACCAGCCACACTGGAACTGAGACACGGTCCAGACTCCTACGGGAGGCAGCAGTGGGGAATATTGCACAATGGGCGCAAGCCTGATGCAGCCATGCCGCGTGTATGAAGAAGGCCTTCGGGTTGTAAAGTACTTTCAGCGGGGAGGAAGGGAGTAAAGTTAATACCTTTGCTCATTGA…
54	SW54	16S	BHI-M	Firmicutes	Massiliomicrobiota timonensis	100	NR_144738.1	GAGTGGCGAACGGGTGAGTAAGACATAAGCAACCTGCCCCTGTGAGGGGGATAACTGCTGGAAACGGCAGCTAAGACCGCATAGGCATAGAGGACGCATGTCGACTATGTTAAATATCCCACGGGATAGCACAGGGATGGGCTTATGACGCATTAGCCAGCTGGTGAGGTAACGGCTCACCAGGGCGACGATGCGTAGCCGGCCTGAGAGGGTGGACGGCCACACTGGGACTGAGACACGGCCCAGACTCCTACGGGAGGCAGCAGTAGGGAATTTTCGGCAATGGGCGAAAGCCTGACCGAGCAACGCCGCGTGAAGGAAGAAGTCATTCGTGATGTAAACTTCTGTTATGAAGGAAGAACGGCAGATGGAGGGAATGCCATGTGCGTGACGGTACTT…
55	SW55	16S	BHI-M	Firmicutes	Megasphaera statonii	99	NA	TGATCCTGGCTCAGGGACGAACGCTGGCGGCGTGCTTAACACATGCAAGTCGAACGGGAGGACATGGGAAGCTTGCTTCCTATGGACTCTAGTGGCAAACGGGTGAGTAACGCGTAAGCAACCTGCCCTCCGGATGGGGACAACAGCTGGAAACGGCTGCTAATACCGAATACGTTTTCATTGCCGCATGGCAGTGGGAAGAAAGGTGGCCTCTGAAYATGCTACCGCCGGGGGAGGGGCTTGCGTCTGATTAGCTAGTTGGAGGGGTAACGGCCCACCAAGGCGACGATCAGTAGCCGGTCTGAGAGGATGAACGGCCACATTGGAACTGAGACACGGTCCAGACTCCTACGGGAGGCAGCAGTGGGGAATCTTCCGCAATGGGCGAAAGCCTGACGG…
56	SW56	MALDI-TOF	BHI-M	Firmicutes	Faecalicoccus pleomorphus				> 1.9
57	SW57	16s	BHI-M	Firmicutes	Lactobacillus agilis	100	NR_113259.1	CTTGCTACACCGATTGAAAATTGAGTGGCGAACGGGTGAGTAACACGTGGGTAACCTGCCCAAAAGAGGGGGATAACACTTGGAAACAGGTGCTAATACCGCATAACCATGATGACCGCATGGTCATTATGTAAAAGATGGTTTCGGCTATCACTTTTGGATGGACCCGCGGCGTATTAACTTGTTGGTGGGGTAACGGCCTACCAAGGTAATGATACGTAGCCGAACTGAGAGGTTGATCGGCCACATTGGGACTGAGACACGGCCCAAACTCCTACGGGAGGCAGCAGTAGGGAATCTTCCACAATGGGCGCAAGCCTGATGGAGCAACGCCGCGTGAGTGAAGAAGGTCTTCGGATCGTAAAACTCTGTTGTTAGAGAAGAACATGCGAGAGAGTA…
58	SW58	MALDI-TOF	BHI-M	Firmicutes	Faecalicoccus pleomorphus				> 1.9
59	SW59	MALDI-TOF	BHI-M		NA
60	SW60	MALDI-TOF	BHI-M	Firmicutes	Lactobacillus salivarius				> 1.9
61	SW61	MALDI-TOF	BHI-M	Firmicutes	Faecalicoccus pleomorphus				> 1.9
62	SW62	MALDI-TOF	BHI-M		NA
63	SW63	MALDI-TOF	BHI-M	Firmicutes	Faecalicoccus pleomorphus				> 1.9
64	SW64	16s	BHI-M	Firmicutes	Massiliomicrobiota timonensis	100	NR_144738.1	GAGTGGCGAACGGGTGAGTAAGACATAAGCAACCTGCCCCTGTGAGGGGGATAACTGCTGGAAACGGCAGCTAAGACCGCATAGGCATAGAGGACGCATGTCGACTATGTTAAATATCCCACGGGATAGCACAGGGATGGGCTTATGACGCATTAGCCAGCTGGTGAGGTAACGGCTCACCAGGGCGACGATGCGTAGCCGGCCTGAGAGGGTGGACGGCCACACTGGGACTGAGACACGGCCCAGACTCCTACGGGAGGCAGCAGTAGGGAATTTTCGGCAATGGGCGAAAGCCTGACCGAGCAACGCCGCGTGAAGGAAGAAGTCATTCGTGATGTAAACTTCTGTTATGAAGGAAGAACGGCAGATGGAGGGAATGCCATGTGCGTGACGGTACTT…
65	SW65	MALDI-TOF	BHI-M		NA
66	SW66	16s	BHI-M	Firmicutes	Massiliomicrobiota timonensis	100	NR_144738.1	TTGAGTGGCGAACGGGTGAGTAAGACATAAGCAACCTGCCCCTGTGAGGGGGATAACTGCTGGAAACGGCAGCTAAGACCGCATAGGCATAGAGGACGCATGTCGACTATGTTAAATATCCCACGGGATAGCACAGGGATGGGCTTATGACGCATTAGCCAGCTGGTGAGGTAACGGCTCACCAGGGCGACGATGCGTAGCCGGCCTGAGAGGGTGGACGGCCACACTGGGACTGAGACACGGCCCAGACTCCTACGGGAGGCAGCAGTAGGGAATTTTCGGCAATGGGCGAAAGCCTGACCGAGCAACGCCGCGTGAAGGAAGAAGTCATTCGTGATGTAAACTTCTGTTATGAAGGAAGAACGGCAGATGGAGGGAATGCCATGTGCGTGACGGTAC…
67	SW67	MALDI-TOF	BHI-M	Firmicutes	Lactobacillus agilis				> 1.9
68	SW68	MALDI-TOF	BHI-M		NA
69	SW69	MALDI-TOF	BHI-M	Firmicutes	Lactobacillus agilis				> 1.9
70	SW70	MALDI-TOF	BHI-M	Firmicutes	Lactobacillus agilis				> 1.9
71	SW71	MALDI-TOF	BHI-M		NA
72	SW72	MALDI-TOF	BHI-M	Firmicutes	Lactobacillus ingluviei				> 1.9
73	SW73	16S	BHI-M	Firmicutes	Turicibacter sanguinis	100	HQ646364.1	CGGCGAACGGGTGAGTAACACGTAGGTTATCTGCCCATCAGACGGGGACAACGATTGGAAACGATCGCTAATACCGGATAGGACGAAAGTTTAAAGGTGCTTCGGCACCACTGATGGATGAGCCTGCGGCGCATTAGCTAGTTGGTAGGGTAAAGGCCTACCAAGGCGACGATGCGTAGCCGACCTGAGAGGGTGAACGGCCACACTGGGACTGAGACACGGCCCAGACTCCTACGGGAGGCAGCAGTAGGGAATCTTCGGCAATGGGCGAAAGCCTGACCGAGCAACGCCGCGTGAATGATGAAGGCCTTCGGGTTGTAAAATTCTGTTATAAGGGAAGAATGGCTCTAGTAGGAAATGGCTAGAGTGTGACGGTACCTTATGAGAAAGCCACGGCTA…
74	SW74	16S	BHI-M	Firmicutes	Turicibacter sanguinis	100	HQ646364.1	GGGTGAGTAACACGTAGGTTATCTGCCCATCAGACGGGGACAACGATTGGAAACGATCGCTAATACCGGATAGGACGAAAGTTTAAAGGTGCTTCGGCACCACTGATGGATGAGCCTGCGGCGCATTAGCTAGTTGGTAGGGTAAAGGCCTACCAAGGCGACGATGCGTAGCCGACCTGAGAGGGTGAACGGCCACACTGGGACTGAGACACGGCCCAGACTCCTACGGGAGGCAGCAGTAGGGAATCTTCGGCAATGGGCGAAAGCCTGACCGAGCAACGCCGCGTGAATGATGAAGGCCTTCGGGTTGTAAAATTCTGTTATAAGGGAAGAATGGCTCTAGTAGGAAATGGCTAGAGTGTGACGGTACCTTATGAGAAAGCCACGGCTAACTACGTG…
75	SW75	16S	BHI-M	Firmicutes	Faecalicoccus pleomorphus	99	NR_044660.3	CTTGCTTTTTTTGGAAGTCAGTGGCGAACGGGTGAGTAACACGTAGGTAACCTGCCCATGTGCCCGGGATAATTTCTGGAAACGGAAACTAAAACCGGATAGGTAGGGATCTCGCATGAGGACCTTATTAAAGGGGCTACGGCCCTGAACATGGATGGACCTGCGGTGCATTAGCTAGTTGGTGGGGTAACGGCCTACCAAGGCGACGATGCATAGCCGACCTGAGAGGGCGAACGGCCACATTGGGACTGAGACACGGCCCAAACTCCTACGGGAGGCAGCAGTAGGGAATTTTCGTCAATGGGGGGAACCCTGAACGAGCAATGCCGCGTGAGTGAAGACGGTTTTCGGACTGTAAAGCTCTGTTGTAAGAGAAAAACGGCCGACATAGGGAATGAT…
76	SW76	MALDI-TOF	BHI-M		NA
77	SW77	16s	BHI-M	Bacteroidetes	Bacteroides caecicola	99	NR_148821.1	CCAGGATACGATGGCGACCGGCGCACGGGTGAGTAACGCGTATCCAACCTGCCCCGTACACGGGGATAGCCTTCCGAAAGGGAGATTAATACCCGATGATGTCAGGAGTTCGCATGTAAACCTGACTAAAGTTATTACGGTACGGGAGGGGGGTGCGTTCCATTAGGTAGTAGGCGGGGTAACGGCCCACCTAGCCGACGATGGATAGGGGTTCTGAGAGGAAGGTCCCCCACATTGGAACTGAGACACGGTCCAAACTCCTACGGGAGGCAGCAGTGAGGAATATTGGTCAATGGCCGCGAGGCTGAACCAGCCAAGTAGCGTGAAGGATGACGGCCCTACGGGTTGTAAACTTCTTTTATGCGGGATTAACGTGAGGTACGTGTACCTTCTTGCAGG…
78	SW78	16s	BHI-M	Firmicutes	Massiliomicrobiota timonensis	100	NR_144738.1	TTGAGTGGCGAACGGGTGAGTAAGACATAAGCAACCTGCCCCTGTGAGGGGGATAACTGCTGGAAACGGCAGCTAAGACCGCATAGGCATAGAGGACGCATGTCGACTATGTTAAATATCCCACGGGATAGCACAGGGATGGGCTTATGACGCATTAGCCAGCTGGTGAGGTAACGGCTCACCAGGGCGACGATGCGTAGCCGGCCTGAGAGGGTGGACGGCCACACTGGGACTGAGACACGGCCCAGACTCCTACGGGAGGCAGCAGTAGGGAATTTTCGGCAATGGGCGAAAGCCTGACCGAGCAACGCCGCGTGAAGGAAGAAGTCATTCGTGATGTAAACTTCTGTTATGAAGGAAGAACGGCAGATGGAGGGAATGCCATGTGCGTGACGGTAC…
79	SW79	16S	BHI-M	Bacteroidetes	Bacteroides caecicola	99	NR_148821.1	CAGGATACGATGGCGACCGGCGCACGGGTGAGTAACGCGTATCCAACCTGCCCCGTACACGGGGATAGCCTTCCGAAAGGGAGATTAATACCCGATGATGTCAGGAGTTCGCATGTAAACCTGACTAAAGTATTTACGGTACGGGAGGGGGGTGCGTTCCATTAGGTAGTAGGCGGGGTAACGGCCCACCTAGCCGACGATGGATAGGGGTTCTGAGAGGAAGGTCCCCCACATTGGAACTGAGACACGGTCCAAACTCCTACGGGAGGCAGCAGTGAGGAATATTGGTCAATGGCCGGGAGGCTGAACCAGCCAAGTAGCGTGAAGGATGACGGCCCTACGGGTTGTAAACTTCTTTTATGCGGGATTAACGTGAGGTACGTGTACCTTATTGCAGGT…
80	SW80	16S	BHI-M	Proteobacteria	Escherichia fergusonii	98	NR_074902.1	CTTCTTTGCTGACCAGTGGCGGACGGGTGAGTAATGTCTGGGAAACTGCCTGATGGAGGGGGATAACTACTGGAAACGGTAGCTAATACCGCATAACGTCCCAAGACCAAAGAGGGGGACCTTCGGGCCTCTTGCCATCGGATGTGCCCAGATGGGATTAGCTAGTAGGTGGGGTAACGGCTCACCTACGCGACGATCCCTAGCTGGTCTGAGAGGATGACCAGCCACACTGGAACTGAAACACGGTCCATACTCCTACGGGAGGCAGCAGTGGGGAATATTGCACAATGGGCGCAAGCCTGATGCAGCCATGCCGCGTGTATGAAGAAGGCCTTCGGGTTGTAAAGTACTTTCAGCGGGAAGGAAGGGAGTAAAGTTAATACCTTTGCTCATTGACAT…
81	SW81	16S	BHI-M	Firmicutes	Staphylococcus warneri	100	NR_025922.1	AGCGGCGGACGGGTGAGTAACACGTGGATAACCTACCTATAAGACTGGGATAACTTCGGGAAACCGGAGCTAATACCGGATAACATATTGAACCGCATGGTTCAATAGTGAAAGGCGGCTTTGCTGTCACTTATAGATGGATCCGCGCCGTATTAGCTAGTTGGTAAGGTAACGGCTTACCAAGGCAACGATACGTAGCCGACCTGAGAGGGTGATCGGCCACACTGGAACTGAGACACGGTCCAGACTCCTACGGGAGGCAGCAGTAGGGAATCTTCCGCAATGGGCGAAAGCCTGACGGAGCAACGCCGCGTGAGTGATGAAGGTCTTCGGATCGTAAAACTCTGTTATCAGGGAAGAACAAATGTGTAAGTAACTGTGCACATCTTGACGGTACCT…
82	SW82	16S	BHI-M	Firmicutes	Massiliomicrobiota timonensis	100	NR_144738.1	GTGGCGAACGGGTGAGTAAGACATAAGCAACCTGCCCCTGTGAGGGGGATAACTGCTGGAAACGGCAGCTAAGACCGCATAGGCATAGAGGACGCATGTCGACTATGTTAAATATCCCACGGGATAGCACAGGGATGGGCTTATGACGCATTAGCCAGCTGGTGAGGTAACGGCTCACCAGGGCGACGATGCGTAGCCGGCCTGAGAGGGTGGACGGCCACACTGGGACTGAGACACGGCCCAGACTCCTACGGGAGGCAGCAGTAGGGAATTTTCGGCAATGGGCGAAAGCCTGACCGAGCAACGCCGCGTGAAGGAAGAAGTCATTCGTGATGTAAACTTCTGTTATGAAGGAAGAACGGCAGATGGAGGGAATGCCATGTGCGTGACGGTACTTCA…
83	SW83	16s	BHI-M	Firmicutes	Lactobacillus agilis	100	NR_113259.1	GTAGCTTGCTACACCGATTGAAAATTGAGTGGCGAACGGGTGAGTAACACGTGGGTAACCTGCCCAAAAGAGGGGGATAACACTTGGAAACAGGTGCTAATACCGCATAACCATGATGACCGCATGGTCATTATGTAAAAGATGGTTTCGGCTATCACTTTTGGATGGACCCGCGGCGTATTAACTTGTTGGTGGGGTAACGGCCTACCAAGGTAATGATACGTAGCCGAACTGAGAGGTTGATCGGCCACATTGGGACTGAGACACGGCCCAAACTCCTACGGGAGGCAGCAGTAGGGAATCTTCCACAATGGGCGCAAGCCTGATGGAGCAACGCCGCGTGAGTGAAGAAGGTCTTCGGATCGTAAAACTCTGTTGTTAGAGAAGAACATGCGAGAG…
84	SW84	MALDI-TOF	BHI-M	Firmicutes	Lactobacillus agilis				> 1.9
85	SW85	16S	BHI-M	Firmicutes	Massiliomicrobiota timonensis	100	NR_144738.1	TTGAGTGGCGAACGGGTGAGTAAGACATAAGCAACCTGCCCCTGTGAGGGGGATAACTGCTGGAAACGGCAGCTAAGACCGCATAGGCATAGAGGACGCATGTCGACTATGTTAAATATCCCACGGGATAGCACAGGGATGGGCTTATGACGCATTAGCCAGCTGGTGAGGTAACGGCTCACCAGGGCGACGATGCGTAGCCGGCCTGAGAGGGTGGACGGCCACACTGGGACTGAGACACGGCCCAGACTCCTACGGGAGGCAGCAGTAGGGAATTTTCGGCAATGGGCGAAAGCCTGACCGAGCAACGCCGCGTGAAGGAAGAAGTCATTCGTGATGTAAACTTCTGTTATGAAGGAAGAACGGCAGATGGAGGGAATGCCATGTGCGTGACGGTAC…
86	SW86	16S	BHI-M	Firmicutes	Massiliomicrobiota timonensis	100	NR_144738.1	GTGGCGAACGGGTGAGTAAGACATAAGCAACCTGCCCCTGTGAGGGGGATAACTGCTGGAAACGGCAGCTAAGACCGCATAGGCATAGAGGACGCATGTCGACTATGTTAAATATCCCACGGGATAGCACAGGGATGGGCTTATGACGCATTAGCCAGCTGGTGAGGTAACGGCTCACCAGGGCGACGATGCGTAGCCGGCCTGAGAGGGTGGACGGCCACACTGGGACTGAGACACGGCCCAGACTCCTACGGGAGGCAGCAGTAGGGAATTTTCGGCAATGGGCGAAAGCCTGACCGAGCAACGCCGCGTGAAGGAAGAAGTCATTCGTGATGTAAACTTCTGTTATGAAGGAAGAACGGCAGATGGAGGGAATGCCATGTGCGTGACGGTACTTCA…
87	SW87	MALDI-TOF	BHI-M		NA
88	SW88	MALDI-TOF	BHI-M	Firmicutes	Lactobacillus salivarius				> 1.9
89	SW89	16S	BHI-M	Firmicutes	Massiliomicrobiota timonensis	100	NR_144738.1	ATTGAGTGGCGAACGGGTGAGTAAGACATAAGCAACCTGCCCCTGTGAGGGGGATAACTGCTGGAAACGGCAGCTAAGACCGCATAGGCATAGAGGACGCATGTCGACTATGTTAAATATCCCACGGGATAGCACAGGGATGGGCTTATGACGCATTAGCCAGCTGGTGAGGTAACGGCTCACCAGGGCGACGATGCGTAGCCGGCCTGAGAGGGTGGACGGCCACACTGGGACTGAGACACGGCCCAGACTCCTACGGGAGGCAGCAGTAGGGAATTTTCGGCAATGGGCGAAAGCCTGACCGAGCAACGCCGCGTGAAGGAAGAAGTCATTCGTGATGTAAACTTCTGTTATGAAGGAAGAACGGCAGATGGAGGGAATGCCATGTGCGTGACGGTA…
90	SW90	MALDI-TOF	BHI-M	Firmicutes	Enterococcus cecorum				> 1.9
91	SW91	16S	BHI-M	Firmicutes	Turicibacter sanguinis	98	HQ646364.1	ACGGGTGAGTAACACGTAGGTTATCTGCCCATCAGACGGGGACAACGATTGGAAACGATCGCTAATACCGGATAGGACGAAAGTTTAAAGGTGCTTCGGCACCACTGATGGATGAGCCTGCGGCGCATTAGCTAGTTGGTAGGGTAAAGGCCTACCGAGGCGACTATGCGTAGCCGACCTGAGAGGGTGAACGGCCACTCTGGGACTGAGACACGGCCCAGACTCCTACGGGAGGCAGCGATAGGGAATCTTCGGCAATGGGCGAAAGCCTGACCGAGCAACGCCGCGTGAATGATGAAGGCCTTCGGATTGTAAAATTCTGTTATAAGGGAAGAATGGCTCTAGTAAGAAATGGCTAGAGTGTGACGGTACCTTATGAGAAAGCCACGGCTAACTACG…
92	SW92	16s	BHI-M	Actinobacteria	Collinsella tanakaei	98	NR_112899.1	CGAGTGGCGAACGGCTGAGTAACACGTGGAGAACCCGCCCCCCTCTCGGGGATAGCCGCCGGAAACGGCGGGTAACACCCGATGACCCCGCAGCGAGGCATCTCGCAGCGGGCAAAACCCAGGTGGAGGGGGATGGCTCCGCGGCCCATCAGGTAGACGGCGGGGTGACGGCCCACCGTGCCGACAACGGGTAGCCGGGTTGAGAGACCGACCGGCCAGATTGGGACTGAGACACGGCCCAGACTCCTACGGGAGGCAGCAGTGGGGAATCTTGCGCAATGGGGGCAACCCTGACGCAGCGACGCCGCGTGCGGGATGGAGGCCTTCGGGTCGTAAACCGCTTTCAGCAGGGACGAGACAAGACTGTACCTGCAGAAGAAGCCCCGGCTAACTACGTGC…
93	SW93	MALDI-TOF	BHI-M	Proteobacteria	Escherichia fergusonii				> 1.9
94	SW94	16S	BHI-M	Proteobacteria	Escherichia fergusonii	100	NR_074902.1	TTGCTGCTTTGCTGACGAGTGGCGGACGGGTGAGTAATGTCTGGGAAACTGCCTGATGGAGGGGGATAACTACTGGAAACGGTAGCTAATACCGCATAACGTCGCAAGACCAAAGAGGGGGACCTTCGGGCCTCTTGCCATCGGATGTGCCCAGATGGGATTAGCTAGTAGGTGGGGTAAAGGCTCACCTAGGCGACGATCCCTAGCTGGTCTGAGAGGATGACCAGCCACACTGGAACTGAGACACGGTCCAGACTCCTACGGGAGGCAGCAGTGGGGAATATTGCACAATGGGCGCAAGCCTGATGCAGCCATGCCGCGTGTATGAAGAAGGCCTTCGGGTTGTAAAGTACTTTCAGCGGGGAGGAAGGGAGTAAAGTTAATACCTTTGCTCATTGA…
95	SW95	MALDI-TOF	BHI-M	Firmicutes	Faecalicoccus pleomorphus				> 1.9
96	SW96	16S	BHI-M	Actinobacteria	Collinsella tanakaei	98	NR_112899.1	GCGAGTGGCGAACGGCTGAGTAACACGTGGAGAACCCGCCCCCCTCTCGGGGATAGCCGCCGGAAACGGCGGGTAACACCCGATGACCCCGCAGCGAGGCATCTCGCAGCGGGCAAAACCCAGGTGGAGGGGGATGGCTCCGCGGCCCATCAGGTAGACGGCGGGGTGACGGCCCACCGTGCCGACAACGGGTAGCCGGGTTGAGAGACCGACCGGCCAGATTGGGACTGAGACACGGCCCAGACTCCTACGGGAGGCAGCAGTGGGGAATCTTGCGCAATGGGGGCAACCCTGACGCAGCGACGCCGCGTGCGGGATGGAGGCCTTCGGGTCGTAAACCGCTTTCAGCAGGGACGAGACAAGACTGTACCTGCAGAAGAAGCCCCGGCTAACTACGTG…
97	SW97	MALDI-TOF	BHI-M	Firmicutes	Lactobacillus salivarius				> 1.9
98	SW98	MALDI-TOF	BHI-M	Firmicutes	Faecalicoccus pleomorphus				> 1.9
99	SW99	16s	BHI-M	Firmicutes	Eubacterium cylindroides	100	NR_113163.1	TTGCTTTTCCTGAAGTCAGTGGCGAACGGGTGAGTAACACGTAGGTAACCTGCCCATGTGCCCGGGACAACGCCTGGAAACGGGTGCTAAAACCGGATAGGTAGAGAGATCGCATGAACTTTCTATTAAAGGGGCTACGGCCCTGAACATGGATGGACCTGCGGTGCATTAGCTAGTTGGTGAGGTAACGGCCCACCAAGGCGACGATGCATAGCCGACCTGAGAGGGCGAACGGCCACATTGGGACTGAGACACGGCCCAAACTCCTACGGGAGGCAGCAGTAGGGAATTTTCGTCAATGGGGGGAACCCTGAACGAGCAATGCCGCGTGAGTGAAGACGGTCTTCGGATTGTAAAGCTCTGTTGCGAGAGAAAAACGACACGGATAGGGAATGATCC…
100	SW100	MALDI-TOF	BHI-M	Proteobacteria	Escherichia fergusonii				> 1.9
101	SW101	16s	BHI-M	Firmicutes	Megasphaera statonii	98	NA	TCCTATGGACTCTAGTGGCAAACGGGTGAGTAACGCGTAAGCAACCTGCCCTCCGGATGGGGACAACAGCTGGAAACGGCTGCTAATACCGAATACGTTTTCATTGCCGCATGGCAGTGGGAAGAAAGGTGGCCTCTGAATATGCTACCGCCGGGGGAGGGGCTTGCGTCTGATTAGCTAGTTGGAGGGGTAACGGCCCACCAAGGCGACGATCAGTAGCCGGTCTGAGAGGATGAACGGCCACATTGGAACTGAGACACGGTCCAGACTCCTACGGGAGGCAGCAGTGGGGAATCTTCCGCAATGGGCGAAAGCCTGACGGAGCAACGCCGCGTGAGCGAAGACGGCCTTCGGGTTGTAAAGCTCTGTTATACGGGACGAACGGGAGAGTGGTTAATA…
102	SW102	16S	BHI-M	Actinobacteria	Collinsella tanakaei	98	NR_112899.1	TGGAAGCGAGTGGCGAACGGCTGAGTAACACGTGGAGAACCCGCCCCCCTCCCGGGGATAGCCTCCGGAAACGGAGGGTAACACCCGATGACCCCGCAGCGAGGCATCTCGCAGCGGGCAAAACTCCGGTGGAGGGGGATGGCTCCGCGGCCCATCAGGTAGACGGCGGGGTGACGGCCCACCGTGCCGACAACGGGTAGCCGGGTTGAGAGACCGACCGGCCAGATTGGGACTGAGACACGGCCCAGACTCCTACGGGAGGCAGCAGTGGGGAATCTTGCGCAATGGGGGCAACCCTGACGCAGCGACGCCGCGTGCGGGACGGAGGCCTTCGGGTCGTAAACCGCTTTCAGCAGGGACGAGTAAAGACTGTACCTGCAGAAGAAGCCCCGGCTAACT…
103	SW103	16S	BHI-M	Firmicutes	Eubacterium cylindroides	99	NR_113163.1	TTTCCTGAAGTCAGTGGCGAACGGGTGAGTAACACGTAGGTAACCTGCCCATGTGCCCGGGACAACGCCTGGAAACGGGTGCTAAAACCGGATAGGTAGAGAGATCGCATGAACTTTCTATTAAAAGGGCTACGGCCCTGAACATGGATGGACCTGCGGTGCATTAGCTAGTTGGTGAGGTAACGGCCCACCAAGGCGACGATGCATAGCCGACCTGAGAGGGCGAACGGCCACATTGGGACTGAGACACGGCCCAAACTCCTACGGGAGGCAGCAGTAGGGAATTTTCGTCAATGGGGGGAACCCTGAACGAACAATGCCGCGTGAGTGAAGACGGTCTTCGGATTGTAAAGCTCTGTTGCGAGAAAAAAACGACACGGATAGGGAATGATCCGTGGG…
104	SW104	16S	BHI-M	Firmicutes	Eubacterium cylindroides	100	NR_113163.1	TTTTGAAGTCAGTGGCGAACGGGTGAGTAACACGTAGGTAACCTGCCCATGTGCCCGGGACAACGCCTGGAAACGGGTGCTAAAACCGGATAGGTAGAGAGATCGCATGAACTTTCTATTAAAGGGGCTACGGCCCTGAACATGGATGGACCTGCGGTGCATTAGCTAGTTGGTGAGGTAACGGCCCACCAAGGCGACGATGCATAGCCGACCTGAGAGGGCGAACGGCCACATTGGGACTGAGACACGGCCCAAACTCCTACGGGAGGCAGCAGTAGGGAATTTTCGTCAATGGGGGGAACCCTGAACGAGCAATGCCGCGTGAGTGAAGACGGTCTTCGGATTGTAAAGCTCTGTTGCGAGAGAAAAACGACACGGATAGGGAATGATCCGTGGGTG…
105	SW105	16S	BHI-M	Firmicutes	Massiliomicrobiota timonensis	100	NR_144738.1	CGAACGGGTGAGTAAGACATAAGCAACCTGCCCCTGTGAGGGGGATAACTGCTGGAAACGGCAGCTAAGACCGCATAGGCATAGAGGACGCATGTCGACTATGTTAAATATCCCACGGGATAGCACAGGGATGGGCTTATGACGCATTAGCCAGCTGGTGAGGTAACGGCTCACCAGGGCGACGATGCGTAGCCGGCCTGAGAGGGTGGACGGCCACACTGGGACTGAGACACGGCCCAGACTCCTACGGGAGGCAGCAGTAGGGAATTTTCGGCAATGGGCGAAAGCCTGACCGAGCAACGCCGCGTGAAGGAAGAAGTCATTCGTGATGTAAACTTCTGTTATGAAGGAAGAACGGCAGATGGAGGGAATGCCATGTGCGTGACGGTACTTCATGAG…
106	SW106	16S	BHI-M	Proteobacteria	Escherichia fergusonii	99	NR_074902.1	TTGAAGAGTTTGATCATGGCTCAGATTGAACGCTGGCGGCAGGCCTAACACATGCAAGTCGAACGGTAACAGGAAGAAGCTTGCTTCTTTGCTGACGAGTGGCGGACGGGTGAGTAATGTCTGGGAAACTGCCTGATGGAGGGGGATAACTACTGGAAACGGTAGCTAATACCGCATAACGTCGCAAGACCAAAGAGGGGGACCTTCGGGCCTCTTGCCATCGGATGTGCCCAGATGGGATTAGCTAGTAGGTGGGGTAACGGCTCACCTAGGCGACGATCCCTAGCTGGTCTGAGAGGATGACCAGCCACACTGGAACTGAGACACGGTCCAGACTCCTACGGGAGGCAGCAGTGGGGAATATTGCACAATGGGCGCAAGCCTGATGCAGCCATGCCG…
107	SW107	16S	BHI-M	Actinobacteria	Olsenella profusa	96	NR_116938.1	TGCATAAAGTGGCGAACGGCTGAGTAACACGTGGGCAACCTGCCCCTCGCACCGGGACAGCCTCGGGAAACCGTGGATAATACCGGATACTCCGGACCCCCCGCATGGGGGGACCGGGAAAGCCCAGACGGCGAGGGATGGGCCCGCGGCCTGTTAGCTAGTTGGTGGGGCAACGGCCCACCAAGGCGATTATGGGTAGCTGGGTTGAGAGACCGACCAGCCAGATTGGGACTGAGACACGGCCCAGACTCCTACGGGAGGCAGCAGTGGGGAATCTTGCGCAATGGGCGAAAGCCTGACGCAGCGACGCCGCGTGCGGGACGAAGGCCTTCGGGTCGTAAACCGCTTTCAGCAGGGACGAGGGGGAAACCTGACGGTACCTGCAGAAGAAGCCCCGGC…
108	SW108	16S	BHI-M	Actinobacteria	Olsenella profusa	96	NR_116938.1	GTGTGCATAAAGTGGCGAACGGCTGAGTAACACGTGGGCAACCTGCCCCTCGCACCGGGACAGCCTCGGGAAACCGTGGATAATACCGGATACTCCGGACCCCCCGCATGGGGGGACCGGGAAAGCCCAGACGGCGAGGGATGGGCCCGCGGCCTGTTAGCTAGTTGGTGGGGCAACGGCCCACCAAGGCGATTATGGGTAGCTGGGTTGAGAGACCGACCAGCCAGATTGGGACTGAGACACGGCCCAGACTCCTACGGGAGGCAGCAGTGGGGAATCTTGCGCAATGGGCGAAAGCCTGACGCAGCGACGCCGCGTGCGGGACGAAGGCCTTCGGGTCGTAAACCGCTTTCAGCAGGGACGAGGGGGAAACCTGACGGTACCTGCAGAAGAAGCCCC…
109	SW109	MALDI-TOF	BHI-M	Firmicutes	Faecalicoccus pleomorphus				> 1.9
110	SW11	16s	BHI-M	Proteobacteria	Sutturella timonensis	96	NR_147402.1	CTCCCTGATGGCGAGTGGCGCACGGGTGAGTAATACATCGGAACGTGTCCTTTTGTGGGGGATAACTGTCCGAAAGGACAGCTAATACCGCATAAGACCTGAGGGTGAAAGCAGGGGATCGCAAGACCTTGCGCGAGAGGAGCGGCCGATGGCCGATTAGCTGGTTGGGGAGGTAAAGGCTCACCAAGGCGACGATCGGTAGCTGGTCTGAGAGGACGACCAGCCACACTGGGACTGAGACACGGCCCAGACTCCTACGGGAGGCAGCAGTGGGGAATTTTGGACAATGGGGGCAACCCTGATCCAGCCATGCCGCGTGCGGGATGAAGGCCTTCGGGTTGTAAACCGCTTTTGTCAGGGACGAAAAGGGACGTGCCAATACCATGTTCTGCTGACGGT…
111	SW110	MALDI-TOF	BHI-M	Firmicutes	Faecalicoccus pleomorphus				> 1.9
112	SW111	MALDI-TOF	BHI-M		NA
113	SW112	MALDI-TOF	BHI-M	Firmicutes	Lactobacillus salivarius				> 1.9
114	SW113	MALDI-TOF	BHI-M		NA
115	SW114	MALDI-TOF	BHI-M	Firmicutes	Bacillus licheniformis				> 1.9
116	SW115	16S	BHI-M	Firmicutes	Turicibacter sanguinis	100	HQ646364.1	TGAGCGGCGAACGGGTGAGTAACACGTAGGTTATCTGCCCATCAGACGGGGACAACGATTGGAAACGATCGCTAATACCGGATAGGACGAAAGTTTAAAGGTGCTTCGGCACCACTGATGGATGAGCCTGCGGCGCATTAGCTAGTTGGTAGGGTAAAGGCCTACCAAGGCGACGATGCGTAGCCGACCTGAGAGGGTGAACGGCCACACTGGGACTGAGACACGGCCCAGACTCCTACGGGAGGCAGCAGTAGGGAATCTTCGGCAATGGGCGAAAGCCTGACCGAGCAACGCCGCGTGAATGATGAAGGCCTTCGGGTTGTAAAATTCTGTTATAAGGGAAGAATGGCTCTAGTAGGAAATGGCTAGAGTGTGACGGTACCTTATGAGAAAGCCACG…
117	SW116	16S	BHI-M	Firmicutes	Massiliomicrobiota timonensis	100	NR_144738.1	TTGAGTGGCGAACGGGTGAGTAAGACATAAGCAACCTGCCCCTGTGAGGGGGATAACTGCTGGAAACGGCAGCTAAGACCGCATAGGCATAGAGGACGCATGTCGACTATGTTAAATATCCCACGGGATAGCACAGGGATGGGCTTATGACGCATTAGCCAGCTGGTGAGGTAACGGCTCACCAGGGCGACGATGCGTAGCCGGCCTGAGAGGGTGGACGGCCACACTGGGACTGAGACACGGCCCAGACTCCTACGGGAGGCAGCAGTAGGGAATTTTCGGCAATGGGCGAAAGCCTGACCGAGCAACGCCGCGTGAAGGAAGAAGTCATTCGTGATGTAAACTTCTGTTATGAAGGAAGAACGGCAGATGGAGGGAATGCCATGTGCGTGACGGTAC…
118	SW117	16S	BHI-M	Firmicutes	Massiliomicrobiota timonensis	100	NR_144738.1	AGTGGCGAACGGGTGAGTAAGACATAAGCAACCTGCCCCTGTGAGGGGGATAACTGCTGGAAACGGCAGCTAAGACCGCATAGGCATAGAGGACGCATGTCGACTATGTTAAATATCCCACGGGATAGCACAGGGATGGGCTTATGACGCATTAGCCAGCTGGTGAGGTAACGGCTCACCAGGGCGACGATGCGTAGCCGGCCTGAGAGGGTGGACGGCCACACTGGGACTGAGACACGGCCCAGACTCCTACGGGAGGCAGCAGTAGGGAATTTTCGGCAATGGGCGAAAGCCTGACCGAGCAACGCCGCGTGAAGGAAGAAGTCATTCGTGATGTAAACTTCTGTTATGAAGGAAGAACGGCAGATGGAGGGAATGCCATGTGCGTGACGGTACTTC…
119	SW118	16s	BHI-M	Firmicutes	Massiliomicrobiota timonensis	100	NR_144738.1	GTGGCGAACGGGTGAGTAAGACATAAGCAACCTGCCCCTGTGAGGGGGATAACTGCTGGAAACGGCAGCTAAGACCGCATAGGCATAGAGGACGCATGTCGACTATGTTAAATATCCCACGGGATAGCACAGGGATGGGCTTATGACGCATTAGCCAGCTGGTGAGGTAACGGCTCACCAGGGCGACGATGCGTAGCCGGCCTGAGAGGGTGGACGGCCACACTGGGACTGAGACACGGCCCAGACTCCTACGGGAGGCAGCAGTAGGGAATTTTCGGCAATGGGCGAAAGCCTGACCGAGCAACGCCGCGTGAAGGAAGAAGTCATTCGTGATGTAAACTTCTGTTATGAAGGAAGAACGGCAGATGGAGGGAATGCCATGTGCGTGACGGTACTTCA…
120	SW119	16s	BHI-M	Firmicutes	Staphylococcus saprophyticus	100	NR_074999.2	AGCGGCGGACGGGTGAGTAACACGTGGGTAACCTACCTATAAGACTGGGATAACTTCGGGAAACCGGAGCTAATACCGGATAACATTTGGAACCGCATGGTTCTAAAGTGAAAGATGGTTTTGCTATCACTTATAGATGGACCCGCGCCGTATTAGCTAGTTGGTAAGGTAACGGCTTACCAAGGCGACGATACGTAGCCGACCTGAGAGGGTGATCGGCCACACTGGAACTGAGACACGGTCCAGACTCCTACGGGAGGCAGCAGTAGGGAATCTTCCGCAATGGGCGAAAGCCTGACGGAGCAACGCCGCGTGAGTGATGAAGGGTTTCGGCTCGTAAAACTCTGTTATTAGGGAAGAACAAATGTGTAAGTAACTGTGCACGTCTTGACGGTACCT…
120	SW120	16S	BHI-M	Firmicutes	Enterococcus faecalis	99	NR_114782.1	TGCACTCAATTGGAAAGAGGAGTGGCGGACGGGTGAGTAACACGTGGGTAACCTACCCATCATAGGGGGATAACACTTGGAAACAGGTGCTAATACCGCATAACAGTTTATGCCGCATGGCATAAGAGTGAAAGGCGCTTTCGGGTGTCGCTGATGGATGGACCCGCGGTGCATTAGCTAGTTGGTGAGGTAACGGCTCACCAAGGCCACGATGCATAGCCGACCTGACAGGGTGATCGGCCACACTGGGACTGATACACGGCCCACACTCCTACGGGAGGCAGCAGTAGGGAATCTTCGGCAATGGACGAAAGTCTGACCGAGCAACGCCGCGTGAGTGAAGAAGGTTTTCGGATCGTAAAACTCTGTTGTTAGAGAAGAACAAGGACGTTAGTAACT…
121	SW121	MALDI-TOF	BHI-M		NA
122	SW122	16S	BHI-M	Firmicutes	Enterococcus faecalis	100	NR_114782.1	TTGCACTCAATTGGAAAGAGGAGTGGCGGACGGGTGAGTAACACGTGGGTAACCTACCCATCAGAGGGGGATAACACTTGGAAACAGGTGCTAATACCGCATAACAGTTTATGCCGCATGGCATAAGAGTGAAAGGCGCTTTCGGGTGTCGCTGATGGATGGACCCGCGGTGCATTAGCTAGTTGGTGAGGTAACGGCTCACCAAGGCCACGATGCATAGCCGACCTGAGAGGGTGATCGGCCACACTGGGACTGAGACACGGCCCAGACTCCTACGGGAGGCAGCAGTAGGGAATCTTCGGCAATGGACGAAAGTCTGACCGAGCAACGCCGCGTGAGTGAAGAAGGTTTTCGGATCGTAAAACTCTGTTGTTAGAGAAGAACAAGGACGTTAGTAAC…
123	SW123	16S	BHI-M	Firmicutes	Massiliomicrobiota timonensis	100	NR_144738.1	GTGGCGAACGGGTGAGTAAGACATAAGCAACCTGCCCCTGTGAGGGGGATAACTGCTGGAAACGGCAGCTAAGACCGCATAGGCATAGAGGACGCATGTCGACTATGTTAAATATCCCACGGGATAGCACAGGGATGGGCTTATGACGCATTAGCCAGCTGGTGAGGTAACGGCTCACCAGGGCGACGATGCGTAGCCGGCCTGAGAGGGTGGACGGCCACACTGGGACTGAGACACGGCCCAGACTCCTACGGGAGGCAGCAGTAGGGAATTTTCGGCAATGGGCGAAAGCCTGACCGAGCAACGCCGCGTGAAGGAAGAAGTCATTCGTGATGTAAACTTCTGTTATGAAGGAAGAACGGCAGATGGAGGGAATGCCATGTGCGTGACGGTACTTCA…
124	SW124	16S	BHI-M	Actinobacteria	Collinsella tanakaei	98	NR_112899.1	AGCGAGTGGCGAACGGCTGAGTAACACGTGGAGAACCCGCCCCCCTCCCGGGGATAGCCTCCGGAAACGGAGGGTAACACCCGATGACCCCGCAGCGAGGCATCTCGCAGCGGGCAAAACTCCGGTGGAGGGGGATGGCTCCGCGGCCCATCAGGTAGACGGCGGGGTGACGGCCCACCGTGCCGACAACGGGTAGCCGGGTTGAGAGACCGACCGGCCAGATTGGGACTGAGACACGGCCCAGACTCCTACGGGAGGCAGCAGTGGGGAATCTTGCGCAATGGGGGCAACCCTGACGCAGCGACGCCGCGTGCGGGACGGAGGCCTTCGGGTCGTAAACCGCTTTCAGCAGGGACGAGTAAAGACTGTACCTGCAGAAGAAGCCCCGGCTAACTACGT…
125	SW125	MALDI-TOF	BHI-M		NA
126	SW126	16S	BHI-M	Proteobacteria	Escherichia fergusonii	100	NR_074902.1	CTTGCTGCTTTGCTGACGAGTGGCGGACGGGTGAGTAATGTCTGGGAAACTGCCTGATGGAGGGGGATAACTACTGGAAACGGTAGCTAATACCGCATAACGTCGCAAGACCAAAGAGGGGGACCTTCGGGCCTCTTGCCATCGGATGTGCCCAGATGGGATTAGCTAGTAGGTGGGGTAAAGGCTCACCTAGGCGACGATCCCTAGCTGGTCTGAGAGGATGACCAGCCACACTGGAACTGAGACACGGTCCAGACTCCTACGGGAGGCAGCAGTGGGGAATATTGCACAATGGGCGCAAGCCTGATGCAGCCATGCCGCGTGTATGAAGAAGGCCTTCGGGTTGTAAAGTACTTTCAGCGGGGAGGAAGGGAGTAAAGTTAATACCTTTGCTCATTG…
127	SW127	16S	BHI-M	Firmicutes	Turicibacter sanguinis	100	NR_028816.1	TATGGAGAGTTTGATCCTGGCTCAGGATGAACGCTGGCGGCGTGCCTAATACATGCAAGTCGAGCGAACCACTTCGGTGGTGAGCGGCGAACGGGTGAGTAACACGTAGGTTATCTGCCCATCAGACGGGGACAACGATTGGAAACGATCGCTAATACCGGATAGGACGAAAGTTTAAAGGTGCTTCGGCACCACTGATGGATGAGCCTGCGGCGCATTAGCTAGTTGGTAGGGTAAAGGCCTACCAAGGCGACGATGCGTAGCCGACCTGAGAGGGTGAACGGCCACACTGGGACTGAGACACGGCCCAGACTCCTACGGGAGGCAGCAGTAGGGAATCTTCGGCAATGGGCGAAAGCCTGACCGAGCAACGCCGCGTGAATGATGAAGGCCTTCGGG…
128	SW128	MALDI-TOF	BHI-M		NA
129	SW129	16S	BHI-M	Firmicutes	Fournierella massiliensis	99	NR_156911.1	CCTTTCGGGGTGACAATTTGTAAGCTTAGTGGCGAACGGGTGAGTAACACGTGAGTAACCTGCCCCAGAGTGGGGGACAACAGTTGGAAACGACTGCTAATACCGCATAAGCCCACGGTACCGCATGGTACAGAGGGAAAAGGAGCAATTCGCTTTGGGATGGACTCGCGTCCGATTAGCTAGATGGTGAGGTAACGGCCCACCATGGCGACGATCGGTAGCCGGACTGAGAGGTTGATCGGCCACATTGGGACTGAGACACGGCCCAGACTCCTACGGGAGGCAGCAGTGGGGAATATTGCACAATGGGGGAAACCCTGATGCAGCGACGCCGCGTGGAGGAAGAAGGCCTTCGGGTTGTAAACTCCTGTCGTAAGGGACGATAGTGACGGTACCTTA…
130	SW130	16S	BHI-M	Actinobacteria	Collinsella tanakaei	98	NR_112899.1	GAGTGGCGAACGGCTGAGTAACACGTGGAGAACCCGCCCCCCTCTCGGGGATAGCCGCCGGAAACGGCGGGTAACACCCGATGACCCCGCAGCGAGGCATCTCGCAGCGGGCAAAACCCAGGTGGAGGGGGATGGCTCCGCGGCCCATCAGGTAGACGGCGGGGTGACGGCCCACCGTGCCGACAACGGGTAGCCGGGTTGAGAGACCGACCGGCCAGATTGGGACTGAGACACGGCCCAGACTCCTACGGGAGGCAGCAGTGGGGAATCTTGCGCAATGGGGGCAACCCTGACGCAGCGACGCCGCGTGCGGGATGGAGGCCTTCGGGTCGTAAACCGCTTTCAGCAGGGACGAGACAAGACTGTACCTGCAGAAGAAGCCCCGGCTAACTACGTGCC…
131	SW131	MALDI-TOF	BHI-M	Firmicutes	Faecalicoccus pleomorphus				> 1.9
132	SW132	MALDI-TOF	BHI-M		NA
133	SW133	16S	BHI-M	Firmicutes	Megasphaera statonii	98	NA	TGCTTCCTATGGACTCTAGTGGCAAACGGGTGAGTAACGCGTAAGCAACCTGCCCTCCGGATGGGGACAACAGCTGGAAACGGCTGCTAATACCGAATACGTTTCCATTGCCGCATGGCAGTGGGAAGAAAGGTGGCCTCTGAATATGCTACCGCCGGGGGAGGGGCTTGCGTCTGATTAGCTAGTTGGAGGGGTAACGGCCCACCAAGGCGACGATCAGTAGCCGGTCTGAGAGGATGAACGGCCACATTGGAACTGAGACACGGTCCAGACTCCTACGGGAGGCAGCAGTGGGGAATCTTCCGCAATGGGCGAAAGCCTGACGGAGCAACGCCGCGTGAGCGAAGACGGCCTTCGGGTTGTAAAGCTCTGTTATACGGGACGAACGGGGAAAAGGTT…
134	SW134	16S	BHI-M	Firmicutes	Massiliomicrobiota timonensis	100	NR_144738.1	TGGCGAACGGGTGAGTAAGACATAAGCAACCTGCCCCTGTGAGGGGGATAACTGCTGGAAACGGCAGCTAAGACCGCATAGGCATAGAGGACGCATGTCGACTATGTTAAATATCCCACGGGATAGCACAGGGATGGGCTTATGACGCATTAGCCAGCTGGTGAGGTAACGGCTCACCAGGGCGACGATGCGTAGCCGGCCTGAGAGGGTGGACGGCCACACTGGGACTGAGACACGGCCCAGACTCCTACGGGAGGCAGCAGTAGGGAATTTTCGGCAATGGGCGAAAGCCTGACCGAGCAACGCCGCGTGAAGGAAGAAGTCATTCGTGATGTAAACTTCTGTTATGAAGGAAGAACGGCAGATGGAGGGAATGCCATGTGCGTGACGGTACTTCAT…
135	SW135	MALDI-TOF	BHI-M	Firmicutes	Faecalicoccus pleomorphus				> 1.9
136	SW136	MALDI-TOF	BHI-M		NA
137	SW137	MALDI-TOF	BHI-M	Firmicutes	Lactobacillus agilis				> 1.9
138	SW138	16s	BHI-M	Actinobacteria	Collinsella tanakaei	98	NR_112899.1	AGTGGCGAACGGCTGAGTAACACGTGGAGAACCCGCCCCCCTCTCGGGGATAGCCGCCGGAAACGGCGGGTAACACCCGATGACCCCGCAGCGAGGCATCTCGCAGCGGGCAAAACCCAGGTGGAGGGGGATGGCTCCGCGGCCCATCAGGTAGACGGCGGGGTGACGGCCCACCGTGCCGACAACGGGTAGCCGGGTTGAGAGACCGACCGGCCAGATTGGGACTGAGACACGGCCCAGACTCCTACGGGAGGCAGCAGTGGGGAATCTTGCGCAATGGGGGCAACCCTGACGCAGCGACGCCGCGTGCGGGATGGAGGCCTTCGGGTCGTAAACCGCTTTCAGCAGGGACGAGACAAGACTGTACCTGCAGAAGAAGCCCCGGCTAACTACGTGCCA…
139	SW139	MALDI-TOF	BHI-M		NA
140	SW140	MALDI-TOF	BHI-M		NA
141	SW141	MALDI-TOF	BHI-M		NA
142	SW142	16S	BHI-M	Firmicutes	Massiliomicrobiota timonensis	100	NR_144738.1	GGCGAACGGGTGAGTAAGACATAAGCAACCTGCCCCTGTGAGGGGGATAACTGCTGGAAACGGCAGCTAAGACCGCATAGGCATAGAGGACGCATGTCGACTATGTTAAATATCCCACGGGATAGCACAGGGATGGGCTTATGACGCATTAGCCAGCTGGTGAGGTAACGGCTCACCAGGGCGACGATGCGTAGCCGGCCTGAGAGGGTGGACGGCCACACTGGGACTGAGACACGGCCCAGACTCCTACGGGAGGCAGCAGTAGGGAATTTTCGGCAATGGGCGAAAGCCTGACCGAGCAACGCCGCGTGAAGGAAGAAGTCATTCGTGATGTAAACTTCTGTTATGAAGGAAGAACGGCAGATGGAGGGAATGCCATGTGCGTGACGGTACTTCATG…
143	SW143	MALDI-TOF	BHI-M		NA
144	SW144	16S	BHI-M	Firmicutes	Massiliomicrobiota timonensis	100	NR_144738.1	TGAGTGGCGAACGGGTGAGTAAGACATAAGCAACCTGCCCCTGTGAGGGGGATAACTGCTGGAAACGGCAGCTAAGACCGCATAGGCATAGAGGACGCATGTCGACTATGTTAAATATCCCACGGGATAGCACAGGGATGGGCTTATGACGCATTAGCCAGCTGGTGAGGTAACGGCTCACCAGGGCGACGATGCGTAGCCGGCCTGAGAGGGTGGACGGCCACACTGGGACTGAGACACGGCCCAGACTCCTACGGGAGGCAGCAGTAGGGAATTTTCGGCAATGGGCGAAAGCCTGACCGAGCAACGCCGCGTGAAGGAAGAAGTCATTCGTGATGTAAACTTCTGTTATGAAGGAAGAACGGCAGATGGAGGGAATGCCATGTGCGTGACGGTACT…
145	SW145	MALDI-TOF	BHI-M		NA
146	SW146	MALDI-TOF	BHI-M		NA
147	SW147	MALDI-TOF	BHI-M		NA
148	SW148	16S	BHI-M	Actinobacteria	Collinsella tanakaei	98	NR_112899.1	GAAGCGAGTGGCGAACGGCTGAGTAACACGTGGAGAACCCGCCCCCCTCTCGGGGATAGCCGCCGGAAACGGCGGGTAACACCCGATGACCCCGCAGCGAGGCATCTCGCAGCGGGCAAAACCCAGGTGGAGGGGGATGGCTCCGCGGCCCATCAGGTAGACGGCGGGGTGACGGCCCACCGTGCCGACAACGGGTAGCCGGGTTGAGAGACCGACCGGCCAGATTGGGACTGAGACACGGCCCAGACTCCTACGGGAGGCAGCAGTGGGGAATCTTGCGCAATGGGGGCAACCCTGACGCAGCGACGCCGCGTGCGGGATGGAGGCCTTCGGGTCGTAAACCGCTTTCAGCAGGGACGAGACAAGACTGTACCTGCAGAAGAAGCCCCGGCTAACTAC…
149	SW149	MALDI-TOF	BHI-M		NA
150	SW150	MALDI-TOF	BHI-M	Firmicutes	Lactobacillus salivarius				> 1.9
151	SW151	16S	BHI-M	Firmicutes	Massiliomicrobiota timonensis	100	NR_144738.1	GGCGAACGGGTGAGTAAGACATAAGCAACCTGCCCCTGTGAGGGGGATAACTGCTGGAAACGGCAGCTAAGACCGCATAGGCATAGAGGACGCATGTCGACTATGTTAAATATCCCACGGGATAGCACAGGGATGGGCTTATGACGCATTAGCCAGCTGGTGAGGTAACGGCTCACCAGGGCGACGATGCGTAGCCGGCCTGAGAGGGTGGACGGCCACACTGGGACTGAGACACGGCCCAGACTCCTACGGGAGGCAGCAGTAGGGAATTTTCGGCAATGGGCGAAAGCCTGACCGAGCAACGCCGCGTGAAGGAAGAAGTCATTCGTGATGTAAACTTCTGTTATGAAGGAAGAACGGCAGATGGAGGGAATGCCATGTGCGTGACGGTACTTCATG…
152	SW152	16S	BHI-M	Firmicutes	Sellimonas intestinalis	96	LGAJ01000018	ATTCTTCGGATGAAGAAGACTGTGACTGAGTGGCGGACGGGTGAGTAACGCGTGGGCAACCTGCCCTGTACAGGGGGATAACAGTTAGAAATGACTGCTAATACCGCATAAGCGCACGAGGACGCATGTTCTTGTGTGAAAAACTCCGGTGGTACAGGATGGGCCCGCGTCTGATTAGGTAGTTGGTGGGGCAGCGGCCTACCAAGCCGACGATCAGTAGCCGACCTGAGAGGGTGACCGGCCACATTGGGACTGAGACACGGCCCAAACTCCTACGGGAGGCAGCAGTGGGGAATATTGCACAATGGGGGAAACCCTGATGCAGCGACGCCGCGTGAAGGAAGAAGTATTTCGGTATGTAAACTTCTATCAGCAGGGAAGAAACTGACGGTACCTGAC…
153	SW153	MALDI-TOF	BHI-M	Firmicutes	Faecalicoccus pleomorphus				> 1.9
154	SW154	MALDI-TOF	BHI-M	Firmicutes	Enterococcus cecorum				> 1.9
155	SW155	16S	BHI-M	Firmicutes	Clostridium leptum	95	NR_114789.1	TCAAAGGAGCAATCCGCTGAGAGATGGACTCGCGTCCGATTAGCCAGTTGGCGGGGTAACGGCCCACCAAAGCGACGATCGGTAGCCGGACTGAGAGGTTGAACGGCCACATTGGGACTGAGACACGGCCCAGACTCCTACGGGAGGCAGCAGTGGGGGATATTGCACAATGGGGGAAACCCTGATGCAGCAACGCCGCGTGAAGGAAGAAGGTCTTCGGATTGTAAACTTTTGTCCTCAGTGAAGATAATGACGGTAGCTGAGGAGGAAGCTCCGGCTAACTACGTGCCAGCAGCCGCGGTAATACGTAGGGAGCGAGCGTTGTCCGGATTTACTGGGTGTAAAGGGTGCGTAGGCGGACTGGCAAGTCAGTGGTGAAAACTATGGGCTTAACCCATA…
156	SW156	MALDI-TOF	BHI-M		NA
157	SW157	16S	BHI-M	Firmicutes	Eubacterium cylindroides	99	NR_113163.1	CTTTCCTTGAAGTCAGTGGCGAACGGGTGAGTAACACGTAGGTAACCTGCCCATGTGCCCGGGACAACGCCTGGAAACGGGTGCTAAAACCGGATAGGTAGAGAGATCGCATGAACTTTCTATTAAAGGGGCTACGGCCCTGAACATGGATGGACCTGCGGTGCATTAGCTAGTTGGTGAGGTAACGGCCCACCAAGGCGACGATGCATAGCCGACCTGAGAGGGCGAACGGCCACATTGGGACTGAGACACGGCCCAAACTCCTACGGGAGGCAGCAGTAGGGAATTTTCGTCAATGGGGGGAACCCTGAACGAGCAATGCCGCGTGAGTGAAGACGGTCTTCGGATTGTAAAGCTCTGTTGCGAGAGAAAAACGACACGGATAGGGAATGATCCGTG…
158	SW158	16s	BHI-M	Proteobacteria	Succinatimonas hippei	99	NR_113274.1	CTTGCTTTTGCTGATGACGAGTGGCGGACGGGTGAGTAGTATCTGGGAAACTGCCCTGAAGAGGGGGACAACAGCTGGAAACGGCTGCTAATACCGCATGAACCCTGTGGGGGAAAGGATAGCGATATCCGCTTCAGGATGTGCCCAGAAGGGATTAGCTGGTAGGTGAGGTAAAGGCTCACCTAGGCGACGATCTCTAGCCGGTCTGAGAGGATGACCGGCCACATCGGGACTGAGACACGGCCCGGACTCCTACGGGAGGCAGCAGTAGGGAATATTGCACAATGGGGGGAACCCTGATGCAGCCATGCCGCGTGTGTGAAGAAGGCCTTCGGGTTGTAAAGCACTTTCAGCGGGGAGGAAATTAAGTTAGACGTTACCCGCAGAAGAAGCACCGGC…
159	SW159	16S	BHI-M	Firmicutes	Fournierella massiliensis	99	NR_156911.1	GGGGTGACAATTTGTAAGCTTAGTGGCGAACGGGTGAGTAACACGTGAGTAACCTGCCCCAGAGTGGGGGACAACAGTTGGAAACGACTGCTAATACCGCATAAGCCCACGGTACCGCATGGTACAGAGGGAAAAGGAGCAATTCGCTTTGGGATGGACTCGCGTCCGATTAGCTAGATGGTGAGGTAACGGCCCACCATGGCGACGATCGGTAGCCGGACTGAGAGGTTGATCGGCCACATTGGGACTGAGACACGGCCCAGACTCCTACGGGAGGCAGCAGTGGGGAATATTGCACAATGGGGGAAACCCTGATGCAGCGACGCCGCGTGGAGGAAGAAGGCCTTCGGGTTGTAAACTCCTGTCGTAAGGGACGATAGTGACGGTACCTTACAAGAA…
160	SW160	16s	BHI-M	Firmicutes	Massiliomicrobiota timonensis	100	NR_144738.1	TTGAGTGGCGAACGGGTGAGTAAGACATAAGCAACCTGCCCCTGTGAGGGGGATAACTGCTGGAAACGGCAGCTAAGACCGCATAGGCATAGAGGACGCATGTCGACTATGTTAAATATCCCACGGGATAGCACAGGGATGGGCTTATGACGCATTAGCCAGCTGGTGAGGTAACGGCTCACCAGGGCGACGATGCGTAGCCGGCCTGAGAGGGTGGACGGCCACACTGGGACTGAGACACGGCCCAGACTCCTACGGGAGGCAGCAGTAGGGAATTTTCGGCAATGGGCGAAAGCCTGACCGAGCAACGCCGCGTGAAGGAAGAAGTCATTCGTGATGTAAACTTCTGTTATGAAGGAAGAACGGCAGATGGAGGGAATGCCATGTGCGTGACGGTAC…
161	SW161	16S	BHI-M	Firmicutes	Eubacterium cylindroides	100	NR_113163.1	CTTCGGAATGACGAGGTCTGTGACTTAGCGGCGGACGGGTGAGTAACGCGTGGGCAACCTGCCTCACACAGGGGGATAACAGTTAGAAATGACTGCTAATACCGCATAAGACCCCGGCACCGCATGGTGCAGGGGTAAAAACTCCGGTGGTGTGAGATGGGCCCGCGTCTGATTAGGTAGTTGGTGCGGTAACGGCGCACCAAGCCGACGATCAGTAGCCGACCTGAGAGGGCGACCGGCCACATTGGGACTGAGACACGGCCCAAACTCCTACGGGAGGCAGCAGTGGGGAATATTGCACAATGGGGGAAACCCTGATGCAGCGACGCCGCGTGAAGGATGAAGTATTTCGGTATGTAAACTTCTATCAGCAGGGAAGAAAATGACGGTACCTGACTA…
162	SW162	MALDI-TOF	BHI-M		NA
163	SW163	MALDI-TOF	BHI-M		NA
164	SW164	16S	BHI-M	Firmicutes	Fournierella massiliensis	99	NR_156911.1	AAAGGAGCAATTCGCTTTGGGATGGACTCGCGTCCGATTAGCTAGATGGTGAGGTAACGGCCCACCATGGCGACGATCGGTAGCCGGACTGAGAGGTTGATCGGCCACATTGGGACTGAGACACGGCCCAGACTCCTACGGGAGGCAGCAGTGGGGAATATTGCACAATGGGGGAAACCCTGATGCAGCGACGCCGCGTGGAGGAAGAAGGCCTTCGGGTTGTAAACTCCTGTCGTAAGGGACGATAGTGACGGTACCTTACAAGAAAGCCACGGCTAACTACGTGCCAGCAGCCGCGGTAAAACGTAGGTGGCAAGCGTTGTCCGGAATTACTGGGTGTAAAGGGAGCGCAGGCGGGTCTGCAAGTTGGAAGTGAAACCCATGGGCTCAACCCATGAA…
165	SW165	16s	BHI-M	Actinobacteria	Olsenella profusa	96	NR_116938.1	ACGGAGAGTTCGATCCTGGCTCAGGATGAACGCTGGCGGCGCGCCTAACACATGCAAGTCGAACGGTTAAAGCACCTCCGGGTGTGCATAAAGTGGCGAACGGCTGAGTAACACGTGGGCAACCTGCCCCTCGCACCGGGACAGCCTCGGGAAACCGTGGATAATACCGGATACTCCGGACCCCCCGCATGGGGGGACCGGGAAAGCCCAGACGGCGAGGGATGGGCCCGCGGCCTGTTAGCTAGTTGGTGGGGCAACGGCCCACCAAGGCGATTATGGGTAGCTGGGTTGAGAGACCGACCAGCCAGATTGGGACTGAGACACGGCCCAGACTCCTACGGGAGGCAGCAGTGGGGAATCTTGCGCAATGGGCGAAAGCCTGACGCAGCGACGCCGCGT…
166	SW166	16S	BHI-M	Actinobacteria	Olsenella profusa	96	NR_116938.1	GTGCATAAAGTGGCGAACGGCTGAGTAACACGTGGGCAACCTGCCCCTCGCACCGGGACAGCCTCGGGAAACCGTGGATAATACCGGATACTCCGGACCCCCCGCATGGGGGGACCGGGAAAGCCCAGACGGCGAGGGATGGGCCCGCGGCCTGTTAGCTAGTTGGTGGGGCAACGGCCCACCAAGGCGATTATGGGTAGCTGGGTTGAGAGACCGACCAGCCAGATTGGGACTGAGACACGGCCCAGACTCCTACGGGAGGCAGCAGTGGGGAATCTTGCGCAATGGGCGAAAGCCTGACGCAGCGACGCCGCGTGCGGGACGAAGGCCTTCGGGTCGTAAACCGCTTTCAGCAGGGACGAGGGGGAAACCTGACGGTACCTGCAGAAGAAGCCCCGG…
167	SW167	MALDI-TOF	BHI-M		NA
168	SW168	MALDI-TOF	BHI-M	Firmicutes	Faecalicoccus pleomorphus				> 1.9
169	SW169	MALDI-TOF	BHI-M		NA
170	SW170	MALDI-TOF	BHI-M	Firmicutes	Faecalicoccus pleomorphus				> 1.9
171	SW171	MALDI-TOF	BHI-M		NA
172	SW172	MALDI-TOF	BHI-M		NA
173	SW173	MALDI-TOF	BHI-M		NA
174	SW174	MALDI-TOF	BHI-M	Proteobacteria	Escherichia fergusonii				> 1.9
175	SW175	16s	BHI-M	Firmicutes	Eubacterium cylindroides	100	NR_113163.1	TTGCTTTTCCTGAAGTCAGTGGCGAACGGGTGAGTAACACGTAGGTAACCTGCCCATGTGCCCGGGACAACGCCTGGAAACGGGTGCTAAAACCGGATAGGTAGAGAGATCGCATGAACTTTCTATTAAAGGGGCTACGGCCCTGAACATGGATGGACCTGCGGTGCATTAGCTAGTTGGTGAGGTAACGGCCCACCAAGGCGACGATGCATAGCCGACCTGAGAGGGCGAACGGCCACATTGGGACTGAGACACGGCCCAAACTCCTACGGGAGGCAGCAGTAGGGAATTTTCGTCAATGGGGGGAACCCTGAACGAGCAATGCCGCGTGAGTGAAGACGGTCTTCGGATTGTAAAGCTCTGTTGCGAGAGAAAAACGACACGGATAGGGAATGATCC…
176	SW176	16S	BHI-M	Firmicutes	Enterococcus cecorum	100	NR_024905.1	GCTACACCGAAAGAAAATGAGTGGCGAACGGGTGAGTAACACGTGGGTAACCTGCCCATCAGCGGGGGATAACACTTGGAAACAGGTGCTAATACCGCATAATTCCATTTACCGCATGGTAGATGGATGAAAGGCGCTTTTGCGTCACTGATGGATGGACCCGCGGTGCATTAGCTAGTTGGTGGGGTAACGGCCTACCAAGGCTGCGATGCATAGCCGACCTGAGAGGGTGATCGGCCACACTGGGACTGAGACACGGCCCAGACTCCTACGGGAGGCAGCAGTAGGGAATCTTCGGCAATGGACGCAAGTCTGACCGAGCAACGCCGCGTGAGTGAAGAAGGTTTTCGGATCGTAAAACTCTGTTGTTAGAGAAGAACAAGGATGAGAGTGGAAAGT…
177	SW177	MALDI-TOF	BHI-M	Firmicutes	Enterococcus cecorum				> 1.9
178	SW178	16S	BHI-M	Firmicutes	Clostridium glycyrrhizinilyticum	97	NR_112553.1	AGATGGACCCGCGTCTGATTAGCTAGTTGGTAAGGTAACGGCTTACCAAGGCGACGATCAGTAGCCGACCTGAGAGGGTGACCGGCCACATTGGGACTGAGACACGGCCCAAACTCCTACGGGAGGCAGCAGTGGGGAATATTGCACAATGGGGGAAACCCTGATGCAGCGACGCCGCGTGAGCGAAGAAGTATTTCGGTATGTAAAGCTCTATCAGCAGGGAAGAAACTGACGGTACCTGACTAAGAAGCACCGGCTAAATACGTGCCAGCAGCCGCGGTAATACGTATGGTGCAAGCGTTATCCGGATTTACTGGGTGTAAAGGGAGCGTAGACGGATGGGCAAGTCTGAAGTGAAAGCCCGGGGCTCAACCCCGGGACTGCTTTGGAAACTGTTCA…
179	SW179	MALDI-TOF	BHI-M	Firmicutes	Lactobacillus ingluviei				> 1.9
180	SW180	16S	BHI-M	Actinobacteria	Olsenella profusa	96	NR_116938.1	TGCATAAAGTGGCGAACGGCTGAGTAACACGTGGGCAACCTGCCCCTCGCTCCGGGACAGCCTCGGGAAACCGTGGGTAATACCGGATACTCCGCGACCCCCGCATGGGGGGCGCGGGAAAGCCCAGACGGCGAGGGATGGGCCCGCGGCCTGTTAGCTAGTTGGTGGGGCAACGGCCCACCAAGGCGATTATGGGTAGCTGGGTTGAGAGACCGACCAGCCAGATTGGGACTGAGACACGGCCCAGACTCCTACGGGAGGCAGCAGTGGGGAATCTTGCGCAATGGGCGAAAGCCTGACGCAGCGACGCCGCGTGCGGGACGAAGGCCTTCGGGTCGTAAACCGCTTTCAGCAGGGACGAGGCCGCGAGGTGACGGTACCTGCAGAAGAAGCCCCGGC…
181	SW181	MALDI-TOF	BHI-M		NA
182	SW182	MALDI-TOF	BHI-M	Firmicutes	Clostridium lactatifermentans				> 1.9
183	SW183	16S	BHI-M	Firmicutes	Fournierella massiliensis	99	NR_156911.1	GTGACAATTTGTAAGCTTAGTGGCGAACGGGTGAGTAACACGTGAGTAACCTGCCCCAGAGTGGGGGACAACAGTTGGAAACGACTGCTAATACCGCATAAGCCCACGGTACCGCATGGTACAGAGGGAAAAGGAGCAATTCGCTTTGGGATGGACTCGCGTCCGATTAGCTAGATGGTGAGGTAACGGCCCACCATGGCGACGATCGGTAGCCGGACTGAGAGGTTGATCGGCCACATTGGGACTGAGACACGGCCCAGACTCCTACGGGAGGCAGCAGTGGGGAATATTGCACAATGGGGGAAACCCTGATGCAGCGACGCCGCGTGGAGGAAGAAGGCCTTCGGGTTGTAAACTCCTGTCGTAAGGGACGATAGTGACGGTACCTTACAAGAAAGC…
184	SW184	MALDI-TOF	BHI-M		NA
185	SW185	MALDI-TOF	BHI-M		NA
186	SW186	16S	BHI-M	Firmicutes	Eubacterium cylindroides	99	NR_113163.1	CTTTTCCTGAAGTCAGTGGCGAACGGGTGAGTAACACGTAGGTAACCTGCCCATGTGCCCGGGACAACGCCTGGAAACGGGTGCTAAAACCGGATAGGTAGAGAGATCGCATGAACTTTCTATTAAAGGGGCTACGGCCCTGAACATGGATGGACCTGCGGTGCATTAGCTAGTTGGTGAGGTAACGGCCCACCAAGGCGACGATGCATAGCCGACCTGAGAGGGCGAACGGCCACATTGGGACTGAGACACGGCCCAAACTCCTACGGGAGGCAGCAGTAGGGAATTTTCGTCAATGGGGGGAACCCTGAACGAGCAATGCCGCGTGAGTGAAGACGGTCTTCGGATTGTAAAGCTCTGTTGCGAGAGAAAAACGACACGGATAGGGAATGATCCGTG…
187	SW187	MALDI-TOF	BHI-M		NA
188	SW188	MALDI-TOF	BHI-M	Firmicutes	Faecalicoccus pleomorphus				> 1.9
189	SW189	16s	BHI-M	Firmicutes	Eubacterium cylindroides	99	NR_113163.1	ATGGAGAGTTTGATCCTGGCTCAGGATGAACGCTGGCGGCATGCCTAATACATGCAAGTCGAACGGACCGAAGGGAAAGCTTGCTTTTCCTGAAGTCAGTGGCGAACGGGTGAGTAACACGTAGGTAACCTGCCCATGTGCCCGGGACAACGCCTGGAAACGGGTGCTAAAACCGGATAGGTAGAGAGATCGCATGAACTTTCTATTAAAGGGGCTATGGCCCTGAACATGGATGGACCTGCGGTGCATTAGCTAGTTGGTGAGGTAACGGCCCACCAAGGCGACGATGCATAGCCGACCTGAGAGGGCGAACGGCCACATTGGGACTGAGACACGGCCCAAACTCCTACGGGAGGCAGCAGTAGGGAATTTTCGTCAATGGGGGGAACCCTGAACGAG…
190	SW190	16S	BHI-M	Firmicutes	Megamonas hypermegale	97	NR_025514.1	GCCGTAAACGATGGATACTAGGTGTGGGAGGTATCGACCCCTTCCGTGCCGGAGTTAACGCAATAAGTATCCCGCCTGGGGAGTACGGCCGCAAGGTTGAAACTCAAAGGAATTGACGGGGGCCCGCACAAGCGGTGGAGTATGTGGTTTAATTCGACGCAACGCGAAGAACCTTACCAAGACTTGACATCGACTGAAAGGCCAAGAGATTGGTCCCTTGACTTCGGTCAACAGGAAGACAGGTGGTGCATGGCTGTCGTCAGCTCGTGTCGTGAGATGTTGGGTTAAGTCCCGCAACGAGCGCAACCCCTATACTATGTTGCCAGCACGTAAAGGTGGGAACTCATAGTAGACTGCCGCGGACAACGCGGAGGAAGGCGGGGATGACGTCAAGTCATC…
191	SW191	16s	BHI-M	Actinobacteria	Collinsella tanakaei	97	NR_112899.1	GGAAGCGAGTGGCGAACGGCTGAGTAACTCGTGGAGAACCCGCCCCCCTCTCGGGGATAGCCGCCGGAAACGGCGGGTAACACCCGATGACCCCGCAGCGAGGCATCTCGCAGCGGGCAAAACCCAGGTGGAGGGGGATGGCTCCGCGGCCCATCAGGTAGACGGCGGGGTGACGGCCCACCGTGCCGACAACGGGTAGCCGGGTTGAGAGACCGACCGGCCAGATTGGGACTGAGACACGGCCCAGACTCCTACGGGAGGCAGCAGTGGGGAATCTTGCGCAATGGGGGCAACCCTGACGCAGCGACGCCGCGTGCGGGATGGAGGCCTTCGGGTCGTAAACCGCTTTCAGCAGGGACGAGACAAGACTGTACCTGCAGAAGAAGCCCCGGCTAACTA…
192	SW192	16S	BHI-M	Bacteroidetes	Bacteroides rodentium	90	BAKJ01000105	AAGGCTGATGGCGACCGGCGCACGGGTGAGTAACGCGTATCCGACCTGCCCTCCACCCGGGGATAGCCTTTCGAAAGAAAGATTAATACCCGATGGCACACGTCTCCTGCCTGGGAGGCGTGTTAAAGGTTTCGACCGGTGGCGGATGGGGATGCGTTCCATTAGTTAGTTGGCGGGGTAACGGCCCACCAAGACGACGATGGATAGGGGTTCTGAGAGGAAGGTCCCCCACATTGGAACTGAGACACGGTCCAAACTCCTACGGGAGGCAGCAGTGAGGAATATTGGTCAATGGCCGTAAGGCTGAACCAGCCAAGTAGCGTGAAGGACGACGGCCCTACGGGTTGTAAACTTCTTTTATAAGGGAATAAAGTTGCGTACGTGTACGCATTTGCATGT…
193	SW193	16S	BHI-M	Firmicutes	Massiliomicrobiota timonensis	100	NR_144738.1	GTGGCGAACGGGTGAGTAAGACATAAGCAACCTGCCCCTGTGAGGGGGATAACTGCTGGAAACGGCAGCTAAGACCGCATAGGCATAGAGGACGCATGTCGACTATGTTAAATATCCCACGGGATAGCACAGGGATGGGCTTATGACGCATTAGCCAGCTGGTGAGGTAACGGCTCACCAGGGCGACGATGCGTAGCCGGCCTGAGAGGGTGGACGGCCACACTGGGACTGAGACACGGCCCAGACTCCTACGGGAGGCAGCAGTAGGGAATTTTCGGCAATGGGCGAAAGCCTGACCGAGCAACGCCGCGTGAAGGAAGAAGTCATTCGTGATGTAAACTTCTGTTATGAAGGAAGAACGGCAGATGGAGGGAATGCCATGTGCGTGACGGTACTTCA…
194	SW194	16S	BHI-M	Proteobacteria	Succinatimonas hippei	95	NR_113274.1	TTTGCTGATGACGAGTGGCGGACGGGTGAGTAGTATCTGGGAAACTGCCCTGAAGAGGGGGACAACAGCTGGAAACGGCTGCTAATACCGCATAAGCCCTGCGGGGGAAAGGATAGCGATATCCGCTTCAGGATGTGCCCAGAAGGGATTAGCTGGTAGGTGAGGTAAAGGCTCACCTAGGCGACGATCTCTAGCCGGTCTGAGAGGATGACCGGCCACATCGGGACTGAGACACGGCCCGGACTCCTACGGGAGGCAGCAGTAGGGAATATTGCACAATGGGGGGAACCCTGATGCAGCCATGCCGCGTGTGTGAAGAAGGCCTTCGGGTTGTAAAGCACTTTCAGCGGGGAGGAAATTAAGTTAGACGTTACCCGCAGAAGAAGCACCGGCTAACTC…
195	SW195	MALDI-TOF	BHI-M		NA
196	SW196	MALDI-TOF	BHI-M	Firmicutes	Lactobacillus aviarius				> 1.9
197	SW197	16s	BHI-M	Firmicutes	Megasphaera statonii	99	NA	TCCTATGGACTCTAGTGGCAAACGGGTGAGTAACGCGTAAGCAACCTGCCCTCCGGATGGGGACAACAGCTGGAAACGGCTGCTAATACCGAATACGTTTTCATTGCCGCATGGCAGTGGGAAGAAAGGTGGCCTCTGAATATGCTACCGCCGGGGGAGGGGCTTGCGTCTGATTAGCTGGTTGGAGGGGTAACGGCCCACCAAGGCGACGATCAGTAGCCGGTCTGAGAGGATGAACGGCCACATTGGAACTGAGACACGGTCCAGACTCCTACGGGAGGCAGCAGTGGGGAATCTTCCGCAATGGGCGAAAGCCTGACGGAGCAACGCCGCGTGAGCGAAGACGGCCTTCGGGTTGTAAAGCTCTGTTATACGGGACGAACGGCTAGTGTGCCAATA…
198	SW198	16S	BHI-M	Firmicutes	Fournierella massiliensis	99	NR_156911.1	TCGGGGTGACGACTTATAAGCTTAGTGGCGAACGGGTGAGTAACACGTGAGTAACCTGCCCCAGAGTGGGGGACAACAGTTGGAAACGACTGCTAATACCGCATAAGCCCACGGAACCGCATGGTTCTGAGGGAAAAGGAGCAATTCGCTTTGGGATGGACTCGCGTCCGATTAGCTAGATGGTGAGGTAACGGCCCACCATGGCGACGATCGGTAGCCGGACTGAGAGGTTGATCGGCCACATTGGGACTGAGACACGGCCCAGACTCCTACGGGAGGCAGCAGTGGGGAATATTGCACAATGGGGGAAACCCTGATGCAGCGACGCCGCGTGGAGGAAGAAGGCCTTCGGGTTGTAAACTCCTGTCGTAAGGGACGATAGTGACGGTACCTTACAAG…
199	SW199	MALDI-TOF	BHI-M		NA
200	SW200	MALDI-TOF	BHI-M	Firmicutes	Faecalicoccus pleomorphus				> 1.9
201	SW201	16S	BHI-M	Bacteroidetes	Bacteroides rodentium	90	BAKJ01000105	CTAAGGCTGATGGCGACCGGCGCACGGGTGAGTAACGCGTATCCGACCTGCCCTCCACCCGGGGATAGCCTTTCGAAAGAAAGATTAATACCCGATGGCACACGTCTCCTGCCTGGGAGGCGTGTTAAAGGTTCCGACCGGTGGCGGATGGGGATGCGTTCCATTAGTTAGTTGGCGGGGTAACGGCCCACCAAGACGACGATGGATAGGGGTTCTGAGAGGAAGGTCCCCCACATTGGAACTGAGACACGGTCCAAACTCCTACGGGAGGCAGCAGTGAGGAATATTGGTCAATGGCCGGAAGGCTGAACCAGCCAAGTAGCGTGAAGGACGACGGCCCTACGGGTTGTAAACTTCTTTTATAAGGGAATAAAGTTGCGTACGTGTACGCATTTGCAT…
202	SW202	16S	BHI-M	Firmicutes	Eubacterium cylindroides	99	NR_113163.1	TTTCCTTGAAGTCAGTGGCGAACGGGTGAGTAACACGTAGGTAACCTGCCCATGTGCCCGGGACAACGCCTGGAAACGGGTGCTAAAACCGGATAGGTAGAGAGATCGCATGAACTTTCTATTAAAGGGGCTACGGCCCTGAACATGGATGGACCTGCGGTGCATTAGCTAGTTGGTGAGGTAACGGCCCACCAAGGCGACGATGCATAGCCGACCTGAGAGGGCGAACGGCCACATTGGGACTGAGACACGGCCCAAACTCCTACGGGAGGCAGCAGTAGGGAATTTTCGTCAATGGGGGGAACCCTGAACGAGCAATGCCGCGTGAGTGAAGACGGTCTTCGGATTGTAAAGCTCTGTTGCGAGAGAAAAACGACACGGATAGGGAATGATCCGTGG…
203	SW203	16S	BHI-M	Actinobacteria	Olsenella profusa	96	NR_116938.1	GTGTGCATAAAGTGGCGAACGGCTGAGTAACACGTGGGCAACCTGCCCCTCGCACCGGGACAGCCTCGGGAAACCGTGGGTAATACCGGATACTCCTCCCCCTCCGCATGGCGGGGGAGGGAAAGCCCAGACGGCGAGGGATGGGCCCGCGGCCTGTTAGCTAGTTGGTGGGGCAACGGCCCACCAAGGCGATTATGGGTAGCTGGGTTGAGAGACCGACCAGCCAGATTGGGACTGAGACACGGCCCAGACTCCTACGGGAGGCAGCAGTGGGGAATCTTGCGCAATGGGCGAAAGCCTGACGCAGCGACGCCGCGTGCGGGACGAAGGCCTTCGGGTCGTAAACCGCTTTCAGCAGGGACGAGGGGGCAACCTGACGGTACCTGCAGAAGAAGCCCC…
204	SW204	16s	BHI-M	Firmicutes	Massiliomicrobiota timonensis	100	NR_144738.1	AGTGGCGAACGGGTGAGTAAGACATAAGCAACCTGCCCCTGTGAGGGGGATAACTGCTGGAAACGGCAGCTAAGACCGCATAGGCATAGAGGACGCATGTCGACTATGTTAAATATCCCACGGGATAGCACAGGGATGGGCTTATGACGCATTAGCCAGCTGGTGAGGTAACGGCTCACCAGGGCGACGATGCGTAGCCGGCCTGAGAGGGTGGACGGCCACACTGGGACTGAGACACGGCCCAGACTCCTACGGGAGGCAGCAGTAGGGAATTTTCGGCAATGGGCGAAAGCCTGACCGAGCAACGCCGCGTGAAGGAAGAAGTCATTCGTGATGTAAACTTCTGTTATGAAGGAAGAACGGCAGATGGAGGGAATGCCATGTGCGTGACGGTACTTC…
205	SW205	16s	BHI-M	Bacteroidetes	Bacteroides gallinaceum	85	NR_148822.1	CGGTCCGGCACGGCGGCGACCGGCGCACGGGTGAGTAACGCGTACCCTACCTTCCCCTTTCCCGGGGCCAGCCCTGCGAAAGCAGGATTAATCCCCGGCGGTGTCCCGGGTCCGCATGGGTGCGGGACCAAAGGAGCGATCCGGAAAGGGATGGGGGTGCGTTCCATTAGCTTGACGGCGGGGTAACGGCCCACCGTGGCCACGATGGATAGGGGTTCTGAGAGGAAGGCCCCCCACACTGGGACTGAGACACGGCCCAGACTCCTACGGGAGGCAGCAGTGAGGAATATTGGTCAATGGGCGAGAGCCTGAACCAGCCAAGTAGCGTGGAGGACGACGGCCCTACGGGTTGTAAACTCCTTTTGCGCGGGGATAAAGCGCTCCACGTGTGGGGCTTTG…
206	SW206	16S	BHI-M	Firmicutes	Eubacterium cylindroides	100	NR_113163.1	AAGCTTGCTTTTCCTGAAGTCAGTGGCGAACGGGTGAGTAACACGTAGGTAACCTGCCCATGTGCCCGGGACAACGCCTGGAAACGGGTGCTAAAACCGGATAGGTAGAGAGATCGCATGAACTTTCTATTAAAGGGGCTACGGCCCTGAACATGGATGGACCTGCGGTGCATTAGCTAGTTGGTGAGGTAACGGCCCACCAAGGCGACGATGCATAGCCGACCTGAGAGGGCGAACGGCCACATTGGGACTGAGACACGGCCCAAACTCCTACGGGAGGCAGCAGTAGGGAATTTTCGTCAATGGGGGGAACCCTGAACGAGCAATGCCGCGTGAGTGAAGACGGTCTTCGGATTGTAAAGCTCTGTTGCGAGAGAAAAACGACACGGATAGGGAATG…
207	SW207	16S	BHI-M	Actinobacteria	Collinsella tanakaei	98	NR_112899.1	GAAGCGAGTGGCGAACGGCTGAGTAACACGTGGAGAACCCGCCCCCCTCTCGGGGATAGCCGCCGGAAACGGCGGGTAACACCCGATGACCCCGCAGCGAGGCATCTCGCCGCGGGCAAAACCCAGGTGGAGGGGGATGGCTCCGCGGCCCATCAGGTAGACGGCGGGGTGACGGCCCACCGTGCCGACAACGGGTAGCCGGGTTGAGAGACCGACCGGCCAGATTGGGACTGAGACACGGCCCAGACTCCTACGGGAGGCAGCAGTGGGGAATCTTGCGCAATGGGGGCAACCCTGACGCAGCGACGCCGCGTGCGGGATGGAGGCCTTCGGGTCGTAAACCGCTTTCAGCAGGGACGAGTCAAGACGGTACCTGCAGAAGAAGCCCCGGCTAACTAC…
208	SW208	MALDI-TOF	BHI-M	Firmicutes	Faecalicoccus pleomorphus				> 1.9
209	SW209	16S	BHI-M	Firmicutes	Massiliomicrobiota timonensis	100	NR_144738.1	GCGAACGGGTGAGTAAGACATAAGCAACCTGCCCCTGTGAGGGGGATAACTGCTGGAAACGGCAGCTAAGACCGCATAGGCATAGAGGACGCATGTCGACTATGTTAAATATCCCACGGGATAGCACAGGGATGGGCTTATGACGCATTAGCCAGCTGGTGAGGTAACGGCTCACCAGGGCGACGATGCGTAGCCGGCCTGAGAGGGTGGACGGCCACACTGGGACTGAGACACGGCCCAGACTCCTACGGGAGGCAGCAGTAGGGAATTTTCGGCAATGGGCGAAAGCCTGACCGAGCAACGCCGCGTGAAGGAAGAAGTCATTCGTGATGTAAACTTCTGTTATGAAGGAAGAACGGCAGATGGAGGGAATGCCATGTGCGTGACGGTACTTCATGA…
210	SW210	MALDI-TOF	BHI-M		NA
211	SW211	16S	BHI-M	Bacteroidetes	Bacteroides caecicola	99	NR_148821.1	GCCAGATACGATGGCGACCGGCGCACGGGTGAGTAACGCGTATCCAACCTGCCCCGTACACGGGGATAGCCTTCCGAAAGGGAGATTAATACCCGATGATGTCAGGAGTTCGCATGTAAACCTGACTAAAGTATTTACGGTACGGGAGGGGGGTGCGTTCCATTAGGTAGTAGGCGGGGTAACGGCCCACCTAGCCGACGATGGATAGGGGTTCTGAGAGGAAGGTCCCCCACATTGGAACTGAGACACGGTCCAAACTCCTACGGGAGGCAGCAGTGAGGAATATTGGTCAATGGCCGCGAGGCTGAACCAGCCAAGTAGCGTGAAGGATGACGGCCCTACGGGTTGTAAACTTCTTTTATGCGGGATTAATGTGAGGTACGTGTACCTTATTGCAGG…
212	SW212	16S	BHI-M	Actinobacteria	Enorma timonensis	98	NR_144707.1	CGGAGAGTTCGATCCTGGCTCAGGATGAACGCTGGCGGCGCGCCTAACACATGCAAGTCGAACGGCACCTTCCTTCGGGAAGAAGCGAGTGGCGAACGGCTGAGTAACACGTGACCAACCTGCCCCCCGCACGGGGACAGCCGCGGGAAACCGCGGGTGATACCCGGTGGCCCCGCGGAGCCGCATGGCTCCGCGGGCATAGCTCCGGCGGCGGGGGATGGGGTCGCGGCCCATCAGGTAGACGGCGGGGTGACGGCCCACCGTGCCGACAACGGGTAGCCGGGTTGAGAGACCGACCGGCCAGATTGGGACTGAGACACGGCCCAGACTCCTACGGGAGGCAGCAGTGGGGAATCTTGCGCAATGGGGGGAACCCTGACGCAGCGACGCCGCGTGCGG…
213	SW213	16S	BHI-M	Firmicutes	Faecalicoccus pleomorphus	99	NR_044660.3	CTTTTTTTGGAAGTCAGTGGCGAACGGGTGAGTAACACGTAGGTAACCTGCCCATGTGCCCGGGATAATTTCTGGAAACGGAAACTAAAACCGGATAGGTAGGGATCTCGCATGAGGACCTTATTAAAGGGGCTACGGCCCTGAACATGGATGGACCTGCGGTGCATTAGCTGGTTGGTGGGGTAACGGCCTACCAAGGCGACGATGCATAGCCGACCTGAGAGGGCGAACGGCCACATTGGGACTGAGACACGGCCCAAACTCCTACGGGAGGCAGCAGTAGGGAATTTTCGTCAATGGGGGGAACCCTGAACGAGCAATGCCGCGTGAGTGAAGACGGTTTTCGGACTGTAAAGCTCTGTTGTAAGAGAAAAACGGCCGACATAGGGAATGATGTCG…
214	SW214	16S	BHI-M	Actinobacteria	Collinsella tanakaei	98	NR_112899.1	GAGGGAAGCGAGTGGCGAACGGCTGAGTAACACGTGGAGAACCCGCCCCCCTCTCGGGGATAGCCGCCGGAAACGGCGGGTAACACCCGATGACCCCGCAGCGAGGCATCTCGCCGCGGGCAAAACCCAGGTGGAGGGGGATGGCTCCGCGGCCCATCAGGTAGACGGCGGGGTGACGGCCCACCGTGCCGACAACGGGTAGCCGGGTTGAGAGACCGACCGGCCAGATTGGGACTGAGACACGGCCCAGACTCCTACGGGAGGCAGCAGTGGGGAATCTTGCGCAATGGGGGAAACCCTGACGCAGCGACGCCGCGTGCGGGATGGAGGCCTTCGGGTCGTAAACCGCTTTCAGCAGGGACGAGTCAAGACGGTACCTGCAGAAGAAGCCCCGGCTAA…
215	SW215	16s	BHI-M	Firmicutes	Fournierella massiliensis	99	NR_156911.1	CTGATCCTTTCGGGGTGACGATTTGTAAGCTTAGTGGCGAACGGGTGAGTAACACGTGAGTAACCTGCCCCAGAGTGGGGGACAACAGTTGGAAACGACTGCTAATACCGCATAAGCCCACGGTACCGCATGGTACAGAGGGAAAAGGAGCAATTCGCTTTGGGATGGACTCGCGTCCGATTAGCTAGATGGTGAGGTAACGGCCCACCATGGCGACGATCGGTAGCCGGACTGAGAGGTTGATCGGCCACATTGGGACTGAGACACGGCCCAGACTCCTACGGGAGGCAGCAGTGGGGAATATTGCACAATGGGGGAAACCCTGATGCAGCGACGCCGCGTGGAGGAAGAAGGCCTTCGGGTTGTAAACTCCTGTCGTAAGGGACGATAGTGACGGTA…
216	SW216	16s	BHI-M	Firmicutes	Massiliomicrobiota timonensis	100	NR_144738.1	TTGAGTGGCGAACGGGTGAGTAAGACATAAGCAACCTGCCCCTGTGAGGGGGATAACTGCTGGAAACGGCAGCTAAGACCGCATAGGCATAGAGGACGCATGTCGACTATGTTAAATATCCCACGGGATAGCACAGGGATGGGCTTATGACGCATTAGCCAGCTGGTGAGGTAACGGCTCACCAGGGCGACGATGCGTAGCCGGCCTGAGAGGGTGGACGGCCACACTGGGACTGAGACACGGCCCAGACTCCTACGGGAGGCAGCAGTAGGGAATTTTCGGCAATGGGCGAAAGCCTGACCGAGCAACGCCGCGTGAAGGAAGAAGTCATTCGTGATGTAAACTTCTGTTATGAAGGAAGAACGGCAGATGGAGGGAATGCCATGTGCGTGACGGTAC…
217	SW217	16S	BHI-M	Firmicutes	Fournierella massiliensis	99	NR_156911.1	ATCCTTTCGGGGTGACGATTTGTAAGCTTAGTGGCGAACGGGTGAGTAACACGTGAGTAACCTGCCCCAGAGTGGGGGACAACAGTTGGAAACGACTGCTAATACCGCATAAGCCCACGGAACCGCATGGTTCTGGGGGAAAAGGAGCAATTCGCTTTGGGATGGACTCGCGTCCGATTAGCTAGATGGTGAGGTAACGGCCCACCATGGCGACGATCGGTAGCCGGACTGAGAGGTTGATCGGCCACATTGGGACTGAGACACGGCCCAGACTCCTACGGGAGGCAGCAGTGGGGAATATTGCACAATGGGGGAAACCCTGATGCAGCGACGCCGCGTGGAGGAAGAAGGCCTTCGGGTTGTAAACTCCTGTCGTAAGGGACGATAGTGACGGTACCT…
218	SW218	16S	BHI-M	Firmicutes	Ruthenibacterium lactatiformans	93	NR_151900.1	TTCGGGATGACGTTGATTTAGCTTAGTGGCGAACGGGTGAGTAACACGTGAGCAACCTACCTTTCAGAGGGGGACAACAGTTGGAAACGACTGCTAATACCGCATAAGACCACGCTATGGCATCGTAGAGGGGTCAAAGGAGAAATCCGCTGAAAGATGGGCTCGCGTCCAATTAGCTAGATGGTGAGGTAACGGCTCACCATGGCGACGATTGGTAGCCGGACTGAGAGGTTGAACGGCCACATTGGGACTGAGACACGGCCCAGACTCCTACGGGAGGCAGCAGTGGGGAATATTGCACAATGGAGGAAACTCTGATGCAGCGACGCCGCGTGAAGGAAGAAGGTCTTCGGATTGTAAACTTCTGTTGTCAGGGACGATAATGACGGTACCTGACGA…
219	SW219	16S	BHI-M	Actinobacteria	Collinsella tanakaei	96	NR_112899.1	CGGAGAGTTCGATCCTGGCTCAGGATGAACGCTGGCGGCGCGCCTAACACATGCAAGTCGAACGGCACCCACCTCCGGGTGGAAGCGAGTGGCGAACGGCTGAGTAACACGTGGAGAACCCGCCCCCCTCCCGGGGATAGCCTCCGGAAACGGAGGGTAACACCCGATGACCCCGCAGCGAGGCATCTCGCAGCGGGCAAAACTCCGGTGGAGGGGGATGGCTCCGCGGCCCATCAGGTAGACGGCGGGGTGACGGCCCACCGTGCCGACAACGGGTAGCCGGGTTGAGAGACCGACCGGCCAGATTGGGACTGAGACACGGCCCAGACTCCTACGGGAGGCAGCAGTGGGGAATCTTGCGCAATGGGGGCAACCCTGACGCAGCGACGCCGCGTGCGG…
220	SW220	16S	BHI-M	Actinobacteria	Olsenella profusa	96	NR_116938.1	TGTGTATAAAGTGGCGAACGGCTGAGTAACACGTGGGCAACCTGCCCCTCGCACCGGGACAGCCTCGGGAAACCGTGGATAATACCGGATACTCCGGACCCCCCGCATGGGGGGACCGGGAAAGCCCAGACGGCGAGGGATGGGCCCGCGGCCTGTTAGCTAGTTGGTGGGGCAACGGCCCACCAAGGCGATTATGGGTAGCTGGGTTGAGAGACCGACCAGCCAGATTGGGACTGAGACACGGCCCAGACTCCTACGGGAGGCAGCAGTGGGGAATCTTGCGCAATGGGCGAAAGCCTGACGCAGCGACGCCGCGTGCGGGACGAAGGCCTTCGGGTCGTAAACCGCTTTCAGCAGGGACGAGGGGGAAACCTGACGGTACCTGCAGAAGAAGCCCCG…
221	SW221	16S	BHI-M	Proteobacteria	Sutturella timonensis	96	NR_147402.1	CTCTGGTGGGGAGTGGCGCACGGGTGAGTAATACATCGGAACGTGTCCTGTTGTGGGGGACAACCGGTCGAAAGACCGGCTAATACCGCATAAGACCTGAGGGTGAAAGCGGGGGATCGCAAGACCTCGCGCAATTGGAGCGGCCGATGCCCGATTAGCTAGTTGGGGGGGTAAGAGCTTACCAAGGCAACAATCGGTAGCTGGTCTGAAAGGACAACCAGCCACTCTGGGACTGAAACACGGCCCAAACTCCTACGGGAGGCAGCAGTGGGGAATTTTGGACAATGGGGGCAACCCTGATCCACCCATGCCGCGTGCAGGATGAAGGCCTTCGGGTTGTAAACTGTTTTTGTCAGGGACAAAAAGGTTTCCGCTAATACCGGAGACTGCTGACGGTAC…
222	SW222	16s	BHI-M	Actinobacteria	Olsenella profusa	96	NR_116938.1	TAAAGTGGCGAACGGCTGAGTAACACGTGGGCAACCTGCCCCTCGCACCGGGACAGCCTCGGGAAACCGTGGATAATACCGGATACTCCGGACCCCCCGCATGGGGGGACCGGGAAAGCCCAGACGGCGAGGGATGGGCCCGCGGCCTGTTAGCTAGTTGGTGGGGCAACGGCCCACCAAGGCGATTATGGGTAGCTGGGTTGAGAGACCGACCAGCCAGATTGGGACTGAGACACGGCCCAGACTCCTACGGGAGGCAGCAGTGGGGAATCTTGCGCAATGGGCGAAAGCCTGACGCAGCGACGCCGCGTGCGGGACGAAGGCCTTCGGGTCGTAAACCGCTTTCAGCAGGGACGAGGGGGAAACCTGACGGTACCTGCAGAAGAAGCCCCGGCTAAC…
223	SW223	16s	BHI-M	Firmicutes	Massiliomicrobiota timonensis	100	NR_144738.1	GAGTGGCGAACGGGTGAGTAAGACATAAGCAACCTGCCCCTGTGAGGGGGATAACTGCTGGAAACGGCAGCTAAGACCGCATAGGCATAGAGGACGCATGTCGACTATGTTAAATATCCCACGGGATAGCACAGGGATGGGCTTATGACGCATTAGCCAGCTGGTGAGGTAACGGCTCACCAGGGCGACGATGCGTAGCCGGCCTGAGAGGGTGGACGGCCACACTGGGACTGAGACACGGCCCAGACTCCTACGGGAGGCAGCAGTAGGGAATTTTCGGCAATGGGCGAAAGCCTGACCGAGCAACGCCGCGTGAAGGAAGAAGTCATTCGTGATGTAAACTTCTGTTATGAAGGAAGAACGGCAGATGGAGGGAATGCCATGTGCGTGACGGTACTT…
224	SW224	MALDI-TOF	BHI-M	Firmicutes	Enterococcus cecorum		NR_024905.1	GGCCTACCAAGGCTGCGATGCATAGCCGACCTGAGAGGGTGATCGGCCACACTGGGACTGAGACACGGCCCAGACTCCTACGGGAGGCAGCAGTAGGGAATCTTCGGCAATGGACGCAAGTCTGACCGAGCAACGCCGCGTGAGTGAAGAAGGTTTTCGGATCGTAAAACTCTGTTGTTAGAGAAGAACAAGGATGAGAGTGGAAAGTTCATCCCTTGACGGTATCTAACCAGAAAGCCACGGCTAACTACGTGCCAGCAGCCGCGGTAATACGTAGGTGGCAAGCGTTGTCCGGATTTATTGGGCGTAAAGCGAGCGCAGGCGGTCTTTTAAGTCTGATGTGAAAGCCCCCGGCTTAACCGGGGAGGGTCATTGGAAACTGGGAGACTTGAGTGCAGA…
225	SW225	16S	BHI-M	Actinobacteria	Olsenella profusa	96	NR_116938.1	CCTCCGGGTGTGCATAAAGTGGCGAACGGCTGAGTAACACGTGGGCAACCTGCCCCTCGCTCCGGGACAGCCTCGGGAAACCGTGGGTAATACCGGATACTCCGCAGCCCCCGCATGGGGGAGGCGGGAAAGCCCAGACGGCGAGGGATGGGCCCGCGGCCTGTTAGCTAGTTGGTGGGGCAACGGCCCACCAAGGCGATTATGGGTAGCTGGGTTGAGAGACCGACCAGCCAGATTGGGACTGAGACACGGCCCAGACTCCTACGGGAGGCAGCAGTGGGGAATCTTGCGCAATGGGCGAAAGCCTGACGCAGCGACGCCGCGTGCGGGACGAAGGCCTTCGGGTCGTAAACCGCTTTCAGCAGGGACGAGGGGGCAACCTGACGGTACCTGCAGAAG…
226	SW226	16S	BHI-M	Firmicutes	Massiliomicrobiota timonensis	100	NR_144738.1	GGCGAACGGGTGAGTAAGACATAAGCAACCTGCCCCTGTGAGGGGGATAACTGCTGGAAACGGCAGCTAAGACCGCATAGGCATAGAGGACGCATGTCGACTATGTTAAATATCCCACGGGATAGCACAGGGATGGGCTTATGACGCATTAGCCAGCTGGTGAGGTAACGGCTCACCAGGGCGACGATGCGTAGCCGGCCTGAGAGGGTGGACGGCCACACTGGGACTGAGACACGGCCCAGACTCCTACGGGAGGCAGCAGTAGGGAATTTTCGGCAATGGGCGAAAGCCTGACCGAGCAACGCCGCGTGAAGGAAGAAGTCATTCGTGATGTAAACTTCTGTTATGAAGGAAGAACGGCAGATGGAGGGAATGCCATGTGCGTGACGGTACTTCATG…
227	SW227	16S	BHI-M	Firmicutes	Mordavella massiliensis	95	NR_147406.1	AACGAGAGTTTGATCCTGGCTCAGGATGAACGCTGGCGGCGTGCCTAACACATGCAAGTCGAGCGAAGCGCTTTAGTTGGATTCTTCGGATGACGACTTTAGTGACTGAGCGGCGGACGGGTGAGTAACGCGTGGGCAACCTGCCTCGCACAGGGGGATAACAGTTAGAAATGACTGCTAATACCGCATAAGACCACAGCTTCGCATGGAGCGGTGGTAAAAACTCCGGTGGTGCGAGATGGGCCCGCGTCTGATTAGCTAGTTGGTGAGGTAACGGCTCACCAAGGCGACGATCAGTAGCCGACCTGAGAGGGTGACCGGCCACATTGGGACTGAGACACGGCCCAGACTCCTACGGGAGGCAGCAGTGGGGAATATTGCACAATGGGGGAAACCCTG…
228	SW228	16s	BHI-M	Firmicutes	Massiliomicrobiota timonensis	100	NR_144738.1	CATTGAGTGGCGAACGGGTGAGTAAGACATAAGCAACCTGCCCCTGTGAGGGGGATAACTGCTGGAAACGGCAGCTAAGACCGCATAGGCATAGAGGACGCATGTCGACTATGTTAAATATCCCACGGGATAGCACAGGGATGGGCTTATGACGCATTAGCCAGCTGGTGAGGTAACGGCTCACCAGGGCGACGATGCGTAGCCGGCCTGAGAGGGTGGACGGCCACACTGGGACTGAGACACGGCCCAGACTCCTACGGGAGGCAGCAGTAGGGAATTTTCGGCAATGGGCGAAAGCCTGACCGAGCAACGCCGCGTGAAGGAAGAAGTCATTCGTGATGTAAACTTCTGTTATGAAGGAAGAACGGCAGATGGAGGGAATGCCATGTGCGTGACGGT…
229	SW229	MALDI-TOF	BHI-M		NA
230	SW230	16S	BHI-M	Firmicutes	Lactobacillus ingluviei	99	NR_028810.1	GATTGTGCTTGCACATGGATTGACGTTGGTTTCCCAACGAGTGGCGGACGGGTGAGTAACACGTAGGCAACCTGCCCCGAAGCGGGGGACAACATTTGGAAACAAGTGCTAATACCGCATAACAACTTTGACCGCCTGGTCAAAGCTTAAAAGATGGTTTCGGCTATCACTTCGGGATGGGCCTGCGGCGCATTAGCTTGTTGGTGGGGTAACGGCCTACCAAGGCGATGATGCGTAGCCGAGTTGAGAGACTGATCGGCCACAATGGGACTGAGACACGGCCCATACTCCTACGGGAGGCAGCAGTAGGGAATCTTCCACAATGGGCGCAAGCCTGATGGAGCAACACCGCGTGAGTGAAGAAGGGTTTCGGCTCGTAAAGCTCTGTTGTTGAAGAAG…
231	SW231	16S	BHI-M	Firmicutes	Enterococcus cecorum	99	NR_024905.1	TGCTACACCGAAAGAAAATGAGTGGCGAACGGGTGAGTAACACGTGGGTAACCTGCCCATCAGCGGGGGATAACACTTGGAAACAGGTGCTAATACCGCATAATTCCATTTACCGCATGGTAGATGGATGAAAGGCGCTTTTGCGTCACTGATGGATGGACCCGCGGTGCATTAGCTAGTTGGTGGGGTAATGGCCTACCAAGGCTGCGATGCATAGCCGACCTGAGAGGGTGATCGGCCACACTGGGACTGAGACACGGCCCAGACTCCTACGGGAGGCAGCAGTAGGGAATCTTCGGCAATGGACGCAAGTCTGACCGAGCAACGCCGCGTGAGTGAAGAAGGTTTTCGGATCGTAAAACTCTGTTGTTAGAGAAGAACAAGGATGAGAGTGGAAAG…
232	SW232	MALDI-TOF	BHI-M		NA
233	SW233	16s	BHI-M	Firmicutes	Eubacterium cylindroides	100	NR_113163.1	AAGCTTGCTTTTCCTGAAGTCAGTGGCGAACGGGTGAGTAACACGTAGGTAACCTGCCCATGTGCCCGGGACAACGCCTGGAAACGGGTGCTAAAACCGGATAGGTAGAGAGATCGCATGAACTTTCTATTAAAGGGGCTACGGCCCTGAACATGGATGGACCTGCGGTGCATTAGCTAGTTGGTGAGGTAACGGCCCACCAAGGCGACGATGCATAGCCGACCTGAGAGGGCGAACGGCCACATTGGGACTGAGACACGGCCCAAACTCCTACGGGAGGCAGCAGTAGGGAATTTTCGTCAATGGGGGGAACCCTGAACGAGCAATGCCGCGTGAGTGAAGACGGTCTTCGGATTGTAAAGCTCTGTTGCGAGAGAAAAACGACACGGATAGGGAATG…
234	SW234	16S	BHI-M	Actinobacteria	Olsenella profusa	96	NR_116938.1	GGTGTGTATAAAGTGGCGAACGGCTGAGTAACACGTGGGCAACCTGCCCCTCGCACCGGGACAGCCTCGGGAAACCGTGGATAATACCGGATACTCCGGACCCCCCGCATGGGGGGACCGGGAAAGCCCAGACGGCGAGGGATGGGCCCGCGGCCTGTTAGCTAGTTGGTGGGGCAACGGCCCACCAAGGCGATTATGGGTAGCTGGGTTGAGAGACCGACCAGCCAGATTGGGACTGAGACACGGCCCAGACTCCTACGGGAGGCAGCAGTGGGGAATCTTGCGCAATGGGCGAAAGCCTGACGCAGCGACGCCGCGTGCGGGACGAAGGCCTTCGGGTCGTAAACCGCTTTCAGCAGGGACGAGGGGGAAACCTGACGGTACCTGCAGAAGAAGCCC…
235	SW235	16S	BHI-M	Firmicutes	Eubacterium cylindroides	100	NR_113163.1	TTCCTGAAGTCAGTGGCGAACGGGTGAGTAACACGTAGGTAACCTGCCCATGTGCCCGGGACAACGCCTGGAAACGGGTGCTAAAACCGGATAGGTAGAGAGATCGCATGAACTTTCTATTAAAGGGGCTACGGCCCTGAACATGGATGGACCTGCGGTGCATTAGCTAGTTGGTGAGGTAACGGCCCACCAAGGCGACGATGCATAGCCGACCTGAGAGGGCGAACGGCCACATTGGGACTGAGACACGGCCCAAACTCCTACGGGAGGCAGCAGTAGGGAATTTTCGTCAATGGGGGGAACCCTGAACGAGCAATGCCGCGTGAGTGAAGACGGTCTTCGGATTGTAAAGCTCTGTTGCGAGAGAAAAACGACACGGATAGGGAATGATCCGTGGGT…
236	SW236	MALDI-TOF	BHI-M	Firmicutes	Faecalicoccus pleomorphus				> 1.9
237	SW237	16s	BHI-M	Firmicutes	Eubacterium cylindroides	99	NR_113163.1	GCTTGCTTTCCCTGAAGTCAGTGGCGAACGGGTGAGTAACACGTAGGTAACCTGCCCATGTGCCCGGGACAACGCCTGGAAACGGGTGCTAAAACCGGATAGGTAGAGAGATCGCATGAACTTTCTATTAAAGGGGCTACGGCCCTGAACATGGATGGACCTGCGGTGCATTAGCTAGTTGGTGAGGTAACGGCCCACCAAGGCGACGATGCATAGCCGACCTGAGAGGGCGAACGGCCACATTGGGACTGAGACACGGCCCAAACTCCTACGGGAGGCAGCAGTAGGGAATTTTCGTCAATGGGGGGAACCCTGAACGAGCAATGCCGCGTGAGTGAAGACGGTCTTCGGATTGTAAAGCTCTGTTGCGAGAGAAAAACGACACGGATAGGGAATGAT…
238	SW238	MALDI-TOF	BHI-M	Firmicutes	Enterococcus cecorum				> 1.9
239	SW239	16S	BHI-M	Actinobacteria	Collinsella tanakaei	98	NR_112899.1	GAAGCGAGTGGCGAACGGCTGAGTAACACGTGGAGAACCCGCCCCCCTCTCGGGGATAGCCGCCGGAAACGGCGGGTAACACCCGATGACCCCGCAGCGAGGCATCTCGCAGCGGGCAAAACCCAGGTGGAGGGGGATGGCTCCGCGGCCCATCAGGTAGACGGCGGGGTGACGGCCCACCGTGCCGACAACGGGTAGCCGGGTTGAGAGACCGACCGGCCAGATTGGGACTGAGACACGGCCCAGACTCCTACGGGAGGCAGCAGTGGGGAATCTTGCGCAATGGGGGCAACCCTGACGCAGCGACGCCGCGTGCGGGATGGAGGCCTTCGGGTCGTAAACCGCTTTCAGCAGGGACGAGACAAGACTGTACCTGCAGAAGAAGCCCCGGCTAACTAC…
240	SW240	16S	BHI-M	Actinobacteria	Collinsella tanakaei	98	NR_112899.1	AGCGAGTGGCGAACGGCTGAGTAACACGTGGAGAACCCGCCCCCCTCTCGGGGATAGCCGCCGGAAACGGCGGGTAACACCCGATGACCCCGCAGCGAGGCATCTCGCAGCGGGCAAAACCCAGGTGGAGGGGGATGGCTCCGCGGCCCATCAGGTAGACGGCGGGGTGACGGCCCACCGTGCCGACAACGGGTAGCCGGGTTGAGAGACCGACCGGCCAGATTGGGACTGAGACACGGCCCAGACTCCTACGGGAGGCAGCAGTGGGGAATCTTGCGCAATGGGGGCAACCCTGACGCAGCGACGCCGCGTGCGGGATGGAGGCCTTCGGGTCGTAAACCGCTTTCAGCAGGGACGAGACAAGACTGTACCTGCAGAAGAAGCCCCGGCTAACTACGT…
241	SW241	MALDI-TOF	BHI-M		NA
242	SW242	MALDI-TOF	BHI-M	Bacteroidetes	Megamonas funiformis				> 1.9
243	SW243	MALDI-TOF	BHI-M	Firmicutes	Enterococcus cecorum				> 1.9
244	SW244	16S	BHI-M	Actinobacteria	Olsenella profusa	96	NR_116938.1	TGTGCATAAAGTGGCGAACGGCTGAGTAACACGTGGGCAACCTGCCCCTCGCTCCGGGACAGCCTCGGGAAACCGTGGGTAATACCGGATACTCCGCAGCCCCCGCATGGGGGAGGCGGGAAAGCCCAGACGGCGAGGGATGGGCCCGCGGCCTGTTAGCTAGTTGGTGGGGCAACGGCCCACCAAGGCGATTATGGGTAGCTGGGTTGAGAGACCGACCAGCCAGATTGGGACTGAGACACGGCCCAGACTCCTACGGGAGGCAGCAGTGGGGAATCTTGCGCAATGGGCGAAAGCCTGACGCAGCGACGCCGCGTGCGGGACGAAGGCCTTCGGGTCGTAAACCGCTTTCAGCAGGGACGAGGGGGCAACCTGACGGTACCTGCAGAAGAAGCCCCG…
245	SW245	16S	BHI-M	Firmicutes	Eubacterium cylindroides	99	NR_113163.1	CTTGCTTTCCTTGAAGTCAGTGGCGAACGGGTGAGTAACACGTAGGTAACCTGCCCATGTGCCCGGGACAACGCCTGGAAACGGGTGCTAAAACCGGATAGGTAGAGAGATCGCATGAACTTTCTATTAAAGGGGCTACGGCCCTGAACATGGATGGACCTGCGGTGCATTAGCTAGTTGGTGAGGTAACGGCCCACCAAGGCGACGATGCATAGCCGACCTGAGAGGGCGAACGGCCACATTGGGACTGAGACACGGCCCAAACTCCTACGGGAGGCAGCAGTAGGGAATTTTCGTCAATGGGGGGAACCCTGAACGAGCAATGCCGCGTGAGTGAAGACGGTCTTCGGATTGTAAAGCTCTGTTGCGAGAGAAAAACGACACGGATAGGGAATGATC…
246	SW246	MALDI-TOF	BHI-M		NA
247	SW247	16S	BHI-M	Firmicutes	Eubacterium cylindroides	100	NR_113163.1	TTTCCTGAAGTCAGTGGCGAACGGGTGAGTAACACGTAGGTAACCTGCCCATGTGCCCGGGACAACGCCTGGAAACGGGTGCTAAAACCGGATAGGTAGAGAGATCGCATGAACTTTCTATTAAAGGGGCTACGGCCCTGAACATGGATGGACCTGCGGTGCATTAGCTAGTTGGTGAGGTAACGGCCCACCAAGGCGACGATGCATAGCCGACCTGAGAGGGCGAACGGCCACATTGGGACTGAGACACGGCCCAAACTCCTACGGGAGGCAGCAGTAGGGAATTTTCGTCAATGGGGGGAACCCTGAACGAGCAATGCCGCGTGAGTGAAGACGGTCTTCGGATTGTAAAGCTCTGTTGCGAGAGAAAAACGACACGGATAGGGAATGATCCGTGGG…
248	SW248	16S	BHI-M	Actinobacteria	Olsenella profusa	96	NR_116938.1	TGTGTATAAAGTGGCGAACGGCTGAGTAACACGTGGGCAACCTGCCCCTCGCACCGGGACAGCCTCGGGAAACCGTGGATAATACCGGATACTCCGGACCCCCCGCATGGGGGGACCGGGAAAGCCCAGACGGCGAGGGATGGGCCCGCGGCCTGTTAGCTAGTTGGTGGGGCAACGGCCCACCAAGGCGATTATGGGTAGCTGGGTTGAGAGACCGACCAGCCAGATTGGGACTGAGACACGGCCCAGACTCCTACGGGAGGCAGCAGTGGGGAATCTTGCGCAATGGGCGAAAGCCTGACGCAGCGACGCCGCGTGCGGGACGAAGGCCTTCGGGTCGTAAACCGCTTTCAGCAGGGACGAGGGGGAAACCTGACGGTACCTGCAGAAGAAGCCCCG…
249	SW249	16S	BHI-M	Bacteroidetes	Bacteroides gallinaceum	86	NR_148822.1	CGGCACGGCGGCGACCGGCGCACGGGTGAGTAACGCGTACCCTACCTTCCCCTTTCCCGGGGCCAGCCCTGCGAAAGCAGGATTAATCCCCGGCGGTGTCCCGGGTCCGCATGGGTGCGGGACCAAAGGAGCGATCCGGAAAGGGATGGGGGTGCGTTCCATTAGCTTGACGGCGGGGTAACGGCCCACCGTGGCCGCGATGGATAGGGGTTCTGAGAGGAAGGCCCCCCACACTGGGACTGAGACACGGCCCAGACTCCTACGGGAGGCAGCAGTGAGGAATATTGGTCAATGGGCGAGAGCCTGAACCAGCCAAGTAGCGTGGAGGACGACGGCCCTACGGGTTGTAAACTCCTTTTGCGCGGGGATAAAGCGCTCCACGTGTGGGGCTTTGCAGGT…
250	SW250	16s	BHI-M	Firmicutes	Massiliomicrobiota timonensis	100	NR_144738.1	TGAGTGGCGAACGGGTGAGTAAGACATAAGCAACCTGCCCCTGTGAGGGGGATAACTGCTGGAAACGGCAGCTAAGACCGCATAGGCATAGAGGACGCATGTCGACTATGTTAAATATCCCACGGGATAGCACAGGGATGGGCTTATGACGCATTAGCCAGCTGGTGAGGTAACGGCTCACCAGGGCGACGATGCGTAGCCGGCCTGAGAGGGTGGACGGCCACACTGGGACTGAGACACGGCCCAGACTCCTACGGGAGGCAGCAGTAGGGAATTTTCGGCAATGGGCGAAAGCCTGACCGAGCAACGCCGCGTGAAGGAAGAAGTCATTCGTGATGTAAACTTCTGTTATGAAGGAAGAACGGCAGATGGAGGGAATGCCATGTGCGTGACGGTACT…
251	SW251	16S	Ampicillin and Erythromycin	Firmicutes	Enterococcus cecorum	99	NR_024905.1	TTGCTACACCGAAAGAAAATGAGTGGCGAACGGGTGAGTAACACGTGGGTAACCTGCCCATCAGCGGGGGATAACACTTGGAAACAGGTGCTAATACCGCATAATTCCATTTACCGCATGGTAGATGGATGAAAGGCGCTTTTGCGTCACTGATGGATGGACCCGCGGTGCATTAGCTAGTTGGTGGGGTAACGGCCTACCAAGGCTGCGATGCATAGCCGACCTGAGAGGGTGATCGGCCACACTGGGACTGAGACACGGCCCAGACTCCTACGGGAGGCAGCAGTAGGGAATCTTCGGCAATGGACGCAAGTCTGACCGAGCAACGCCGCGTGAGTGAAGAAGGTTTTCGGATCGTAAAACTCTGTTGTTAGAGAAGAACAAGGATGAGAGTGGAAA…
252	SW252	16S	Ampicillin and Erythromycin	Firmicutes	Clostridium rectum	99	NR_117734.1	TTGAAGAGTTTGATCATGGCTCAGATTGAACGCTGGCGGCAGGCCTAACACATGCAAGTCGAACGGTAACAGGAATCAGCTTGCTGATTCGCTGACGAGTGGCGGACGGGTGAGTAATGTCTGGGAAACTGCCTGATGGAGGGGGATAACTACTGGAAACGGTAGCTAATACCGCATAACGTCGCAAGACCAAAGAGGGGGACCTTCGGGCCTCTTGCCATCGGATGTGCCCAGATGGGATTAGCTAGTAGGTGGGGTAACGGCTCACCTAGGCGACGATCCCTAGCTGGTCTGAGAGGATGACCAGCCACACTGGAACTGAGACACGGTCCAGACTCCTACGGGAGGCAGCAGTGGGGAATATTGCACAATGGGCGCAAGCCTGATGCAGCCATGCCG…
253	SW253	16S	Ampicillin and Erythromycin	Firmicutes	Enterococcus cecorum	100	NR_024905.1	AGCTTGCTACACCGAAAGAAAATGAGTGGCGAACGGGTGAGTAACACGTGGGTAACCTGCCCATCAGCGGGGGATAACACTTGGAAACAGGTGCTAATACCGCATAATTCCATTTACCGCATGGTAGATGGATGAAAGGCGCTTTTGCGTCACTGATGGATGGACCCGCGGTGCATTAGCTAGTTGGTGGGGTAATGGCCTACCAAGGCTGCGATGCATAGCCGACCTGAGAGGGTGATCGGCCACACTGGGACTGAGACACGGCCCAGACTCCTACGGGAGGCAGCAGTAGGGAATCTTCGGCAATGGACGCAAGTCTGACCGAGCAACGCCGCGTGAGTGAAGAAGGTTTTCGGATCGTAAAACTCTGTTGTTAGAGAAGAACAAGGATGAGAGTGG…
254	SW254	MALDI-TOF	Ampicillin and Erythromycin	Firmicutes	Lactobacillus agilis				> 1.9
255	SW255	MALDI-TOF	Ampicillin and Erythromycin	Proteobacteria	Escherichia fergusonii				> 1.9
256	SW256	MALDI-TOF	Ampicillin and Erythromycin		NA
257	SW257	16S	Ampicillin and Erythromycin	Firmicutes	Ruthenibacterium lactatiformans	90	NR_151900.1	TCGGGATGACGTTGATTTAGCTTAGTGGCGAACGGGTGAGTAACACGTGAGCAACCTACCTTTCAGAGGGGGACAACAGTTGGAAACGACTGCTAATACCGCATAAGACCACGCTATGGCATCGTAGAGGGGTCAAAGGAGAAATCCGCTGAAAGATGGGCTCGCGTCCAATTAGCTAGATGGTGAGGTAACGGCTCACCATGGCGACGATTGGTAGCCGGACTGAGAGGTTGAACGGCCACATTGGGACTGAGACACGGCCCAGACTCCTACGGGAGGCAGCAGTGGGGAATATTGCACAATGGAGGAAACTCTGATGCAGCGACGCCGCGTGAAGGAAGAAGGTCTTCGGATTGTAAACTTCTGTTGTCAGGGACGATAATGACGGTACCTGACGAG…
258	SW258	16S	Ampicillin and Erythromycin	Firmicutes	Ruthenibacterium lactatiformans	93	NR_151900.1	ACAGATTCCTTCGGGATGACGTTGATTTAGCTTAGTGGCGAACGGGTGAGTAACACGTGAGCAACCTACCTTTCAGAGGGGGACAACAGTTGGAAACGACTGCTAATACCGCATAAGACCACGCTATGGCATCGTAGAGGGGTCAAAGGAGAAATCCGCTGAAAGATGGGCTCGCGTCCAATTAGCTAGATGGTGAGGTAACGGCTCACCATGGCGACGATTGGTAGCCGGACTGAGAGGTTGAACGGCCACATTGGGACTGAGACACGGCCCAGACTCCTACGGGAGGCAGCAGTGGGGAATATTGCACAATGGAGGAAACTCTGATGCAGCGACGCCGCGTGAAGGAAGAAGGTCTTCGGATTGTAAACTTCTGTTGTCAGGGACGATAATGACGGT…
259	SW259	MALDI-TOF	Ampicillin and Erythromycin	Firmicutes	Lactobacillus agilis				> 1.9
260	SW260	MALDI-TOF	Ampicillin and Erythromycin		NA
261	SW261	MALDI-TOF	Ampicillin and Erythromycin	Firmicutes	Lactobacillus agilis				> 1.9
262	SW262	MALDI-TOF	Ampicillin and Erythromycin	Firmicutes	Enterococcus cecorum				> 1.9
263	SW263	MALDI-TOF	Ampicillin and Erythromycin	Proteobacteria	Escherichia fergusonii				> 1.9
264	SW264	16s	Ampicillin and Erythromycin	Proteobacteria	Sutturella timonensis	96	NR_147402.1	TTGCTCCTTGATGGCGAGTGGCGCACGGGTGAGTAAGACATCGGAACGTGTCCTTTTGTGGGGGATAACTGTCCGAAAGGACAGCTAATACCGCATAAGACCTGAGGGTGAAAGCGGGGGATCGCAAGACCTCGCGCGAAAGGAGCGGCCGATGGCCGATTAGCTAGTTGGGGAGGTAAAGGCTCACCAAGGCGACGATCGGTAGCTGGTCTGAGAGGACGACCAGCCACACTGGGACTGAGACACGGCCCAGACTCCTACGGGAGGCAGCAGTGGGGAATTTTGGACAATGGGGGCAACCCTGATCCAGCCATGCCGCGTGCGGGATGAAGGCCTTCGGGTTGTAAACCGCTTTTGTCAGGGACGAAAAGGGACTCGCTAATACCGGGTTCTGCTGAC…
265	SW265	16S	Ampicillin and Erythromycin	Fusobacterium	Fusobacteriium mortiferum	99	NR_117734.1	GGTGGCGGACGGGTGAGTAACGCGTAAAGAACTTGCCCTGCAGTCTGGGACAACATTTGGAAACGAATGCTAATACCGGATATTATGCGAGTCTCGCATGAGGTTCGTATGAAAGCTATATGCGCTGCAGGAGAGCTTTGCGTCCTATTAGCTAGTTGGTGAGGTAACGGCTCACCAAGGCGATGATAGGTAGCCGGCCTGAGAGGGTGAACGGCCACAAGGGGACTGAGACACGGCCCTTACTCCTACGGGAGGCAGCAGTGGGGAATATTGGACAATGGACCAAAAGTCTGATCCAGCAATTCTGTGTGCACGATGAAGTTTTTCGGAATGTAAAGTGCTTTCAGTTGGGACGAAGAAAGTGACGGTACCAACAGAAGAAGCGACGGCTAAATACGT…
266	SW266	MALDI-TOF	Ampicillin and Erythromycin	Proteobacteria	Escherichia fergusonii				> 1.9
267	SW267	16s	Ampicillin and Erythromycin	Firmicutes	Enterococcus cecorum	100	NR_024905.1	TAGCTTGCTACACCGAAAGAAAATGAGTGGCGAACGGGTGAGTAACACGTGGGTAACCTGCCCATCAGCGGGGGATAACACTTGGAAACAGGTGCTAATACCGCATAATTCCATTTACCGCATGGTAGATGGATGAAAGGCGCTTTTGCGTCACTGATGGATGGACCCGCGGTGCATTAGCTAGTTGGTGGGGTAACGGCCTACCAAGGCTGCGATGCATAGCCGACCTGAGAGGGTGATCGGCCACACTGGGACTGAGACACGGCCCAGACTCCTACGGGAGGCAGCAGTAGGGAATCTTCGGCAATGGACGCAAGTCTGACCGAGCAACGCCGCGTGAGTGAAGAAGGTTTTCGGATCGTAAAACTCTGTTGTTAGAGAAGAACAAGGATGAGAGTG…
268	SW268	16S	Ampicillin and Erythromycin	Fusobacterium	Fusobacteriium mortiferum	99	NR_117734.1	GTGGCGGACGGGTGAGTAACGCGTAAAGAACTTGCCCTGCAGTCTGGGACAACATTTGGAAACGAATGCTAATACCGGATATTATGCGAGTCTCGCATGAGGTTCGTATGAAAGCTATATGCGCTGCAGGAGAGCTTTGCGTCCTATTAGCTAGTTGGTGAGGTAACGGCTCACCAAGGCGATGATAGGTAGCCGGCCTGAGAGGGTGAACGGCCACAAGGGGACTGAGACACGGCCCTTACTCCTACGGGAGGCAGCAGTGGGGAATATTGGACAATGGACCAAAAGTCTGATCCAGCAATTCTGTGTGCACGATGAAGTTTTTCGGAATGTAAAGTGCTTTCAGTTGGGACGAAGAAAGTGACGGTACCAACAGAAGAAGCGACGGCTAAATACGTG…
269	SW269	MALDI-TOF	Ampicillin and Erythromycin	Firmicutes	Lactobacillus agilis				> 1.9
270	SW270	MALDI-TOF	Ampicillin and Erythromycin	Firmicutes	Enterococcus cecorum				> 1.9
271	SW271	MALDI-TOF	Ampicillin and Erythromycin	Fusobacterium	Fusobacteriium mortiferum				> 1.9
272	SW272	16S	Ampicillin and Erythromycin	Firmicutes	Enterococcus cecorum	100	NR_024905.1	GCTTGCTACACCGAAAGAAAATGAGTGGCGAACGGGTGAGTAACACGTGGGTAACCTGCCCATCAGCGGGGGATAACACTTGGAAACAGGTGCTAATACCGCATAATTCCATTTACCGCATGGTAGATGGATGAAAGGCGCTTTTGCGTCACTGATGGATGGACCCGCGGTGCATTAGCTAGTTGGTGGGGTAATGGCCTACCAAGGCTGCGATGCATAGCCGACCTGAGAGGGTGATCGGCCACACTGGGACTGAGACACGGCCCAGACTCCTACGGGAGGCAGCAGTAGGGAATCTTCGGCAATGGACGCAAGTCTGACCGAGCAACGCCGCGTGAGTGAAGAAGGTTTTCGGATCGTAAAACTCTGTTGTTAGAGAAGAACAAGGATGAGAGTGGA…
273	SW273	16S	Ampicillin and Erythromycin	Firmicutes	Sellimonas intestinalis	96	LGAJ01000018	CTTCGGATGAAGAAGACTGTGACTGAGTGGCGGACGGGTGAGTAACGCGTGGGCAACCTGCCCTGTACAGGGGGATAACAGTTAGAAATGACTGCTAATACCGCATAAGCGCACGAGGACGCATGTTCTTGTGTGAAAAACTCCGGTGGTACAGGATGGGCCCGCGTCTGATTAGGTAGTTGGTGGGGCAGCGGCCTACCAAGCCGACGATCAGTAGCCGACCTGAGAGGGTGACCGGCCACATTGGGACTGAGACACGGCCCAAACTCCTACGGGAGGCAGCAGTGGGGAATATTGCACAATGGGGGAAACCCTGATGCAGCGACGCCGCGTGAAGGAAGAAGTATTTCGGTATGTAAACTTCTATCAGCAGGGAAGAAACTGACGGTACCTGACTAA…
274	SW274	MALDI-TOF	Ampicillin and Erythromycin	Firmicutes	Lactobacillus agilis				> 1.9
275	SW275	16s	Ampicillin and Erythromycin	Fusobacterium	Fusobacteriium mortiferum	99	NR_117734.1	GCGGACGGGTGAGTAACGCGTAAAGAACTTGCCCTGCAGTCTGGGACAACATTTGGAAACGAATGCTAATACCGGATATTATGCGAGTCTCGCATGAGGTTCGTATGAAAGCTATATGCGCTGCAGGAGAGCTTTGCGTCCTATTAGCTAGTTGGTGAGGTAACGGCTCACCAAGGCGATGATAGGTAGCCGGCCTGAGAGGGTGAACGGCCACAAGGGGACTGAGACACGGCCCTTACTCCTACGGGAGGCAGCAGTGGGGAATATTGGACAATGGACCAAAAGTCTGATCCAGCAATTCTGTGTGCACGATGAAGTTTTTCGGAATGTAAAGTGCTTTCAGTTGGGACGAAGAAAGTGACGGTACCAACAGAAGAAGCGACGGCTAAATACGTGCCA…
276	SW276	MALDI-TOF	Ampicillin and Erythromycin	Firmicutes	Enterococcus cecorum				> 1.9
277	SW277	MALDI-TOF	Ampicillin and Erythromycin	Proteobacteria	Escherichia fergusonii				> 1.9
278	SW278	16S	Ampicillin and Erythromycin	Fusobacterium	Fusobacteriium mortiferum	99	NR_117734.1	TGGCGGACGGGTGAGTAACGCGTAAAGAACTTGCCCTGCAGTCTGGGACAACATTTGGAAACGAATGCTAATACCGGATATTATGCGAGTCTCGCATGAGGTTCGTATGAAAGCTATATGCGCTGCAGGAGAGCTTTGCGTCCTATTAGCTAGTTGGTGAGGTAACGGCTCACCAAGGCGATGATAGGTAGCCGGCCTGAGAGGGTGAACGGCCACAAGGGGACTGAGACACGGCCCTTACTCCTACGGGAGGCAGCAGTGGGGAATATTGGACAATGGACCAAAAGTCTGATCCAGCAATTCTGTGTGCACGATGAAGTTTTTCGGAATGTAAAGTGCTTTCAGTTGGGACGAAGAAAGTGACGGTACCAACAGAAGAAGCGACGGCTAAATACGTGC…
279	SW279	16S	Ampicillin and Erythromycin	Firmicutes	Sellimonas intestinalis	96	LGAJ01000018	TCGGATGAAGAAGACTGTGACTGAGTGGCGGACGGGTGAGTAACGCGTGGGCAACCTGCCCTGTACAGGGGGATAACAGTTAGAAATGACTGCTAATACCGCATAAGCGCACGAGGACGCATGTTCTTGTGTGAAAAACTCCGGTGGTACAGGATGGGCCCGCGTCTGATTAGGTAGTTGGTGGGGCAGCGGCCTACCAAGCCGACGATCAGTAGCCGACCTGAGAGGGTGACCGGCCACATTGGGACTGAGACACGGCCCAAACTCCTACGGGAGGCAGCAGTGGGGAATATTGCACAATGGGGGAAACCCTGATGCAGCGACGCCGCGTGAAGGAAGAAGTATTTCGGTATGTAAACTTCTATCAGCAGGGAAGAAACTGACGGTACCTGACTAAGA…
280	SW280	16S	Ampicillin and Erythromycin	Fusobacterium	Fusobacteriium mortiferum	99	NR_117734.1	GGCGGACGGGTGAGTAACGCGTAAAGAACTTGCCCTGCAGTCTGGGACAACATTTGGAAACGAATGCTAATACCGGATATTATGCGAGTCTCGCATGAGGTTCGTATGAAAGCTATATGCGCTGCAGGAGAGCTTTGCGTCCTATTAGCTAGTTGGTGAGGTAACGGCTCACCAAGGCGATGATAGGTAGCCGGCCTGAGAGGGTGAACGGCCACAAGGGGACTGAGACACGGCCCTTACTCCTACGGGAGGCAGCAGTGGGGAATATTGGACAATGGACCAAAAGTCTGATCCAGCAATTCTGTGTGCACGATGAAGTTTTTCGGAATGTAAAGTGCTTTCAGTTGGGACGAAGAAAGTGACGGTACCAACAGAAGAAGCGACGGCTAAATACGTGCC…
281	SW281	16S	Ampicillin and Erythromycin	Firmicutes	Enterococcus cecorum	99	NR_024905.1	GCTACACCGAAAGAAAATGAGTGGCGAACGGGTGAGTAACACGTGGGTAACCTGCCCATCAGCGGGGGATAACACTTGGAAACAGGTGCTAATACCGCATAATTCCATTTACCGCATGGTAGATGGATGAAAGGCGCTTTTGCGTCACTGATGGATGGACCCGCGGTGCATTAGCTAGTTGGTGGGGTAATGGCCTACCAAGGCTGCGATGCATAGCCGACCTGAGAGGGTGATCGGCCACACTGGGACTGAGACACGGCCCAGACTCCTACGGGAGGCAGCAGTAGGGAATCTTCGGCAATGGACGCAAGTCTGACCGAGCAACGCCGCGTGAGTGAAGAAGGTTTTCGGATCGTAAAACTCTGTTGTTAGAGAAGAACAAGGATGAGAGTGGAAAGT…
282	SW282	MALDI-TOF	Ampicillin and Erythromycin	Firmicutes	Lactobacillus agilis	99	NR_113259.1	ATGAGAGTTTGATCCTGGCTCAGGACGAACGCTGGCGGCGTGCCTAATACATGCAAGTCGAACGCTTTTTTCAATCATCGTAGCTTGCTACACCGATTGAAAATTGAGTGGCGAACGGGTGAGTAACACGTGGGTAACCTGCCCAAAAGAGGGGGATAACACTTGGAAACAGGTGCTAATACCGCATAACCATGATGACCGCATGGTCATTATGTAAAAGATGGTTTCGGCTATCACTTTTGGATGGACCCGCGGCGTATTAACTTGTTGGTGGGGTAACGGCCTACCAAGGTAATGATACGTAGCCGAACTGAGAGGTTGATCGGCCACATTGGGACTGAGACACGGCCCAAACTCCTACGGGAGGCAGCAGTAGGGAATCTTCCACAATGGGCGCAA…
283	SW283	MALDI-TOF	Ampicillin and Erythromycin		NA
284	SW284	MALDI-TOF	Ampicillin and Erythromycin	Proteobacteria	Escherichia fergusonii				> 1.9
285	SW285	MALDI-TOF	Ampicillin and Erythromycin	Proteobacteria	Escherichia fergusonii				> 1.9
286	SW286	MALDI-TOF	Ampicillin and Erythromycin	Firmicutes	Enterococcus cecorum				> 1.9
287	SW287	16S	Ampicillin and Erythromycin	Proteobacteria	Escherichia fergusonii	100	NR_074902.1	TGTTTCGCTGACGAGTGGCGGACGGGTGAGTAATGTCTGGGAAACTGCCTGATGGAGGGGGATAACTACTGGAAACGGTAGCTAATACCGCATAATGTCGCAAGACCAAAGAGGGGGACCTTCGGGCCTCTTGCCATCGGATGTGCCCAGATGGGATTAGCTAGTAGGTGGGGTAACGGCTCACCTAGGCGACGATCCCTAGCTGGTCTGAGAGGATGACCAGCCACACTGGAACTGAGACACGGTCCAGACTCCTACGGGAGGCAGCAGTGGGGAATATTGCACAATGGGCGCAAGCCTGATGCAGCCATGCCGCGTGTATGAAGAAGGCCTTCGGGTTGTAAAGTACTTTCAGCGGGGAGGAAGGGAGTAAAGTTAATACCTTTGCTCATTGACGTT…
288	SW288	16s	Ampicillin and Erythromycin	Proteobacteria	Succinatimonas hippei	99	NR_113274.1	GCTTTTGCTGATGACGAGTGGCGGACGGGTGAGTAGTATCTGGGAAACTGCCCTGAAGAGGGGGACAACAGCTGGAAACGGCTGCTAATACCGCATGAACCCTGTGGGGGAAAGGATAGCGATATCCGCTTCAGGATGTGCCCAGAAGGGATTAGCTGGTAGGTGAGGTAAAGGCTCACCTAGGCGACGATCTCTAGCCGGTCTGAGAGGATGACCGGCCACATCGGGACTGAGACACGGCCCGGACTCCTACGGGAGGCAGCAGTAGGGAATATTGCACAATGGGGGGAACCCTGATGCAGCCATGCCGCGTGTGTGAAGAAGGCCTTCGGGTTGTAAAGCACTTTCAGCGGGGAGGAAATTAAGTTAGACGTTACCCGCAGAAGAAGCACCGGCTAA…
289	SW289	16S	Ampicillin and Erythromycin	Bacteroidetes	Bacteroides rodentium	96	BAKJ01000105	TGCTAAGGCTGATGGCGACCGGCGCACGGGTGAGTAACGCGTATCCGACCTGCCCTCCACCCGGGGATAGCCTTTCGAAAGAAAGATTAATACCCGATGGCACACGTCTCCTGCCTGGGAGGCGTGTTAAAGGTCCCGACCGGTGGCGGATGGGGATGCGTTCCATTAGTTAGTTGGCGGGGTAACGGCCCACCAAGACGACGATGGATAGGGGTTCTGAGAGGAAGGTCCCCCACATTGGAACTGAGACACGGTCCAAACTCCTACGGGAGGCAGCAGTGAGGAATATTGGTCAATGGCCGTAAGGCTGAACCAGCCAAGTAGCGTGAAGGACGACGGCCCTACGGGTTGTAAACTTCTTTTATAAGGGAATAAAGTTGCGTACGCGTACGCATTTGC…
290	SW290	16S	Ampicillin and Erythromycin	Bacteroidetes	Bacteroides gallinaceum	96	NR_148822.1	CTTGCTAATCCTGAGGGCGACCGGCGCACGGGTGAGTAACGCGTATCCCATCTTCCGGCGGCTCGGGTCCAACCTTTATAAAGAAAGATTAATCCCCGATGGTGTCAGGCGATTCCATGACAGCCTGACTAAACAATTATCGGCCGCCGATGGGGATGCGTTCCATTAGCTTGTTGGCGGGGTAACGGCCCACCAAGGCGACGATGGATAGGGGTTCTGACAGGAAGGCCCCCCACATTGGCACTGAGACACGGCCCAAACTCCTACAGGAGGCAGCAGTGAGGAATATTGGTCAATGGGCGCGAGCCTGAACCACCCAAGTAGCGTGGACGATGACTGCCCTACGGGTTGTAAACTCCTTTTGTCTGGGGATAAAGTGTGCCACGCGTGGCATATTGC…
291	SW291	16s	Ampicillin and Erythromycin	Proteobacteria	Succinatimonas hippei	95	NR_113274.1	CCAGGATACGATGGCGACCGGCGCACGGGTGAGTAACGCGTATCCAACCTGCCCCGTACACGGGGATAGCCTTCCGAAAGGGAGATTAATACCCGATGATGTCAGGAGTTCGCATGTAAACCTGACTAAAGTTATTACGGTACGGGAGGGGGGTGCGTTCCATTAGGTAGTAGGCGGGGTAACGGCCCACCTAGCCGACGATGGATAGGGGTTCTGAGAGGAAGGTCCCCCACATTGGAACTGAGACACGGTCCAAACTCCTACGGGAGGCAGCAGTGAGGAATATTGGTCAATGGCCGCGAGGCTGAACCAGCCAAGTAGCGTGAAGGATGACGGCCCTACGGGTTGTAAACTTCTTTTATGCGGGATTAACGTGAGGTACGTGTACCTTCTTGCAGG…
292	SW292	16S	Ampicillin and Erythromycin	Bacteroidetes	Bacteroides rodentium	91	BAKJ01000105	ATGAAGAGTTTGATCCTGGCTCAGGATGAACGCTAGCTACAGGCTTAACACATGCAAGTCGCGGGGCAGCATGGTCTTAGCTTGCTAAGGCTGATGGCGACCGGCGCACGGGTGAGTAACGCGTATCCGACCTGCCCTCCACCCGGGGATAGCCTTTCGAAAGAAAGATTAATACCCGATGGCACACGTCTCCTGCCTGGGAGGCGTGTTAAAGGTCCCGACCGGTGGCGGATGGGGATGCGTTCCATTAGTTAGTTGGCGGGGTAACGGCCCACCAAGACGACGATGGATAGGGGTTCTGAGAGGAAGGTCCCCCACATTGGAACTGAGACACGGTCCAAACTCCTACGGGAGGCAGCAGTGAGGAATATTGGTCAATGGCCGTAAGGCTGAACCAGC…
293	SW293	16S	Ampicillin and Erythromycin	Actinobacteria	Olsenella profusa	96	NR_116938.1	TGTATAAAGTGGCGAACGGCTGAGTAACACGTGGGCAACCTGCCCCTCGCACCGGGACAGCCTCGGGAAACCGTGGATAATACCGGATACTCCGGACCCCCCGCATGGGGGGACCGGGAAAGCCCAGACGGCGAGGGATGGGCCCGCGGCCTGTTAGCTAGTTGGTGGGGCAACGGCCCACCAAGGCGATTATGGGTAGCTGGGTTGAGAGACCGACCAGCCAGATTGGGACTGAGACACGGCCCAGACTCCTACGGGAGGCAGCAGTGGGGAATCTTGCGCAATGGGCGAAAGCCTGACGCAGCGACGCCGCGTGCGGGACGAAGGCCTTCGGGTCGTAAACCGCTTTCAGCAGGGACGAGGGGGAAACCTGACGGTACCTGCAGAAGAAGCCCCGGC…
294	SW294	MALDI-TOF	Ampicillin and Erythromycin		NA
295	SW295	MALDI-TOF	Ampicillin and Erythromycin		NA
296	SW296	MALDI-TOF	Ampicillin and Erythromycin		NA
297	SW297	16s	Ampicillin and Erythromycin	Bacteroidetes	Bacteroides caecicola	99	NR_148821.1	AGATACGATGGCGACCGGCGCACGGGTGAGTAACGCGTATCCAACCTGCCCCGTACACGGGGATAGCCTTCCGAAAGGGAGATTAATACCCGATGATGTCAGGAGTTCGCATGTAAACCTGACTAAAGTTTTTACGGTACGGGAGGGGGGTGCGTTCCATTAGGTAGTAGGCGGGGTAACGGCCCACCTAGCCGACGATGGATAGGGGTTCTGAGAGGAAGGTCCCCCACATTGGAACTGAGACACGGTCCAAACTCCTACGGGAGGCAGCAGTGAGGAATATTGGTCAATGGCCGCGAGGCTGAACCAGCCAAGTAGCGTGAAGGATGACGGCCCTACGGGTTGTAAACTTCTTTTATGCGGGATTAATGTGAGGTACGTGTACCTTATTGCAGGTAC…
298	SW298	16S	Ampicillin and Erythromycin	Bacteroidetes	Bacteroides gallinaceum	100	NR_148822.1	TTCGCTGACGAGTGGCGGACGGGTGAGTAATGTCTGGGAAACTGCCTGATGGAGGGGGATAACTACTGGAAACGGTAGCTAATACCGCATAATGTCGCAAGACCAAAGAGGGGGACCTTCGGGCCTCTTGCCATCGGATGTGCCCAGATGGGATTAGCTAGTAGGTGGGGTAACGGCTCACCTAGGCGACGATCCCTAGCTGGTCTGAGAGGATGACCAGCCACACTGGAACTGAGACACGGTCCAGACTCCTACGGGAGGCAGCAGTGGGGAATATTGCACAATGGGCGCAAGCCTGATGCAGCCATGCCGCGTGTATGAAGAAGGCCTTCGGGTTGTAAAGTACTTTCAGCGGGGAGGAAGGGAGTAAAGTTAATACCTTTGCTCATTGACGTTACC…
299	SW299	16S	Ampicillin and Erythromycin	Bacteroidetes	Bacteroides gallinaceum	86	NR_148822.1	TCTTCGGTCCGGCACGGCGGCGACCGGCGCACGGGTGAGTAACGCGTACCCTACCTTCCCCTTTCCCGGGGCCAGCCCTGCGAAAGCAGGATTAATCCCCGGCGGTGTCCCGGGTCCGCATGGGTGCGGGACCAAAGGAGCGATCCGGAAAGGGATGGGGGTGCGTTCCATTAGCTTGACGGCGGGGTAACGGCCCACCGTGGCCACGATGGATAGGGGTTCTGAGAGGAAGGCCCCCCACACTGGGACTGAGACACGGCCCAGACTCCTACGGGAGGCAGCAGTGAGGAATATTGGTCAATGGGCGAGAGCCTGAACCAGCCAAGTAGCGTGGAGGACGACGGCCCTACGGGTTGTAAACTCCTTTTGCGCGGGGATAAAGCGCTCCACGTGTGGGGC…
300	SW300	MALDI-TOF	Ampicillin and Erythromycin		NA
301	SW301	MALDI-TOF	Ampicillin and Erythromycin	Proteobacteria	Escherichia fergusonii				> 1.9
302	SW302	MALDI-TOF	Ampicillin and Erythromycin	Firmicutes	Enterococcus cecorum				> 1.9
303	SW303	16S	Ampicillin and Erythromycin	Firmicutes	Sellimonas intestinalis	95	LGAJ01000018	CGGATGAAGAAGACTGTGACTGAGTGGCGGACGGGTGAGTAACGCGTGGGCAACCTGCCCTGTACAGGGGGATAACAGTTAGAAATGACTGCTAATACCGCATAAGCGCACGAGGACGCATGTTCTTGTGTGAAAAACTCCGGTGGTACAGGATGGGCCCGCGTCTGATTAGGTAGTTGGTGGGGCAGCGGCCTACCAAGCCGACGATCAGTAGCCGACCTGAGAGGGTGACCGGCCACATTGGGACTGAAACACGGCCCAAACTCCTACGGGAGGCAGCAGTGGGGAATATTGCACAATGGGGGAAACCCTGATGCAGCGACCCCGCGTGAAGGAAGAAGTATTTCGGTATGTAAACTTCTATCAGCAGGGAAGAAACTGACGGTACCTGACTAAGAA…
304	SW304	MALDI-TOF	Ampicillin and Erythromycin		NA
305	SW305	MALDI-TOF	Ampicillin and Erythromycin	Fusobacterium	Fusobacteriium mortiferum				> 1.9
306	SW306	16S	Ampicillin and Erythromycin	Bacteroidetes	Bacteroides rodentium	90	BAKJ01000105	GCTAAGGCTGATGGCGACCGGCGCACGGGTGAGTAACGCGTATCCGACCTGCCCTCCACCCGGGGATAGCCTTTCGAAAGAAAGATTAATACCCGATGGCACACGTCTCCTGCCTGGGAGGCGTGTTAAAGGTCCCGACCGGTGGCGGATGGGGATGCGTTCCATTAGTTAGTTGGCGGGGTAACGGCCCACCAAGACGACGATGGATAGGGGTTCTGAGAGGAAGGTCCCCCACATTGGAACTGAGACACGGTCCAAACTCCTACGGGAGGCAGCAGTGAGGAATATTGGTCAATGGCCGTAAGGCTGAACCAGCCAAGTAGCGTGAAGGACGACGGCCCTACGGGTTGTAAACTTCTTTTATAAGGGAATAAAGTTGCGTACGCGTACGCATTTGCA…
307	SW307	MALDI-TOF	Ampicillin and Erythromycin		NA
308	SW308	16s	Ampicillin and Erythromycin	Firmicutes	Sellimonas intestinalis	95	LGAJ01000018	GATTCTTCGGATGAAGAAGACTGTGACTGAGTGGCGGACGGGTGAGTAACGCGTGGGCAACCTGCCCTGTACAGGGGGATAACAGTTAGAAATGACTGCTAATACCGCATAAGCGCACGAAGACGCATGTTCTTGTGTGAAAAACTCCGGTGGTACAGGATGGGCCCGCGTCTGATTAGGTAGTTGGTGGGGCAGCGGCCTACCAAGCCGACGATCAGTAGCCGACCTGAGAGGGTGACCGGCCACATTGGGACTGAGACACGGCCCAAACTCCTACGGGAGGCAGCAGTGGGGAATATTGCACAATGGGGGAAACCCTGATGCAGCGACGCCGCGTGAAGGAAGAAGTATTTCGGTATGTAAACTTCTATCAGCAGGGAAGAAACTGACGGTACCTGA…
309	SW309	16S	Ampicillin and Erythromycin	Firmicutes	Ruthenibacterium lactatiformans	94	NR_151900.1	CCTTCGGGATGACGTTGATTTAGCTTATTGGCGAACGGGTGAGTAACACGTGAGCAACCTACCTTTCAGAGGGGGACAACAGTTGGAAACGACTGCTAATACCGCATAAGACCACGCTATGGCATCGTAGAGGGGTCAAAGGAGAAATCCGCTGAAAGATGGGCTCGCGTCCAATTAGCTAGATGGTGAGGTAACGGCTCACCATGGCGACGATTGGTAGCCGGACTGAGAGGTTGAACGGCCACATTGGGACTGAGACACGGCCCAGACTCCTACGGGAGGCAGCAGTGGGGAATATTGCACAATGGAGGAAACTCTGATGCAGCGACGCCGCGTGAAGGAAGAAGGTCTTCGGATTGTAAACTTCTGTTGTCAGGGACGATAATGACGGTACCTGAC…
310	SW310	16S	Ampicillin and Erythromycin	Proteobacteria	Escherichia fergusonii	100	NR_074902.1	CTGACGAGTGGCGGACGGGTGAGTAATGTCTGGGAAACTGCCTGATGGAGGGGGATAACTACTGGAAACGGTAGCTAATACCGCATAATGTCGCAAGACCAAAGAGGGGGACCTTCGGGCCTCTTGCCATCGGATGTGCCCAGATGGGATTAGCTAGTAGGTGGGGTAACGGCTCACCTAGGCGACGATCCCTAGCTGGTCTGAGAGGATGACCAGCCACACTGGAACTGAGACACGGTCCAGACTCCTACGGGAGGCAGCAGTGGGGAATATTGCACAATGGGCGCAAGCCTGATGCAGCCATGCCGCGTGTATGAAGAAGGCCTTCGGGTTGTAAAGTACTTTCAGCGGGGAGGAAGGGAGTAAAGTTAATACCTTTGCTCATTGACGTTACCCGCA…
311	SW311	MALDI-TOF	Ampicillin and Erythromycin	Firmicutes	Enterococcus cecorum				> 1.9
312	SW312	16S	Ampicillin and Erythromycin	Firmicutes	Ruthenibacterium lactatiformans	95	NR_151900.1	AATGAAGAGTTTGATCCTGGCTCAGGACGAACGCTGGCGGCGCGCCTAACACATGCAAGTCGAACGGAGCTACTTTGACAGATTCCTTCGGGATGACGTTGATTTAGCTTAGTGGCGAACGGGTGAGTAACACGTGAGCAACCTACCTTTCAGAGGGGGACAACAGTTGGAAACGACTGCTAATACCGCATAAGACCACGCTATGGCATCGTAGAGGGGTCAAAGGAGAAATCCGCTGAAAGATGGGCTCGCGTCCAATTAGCTAGATGGTGAGGTAACGGCTCACCATGGCGACGATTGGTAGCCGGACTGAGAGGTTGAACGGCCACATTGGGACTGAGACACGGCCCAGACTCCTACGGGAGGCAGCAGTGGGGAATATTGCACAATGGAGGAAAC…
313	SW313	16s	Ampicillin and Erythromycin	Bacteroidetes	Bacteroides caecicola	99	NR_148821.1	GCTTGCCAGATACGATGGCGACCGGCGCACGGGTGAGTAACGCGTATCCAACCTGCCCCGTACACGGGGATAGCCTTCCGAAAGGGAGATTAATACCCGATGATGTCAGGAGTTCGCATGTAAACCTGACTAAAGTTATTACGGTACGGGAGGGGGGTGCGTTCCATTAGGTAGTAGGCGGGGTAACGGCCCACCTAGCCGACGATGGATAGGGGTTCTGAGAGGAAGGTCCCCCACATTGGAACTGAGACACGGTCCAAACTCCTACGGGAGGCAGCAGTGAGGAATATTGGTCAATGGCCGCGAGGCTGAACCAGCCAAGTAGCGTGAAGGATGACGGCCCTACGGGTTGTAAACTTCTTTTATGCGGGATTAATGTGAGGTACGTGTACCTTATTG…
314	SW314	16S	Ampicillin and Erythromycin	Fusobacterium	Fusobacteriium mortiferum	99	NR_117734.1	TAACGCGTAAAGAACTTGCCCTGCAGTCTGGGACAACATTTGGAAACGAATGCTAATACCGGATATTATGCGAGTCTCGCATGAGGTTCGTATGAAAGCTATATGCGCTGCAGGAGAGCTTTGCGTCCTATTAGCTAGTTGGTGAGGTAACGGCTCACCAAGGCGATGATAGGTAGCCGGCCTGAGAGGGTGAACGGCCACAAGGGGACTGAGACACGGCCCTTACTCCTACGGGAGGCAGCAGTGGGGAATATTGGACAATGGACCAAAAGTCTGATCCAGCAATTCTGTGTGCACGATGAAGTTTTTCGGAATGTAAAGTGCTTTCAGTTGGGACGAAGAAAGTGACGGTACCAACAGAAGAAGCGACGGCTAAATACGTGCCAGCAGCCGCGGTAA…
315	SW315	MALDI-TOF	Ampicillin and Erythromycin		NA
316	SW316	16S	Ampicillin and Erythromycin	Bacteroidetes	Bacteroides caecicola	99	NR_148821.1	CAGATACGATGGCGACCGGCGCACGGGTGAGTAACGCGTATCCAACCTGCCCCGTACACGGGGATAGCCTTCCGAAAGGGAGATTAATACCCGATGATGTCAGGAGTTCGCATGTAAACCTGACTAAAGTTTTTACGGTACGGGAGGGGGGTGCGTTCCATTAGGTAGTAGGCGGGGTAACGGCCCACCTAGCCGACGATGGATAGGGGTTCTGAGAGGAAGGTCCCCCACATTGGAACTGAGACACGGTCCAAACTCCTACGGGAGGCAGCAGTGAGGAATATTGGTCAATGGCCGGGAGGCTGAACCAGCCAAGTAGCGTGAAGGATGACGGCCCTACGGGTTGTAAACTTCTTTTATGCGGGATTAATGTGAGGTACGTGTACCTTATTGCAGGTA…
317	SW317	16s	Ampicillin and Erythromycin	Proteobacteria	Succinatimonas hippei	99	NR_113274.1	AATGAAGAGTTTGATCATGGCTCAGATTGAACGCTGGCGGCAGGCTTAATACATGCAAGTCGAACGGTAACATGGCGAAAGCTTGCTTTTGCTGATGACGAGTGGCGGACGGGTGAGTAGTATCTGGGAAACTGCCCTGAAGAGGGGGACAACAGCTGGAAACGGCTGCTAATACCGCATAAGACCCTGAGGGGGAAAGGGAAGGAAACTTCCGCTTTAGGATGTGCCCAGAAGGGATTAGCTGGTAGGTGAGGTAAAGGCTCACCTAGGCGACGATCTCTAGCCGGTCTGAGAGGATGACCGGCCACATCGGGACTGAGACACGGCCCGGACTCCTACGGGAGGCAGCAGTAGGGAATATTGCACAATGGGGGGAACCCTGATGCAGCCATGCCGCGT…
318	SW318	16S	Ampicillin and Erythromycin	Bacteroidetes	Bacteroides rodentium	90	BAKJ01000105	CTAAGGCTGATGGCGACCGGCGCACGGGTGAGTAACGCGTATCCGACCTGCCCTCCACCCGGGGATAGCCTTTCGAAAGAAAGATTAATACCCGATGGCACACGTCTCCTGCCTGGGAGGCGTGTTAAAGGTCCCGACCGGTGGCGGATGGGGATGCGTTCCATTAGTTAGTTGGCGGGGTAACGGCCCACCAAGACGACGATGGATAGGGGTTCTGAGAGGAAGGTCCCCCACATTGGAACTGAGACACGGTCCAAACTCCTACGGGAGGCAGCAGTGAGGAATATTGGTCAATGGCCGTAAGGCTGAACCAGCCAAGTAGCGTGAAGGACGACGGCCCTACGGGTTGTAAACTTCTTTTATAAGGGAATAAAGTTGCGTACGCGTACGCATTTGCAT…
319	SW319	16S	Ampicillin and Erythromycin	Proteobacteria	Succinatimonas hippei	99	NR_113274.1	TGCTTTTGCTGATGACGAGTGGCGGACGGGTGAGTAGTATCTGGGAAACTGCCCTGAAGAGGGGGACAACAGCTGGAAACGGCTGCTAATACCGCATAATACCCTGAGGGGGAAAGGGAAGGAAACTTCCGCTTTAGGATGTGCCCAGAAGGGATTAGCTGGTAGGTGAGGTAAAGGCTCACCTAGGCGACGATCTCTAGCCGGTCTGAGAGGATGACCGGCCACATCGGGACTGAGACACGGCCCGGACTCCTACGGGAGGCAGCAGTAGGGAATATTGCACAATGGGGGGAACCCTGATGCAGCCATGCCGCGTGTGTGAAGAAGGCCTTCGGGTTGTAAAGCACTTTCAGCGGGGAGGAAATTAAGTTAGACGTTACCCGCAGAAGAAGCACCGGC…
320	SW320	16S	Ampicillin and Erythromycin	Bacteroidetes	Bacteroides caecicola	99	NR_148821.1	GGCTTGCCAGATACGATGGCGACCGGCGCACGGGTGAGTAACGCGTATCCAACCTGCCCCGTACACGGGGATAGCCTTCCGAAAGGGAGATTAATACCCGATGATGTCAGGAGTTCGCATGTAAACCTGACTAAAGTTTTTACGGTACGGGAGGGGGGTGCGTTCCATTAGGTAGTAGGCGGGGTAACGGCCCACCTAGCCGACGATGGATAGGGGTTCTGAGAGGAAGGTCCCCCACATTGGAACTGAGACACGGTCCAAACTCCTACGGGAGGCAGCAGTGAGGAATATTGGTCAATGGCCGGGAGGCTGAACCAGCCAAGTAGCGTGAAGGATGACGGCCCTACGGGTTGTAAACTTCTTTTATGCGGGATTAATGTGAGGTACGTGTACCTTATT…
321	SW321	MALDI-TOF	Ampicillin and Erythromycin	Firmicutes	Enterococcus cecorum				> 1.9
322	SW322	MALDI-TOF	Ampicillin and Erythromycin	Firmicutes	Lactobacillus salivarius				> 1.9
323	SW323	MALDI-TOF	Ampicillin and Erythromycin	Fusobacterium	Fusobacteriium mortiferum				> 1.9
324	SW324	MALDI-TOF	Ampicillin and Erythromycin	Proteobacteria	Escherichia fergusonii				> 1.9
325	SW325	MALDI-TOF	Ampicillin and Erythromycin		NA
326	SW326	16S	Ampicillin and Erythromycin	Bacteroidetes	Bacteroides rodentium	90	BAKJ01000105	TTGCTAAGGCTGATGGCGACCGGCGCACGGGTGAGTAACGCGTATCCGACCTGCCCTCCACCCGGGGATAGCCTTTCGAAAGAAAGATTAATACCCGATGGCACACGTCTCCTGCCTGGGAGGCGTGTTAAAGGTTCCGACCGGTGGCGGATGGGGATGCGTTCCATTAGTTAGTTGGCGGGGTAACGGCCCACCAAGACGACGATGGATAGGGGTTCTGAGAGGAAGGTCCCCCACATTGGAACTGAGACACGGTCCAAACTCCTACGGGAGGCAGCAGTGAGGAATATTGGTCAATGGCCGGAAGGCTGAACCAGCCAAGTAGCGTGAAGGACGACGGCCCTACGGGTTGTAAACTTCTTTTATAAGGGAATAAAGTTGCGTACGTGTACGCATTTG…
327	SW327	MALDI-TOF	Ampicillin and Erythromycin	Fusobacterium	Fusobacteriium mortiferum				> 1.9
328	SW328	16S	Ampicillin and Erythromycin	Bacteroidetes	Bacteroides gallinaceum	86	NR_148822.1	TTTCGGTCCGGCACGGCGGCGACCGGCGCACGGGTGAGTAACGCGTACCCTACCTTCCCCTTTCCCGGGGCCAGCCCTGCGAAAGCAGGATTAATCCCCGGCGGTGTCCCGGGTCCGCATGGGTGCGGGACCAAAGGAGCGATCCGGAAAGGGATGGGGGTGCGTTCCATTAGCTTGACGGCGGGGTAACGGCCCACCGTGGCCGCGATGGATAGGGGTTCTGAGAGGAAGGCCCCCCACACTGGGACTGAGACACGGCCCAGACTCCTACGGGAGGCAGCAGTGAGGAATATTGGTCAATGGGCGATAGCCTGAACCAGCCAAGTAGCGTGGAGGACGACGGCCCTACGGGTTGTAAACTCCTTTTGCGCGGGGATAAAGCGCTCCACGTGTGGGGCT…
329	SW329	MALDI-TOF	Ampicillin and Erythromycin		NA
330	SW330	16S	Ampicillin and Erythromycin	Bacteroidetes	Bacteroides gallinaceum	86	NR_148822.1	GTCCGGCGCGGCGGCGACCGGCGCACGGGTGAGTAACGCGTACCCTACCTTCCCCTTTCCCGGGGCCAGCCCTGCGAAAGCAGGATTAATCCCCGGCGGTGTCCCGGGTCCGCATGGGTGCGGGACCAAAGGAGCGATCCGGAAAGGGATGGGGGTGCGTTCCATTAGCTTGACGGCGGGGTAACGGCCCACCGTGGCCGCGATGGATAGGGGTTCTGAGAGGAAGGCCCCCCACACTGGGACTGAGACACGGCCCAGACTCCTACGGGAGGCAGCAGTGAGGAATATTGGTCAATGGGCGAGAGCCTGAACCAGCCAAGTAGCGTGGAGGACGACGGCCCTACGGGTTGTAAACTCCTTTTGCGCGGGGATAAAGGGCTCCACGTGTGGGGCTTTGCA…
331	SW331	MALDI-TOF	Ampicillin and Erythromycin	Firmicutes	Enterococcus cecorum				> 1.9
332	SW332	MALDI-TOF	Ampicillin and Erythromycin	Firmicutes	Enterococcus cecorum				> 1.9
333	SW333	16s	Ampicillin and Erythromycin	Firmicutes	Massiliomicrobiota timonensis	100	NR_144738.1	CGAACGGGTGAGTAAGACATAAGCAACCTGCCCCTGTGAGGGGGATAACTGCTGGAAACGGCAGCTAAGACCGCATAGGCATAGAGGACGCATGTCGACTATGTTAAATATCCCACGGGATAGCACAGGGATGGGCTTATGACGCATTAGCCAGCTGGTGAGGTAACGGCTCACCAGGGCGACGATGCGTAGCCGGCCTGAGAGGGTGGACGGCCACACTGGGACTGAGACACGGCCCAGACTCCTACGGGAGGCAGCAGTAGGGAATTTTCGGCAATGGGCGAAAGCCTGACCGAGCAACGCCGCGTGAAGGAAGAAGTCATTCGTGATGTAAACTTCTGTTATGAAGGAAGAACGGCAGATGGAGGGAATGCCATGTGCGTGACGGTACTTCATGAG…
334	SW334	MALDI-TOF	Ampicillin and Erythromycin	Proteobacteria	Escherichia fergusonii				> 1.9
335	SW335	MALDI-TOF	Ampicillin and Erythromycin	Firmicutes	Enterococcus cecorum				> 1.9
336	SW336	MALDI-TOF	Ampicillin and Erythromycin	Firmicutes	Enterococcus cecorum				> 1.9
337	SW337	16s	Ampicillin and Erythromycin	Actinobacteria	Olsenella profusa	96	NR_116938.1	TGCATAAAGTGGCGAACGGCTGAGTAACACGTGGGCAACCTGCCCCTCGCACCGGGACAGCCTCGGGAAACCGTGGATAATACCGGATACTCCGGACCCCCCGCATGGGGGGACCGGGAAAGCCCAGACGGCGAGGGATGGGCCCGCGGCCTGTTAGCTAGTTGGTGGGGCAACGGCCCACCAAGGCGATTATGGGTAGCTGGGTTGAGAGACCGACCAGCCAGATTGGGACTGAGACACGGCCCAGACTCCTACGGGAGGCAGCAGTGGGGAATCTTGCGCAATGGGCGAAAGCCTGACGCAGCGACGCCGCGTGCGGGACGAAGGCCTTCGGGTCGTAAACCGCTTTCAGCAGGGACGAGGGGGAGACCTGACGGTACCTGCAGAAGAAGCCCCGGC…
338	SW338	MALDI-TOF	Ampicillin and Erythromycin	Firmicutes	Enterococcus cecorum				> 1.9
339	SW339	16S	Ampicillin and Erythromycin	Bacteroidetes	Bacteroides caecicola	99	NR_148821.1	TGGCTTGCCAGATACGATGGCGACCGGCGCACGGGTGAGTAACGCGTATCCAACCTGCCCCGTACACGGGGATAGCCTTCCGAAAGGGAGATTAATACCCGATGATGTCAGGAGTTCGCATGTAAACCTGACTAAAGTTATTACGGTACGGGAGGGGGGTGCGTTCCATTAGGTAGTAGGCGGGGTAACGGCCCACCTAGCCGACGATGGATAGGGGTTCTGAGAGGAAGGTCCCCCACATTGGAACTGAGACACGGTCCAAACTCCTACGGGAGGCAGCAGTGAGGAATATTGGTCAATGGCCGGGAGGCTGAACCAGCCAAGTAGCGTGAAGGATGACGGCCCTACGGGTTGTAAACTTCTTTTATGCGGGATTAATGTGAGGTACGTGTACCTTAT…
340	SW340	16S	Ampicillin and Erythromycin	Firmicutes	Sellimonas intestinalis	96	LGAJ01000018	TTCTTCGGATGAAGAAGACTGTGACTGAGTGGCGGACGGGTGAGTAACGCGTGGGCAACCTGCCCTGTACAGGGGGATAACAGTTAGAAATGACTGCTAATACCGCATAAGCGCACGAGGACGCATGTTCTTGTGTGAAAAACTCCGGTGGTACAGGATGGGCCCGCGTCTGATTAGGTAGTTGGTGGGGCAGCGGCCTACCAAGCCGACGATCAGTAGCCGACCTGAGAGGGTGACCGGCCACATTGGGACTGAGACACGGCCCAAACTCCTACGGGAGGCAGCAGTGGGGAATATTGCACAATGGGGGAAACCCTGATGCAGCGACGCCGCGTGAAGGAAGAAGTATTTCGGTATGTAAACTTCTATCAGCAGGGAAGAAACTGACGGTACCTGACT…
341	SW341	MALDI-TOF	Ampicillin and Erythromycin	Firmicutes	Enterococcus cecorum				> 1.9
342	SW342	MALDI-TOF	Ampicillin and Erythromycin	Fusobacterium	Fusobacteriium mortiferum				> 1.9
343	SW343	MALDI-TOF	Ampicillin and Erythromycin	Proteobacteria	Escherichia fergusonii				> 1.9
344	SW344	MALDI-TOF	Ampicillin and Erythromycin	Firmicutes	Enterococcus cecorum				> 1.9
345	SW345	16S	Ampicillin and Erythromycin	Firmicutes	Clostridium celerecrescens	99	NR_112654.1	TTTGAGAGTTCGATCCTGGCTCAGGATGAACGCTGGCGGCGTGCTTAACACATGCAAGTCGAGCGAAGCGATTTCAAGGAAGTTTTCGGACGGAATTGAAATTGACTTAGCGGCGGACGGGTGAGTAACGCGTGGGTAACCTGCCTCATACAGGGGGATAACAGTTGGAAACGGCTGCTAATACCGCATAAGCACACAGTGCCGCATGGTACGGTGTGAAAAACTCCGGTGGTATGAGATGGACCCGCGTCTGATTAGGTAGTTGGTGAGGTAACGGCCCACCAAGCCGACGATCAGTAGCCGACCTGAGAGGGTGACCGGCCACATTGGGACTGAGACACGGCCCAAACTCCTACGGGAGGCAGCAGTGGGGAATATTGGACAATGGGGGAAACCCTG…
346	SW346	16S	Ampicillin and Erythromycin	Proteobacteria	Escherichia fergusonii	100	NR_074902.1	GATTCGCTGACGAGTGGCGGACGGGTGAGTAATGTCTGGGAAACTGCCTGATGGAGGGGGATAACTACTGGAAACGGTAGCTAATACCGCATAATGTCGCAAGACCAAAGAGGGGGACCTTCGGGCCTCTTGCCATCGGATGTGCCCAGATGGGATTAGCTAGTAGGTGGGGTAACGGCTCACCTAGGCGACGATCCCTAGCTGGTCTGAGAGGATGACCAGCCACACTGGAACTGAGACACGGTCCAGACTCCTACGGGAGGCAGCAGTGGGGAATATTGCACAATGGGCGCAAGCCTGATGCAGCCATGCCGCGTGTATGAAGAAGGCCTTCGGGTTGTAAAGTACTTTCAGCGGGGAGGAAGGGAGTAAAGTTAATACCTTTGCTCATTGACGTTA…
347	SW347	MALDI-TOF	Ampicillin and Erythromycin	Proteobacteria	Escherichia fergusonii				> 1.9
348	SW348	16S	Ampicillin and Erythromycin	Proteobacteria	Escherichia fergusonii	99	NR_074902.1	TGCTGATTCGCTGACGAGTGGCGGACGGGTGAGTAATGTCTGGGAAACTGCCTGATGGAGGGGGATAACTACTGGAAACGGTAGCTAATACCGCATAACGTCGCAAGACCAAAGAGGGGGACCTTCGGGCCTCTTGCCATCGGATGTGCCCAGATGGGATTAGCTAGTAGGTGGGGTAACGGCTCACCTAGGCGACGATCCCTAGCTGGTCTGAGAGGATGACCAGCCACACTGGAACTGAGACACGGTCCAGACTCCTACGGGAGGCAGCAGTGGGGAATATTGCACAATGGGCGCAAGCCTGATGCAGCCATGCCGCGTGTATGAAGAAGGCCTTCGGGTTGTAAAGTACTTTCAGCGGGGAGGAAGGGAGTAAAGTTAATACCTTTGCTCATTGAC…
349	SW349	16s	Ampicillin and Erythromycin	Actinobacteria	Olsenella profusa	96	NR_116938.1	TGCATAAAGTGGCGAACGGCTGAGTAACACGTGGGCAACCTGCCCCTCGCACCGGGACAGCCTCGGGAAACCGTGGATAATACCGGATACTCCGGACCCCCCGCATGGGGGGACCGGGAAAGCCCAGACGGCGAGGGATGGGCCCGCGGCCTGTTAGCTAGTTGGTGGGGCAACGGCCCACCAAGGCGATTATGGGTAGCTGGGTTGAGAGACCGACCAGCCAGATTGGGACTGAGACACGGCCCAGACTCCTACGGGAGGCAGCAGTGGGGAATCTTGCGCAATGGGCGAAAGCCTGACGCAGCGACGCCGCGTGCGGGACGAAGGCCTTCGGGTCGTAAACCGCTTTCAGCAGGGACGAGGGGGAGACCTGACGGTACCTGCAGAAGAAGCCCCGGC…
350	SW350	MALDI-TOF	Ampicillin and Erythromycin		NA
351	SW351	MALDI-TOF	Vancomycin	Firmicutes	Lactobacillus salivarius				> 1.9
352	SW352	MALDI-TOF	Vancomycin	Firmicutes	Faecalicoccus pleomorphus				> 1.9
353	SW353	16S	Vancomycin	Proteobacteria	Escherichia fergusonii	99	NR_074902.1	CTTGCTGATTCGCTGACGAGTGGCGGACGGGTGAGTAATGTCTGGGAAACTGCCTGATGGAGGGGGATAACTACTGGAAACGGTAGCTAATACCGCATAATGTCGCAAGACCAAAGAGGGGGACCTTCGGGCCTCTTGCCATCGGATGTGCCCAGATGGGATTAGCTAGTAGGTGGGGTAACGGCTCACCTAGGCGACGATCCCTAGCTGGTCTGAGAGGATGACCAGCCACACTGGAACTGAGACACGGTCCAGACTCCTACGGGAGGCAGCAGTGGGGAATATTGCACAATGGGCGCAAGCCTGATGCAGCCATGCCGCGTGTATGAAGAAGGCCTTCGGGTTGTAAAGTACTTTCAGCGGGGAGGAAGGGAGTAAAGTTAATACCTTTGCTCATTG…
354	SW354	MALDI-TOF	Vancomycin	Firmicutes	Clostridium lactatifermentans				> 1.9
355	SW355	MALDI-TOF	Vancomycin	Firmicutes	Lactobacillus aviarius				> 1.9
356	SW356	MALDI-TOF	Vancomycin	Firmicutes	Lactobacillus agilis				> 1.9
357	SW357	16S	Vancomycin	Proteobacteria	Succinatimonas hippei	93	NR_113274.1	TTGCTGATGACGAGTGGCGGACGGGTGAGTAGTATCTGGGAAACTGCCCTGAAGAGGGGGACAACAGCTGGAAACGGCTGCTAATACCGCATAAGACCCTGAGGGGGAAAGGGAAGGCAACTTCCGCTTTAGGATGTGCCCAGAAGGGATTAGCTGGTAGGTGAGGTAAAGGCTCACCTAGGCGACGATCTCTAGCCGGTCTGAGAGGATGACCGGCCACATCGGGACTGAGACACGGCCCGGACTCCTACGGGAGGCAGCAGTAGGGAATATTGCACAATGGGGGGAACCCTGATGCAGCCATGCCGCGTGTGTGAAGAAGGCCTTCGGGTTGTAAAGCACTTTCAGCGGGGAGGAAATTAAGTTAGACGTTACCCGCAGAAGAAGCACCGGCTAACT…
358	SW358	MALDI-TOF	Vancomycin		NA
359	SW359	MALDI-TOF	Vancomycin		NA
360	SW360	MALDI-TOF	Vancomycin	Firmicutes	Lactobacillus aviarius				> 1.9
361	SW361	MALDI-TOF	Vancomycin	Firmicutes	Lactobacillus salivarius				> 1.9
362	SW362	MALDI-TOF	Vancomycin	Proteobacteria	Escherichia fergusonii				> 1.9
363	SW363	MALDI-TOF	Vancomycin	Firmicutes	Lactobacillus aviarius				> 1.9
364	SW364	MALDI-TOF	Vancomycin	Firmicutes	Faecalicoccus pleomorphus				> 1.9
365	SW365	MALDI-TOF	Vancomycin	Proteobacteria	Escherichia fergusonii				> 1.9
366	SW366	MALDI-TOF	Vancomycin	Proteobacteria	Escherichia fergusonii				> 1.9
367	SW367	MALDI-TOF	Vancomycin	Firmicutes	Lactobacillus agilis				> 1.9
368	SW368	16s	Vancomycin	Firmicutes	Lactobacillus aviarius	100	NR_104979.1	TTGCACTCACCGTAAGAAATTCGAGTGGCGGACGGGTGAGTAACACGTGGGTAACCTGCCCAAAAGAAGGGGATAACATTTGGAAACAAATGCTAATACCGTATAACCATGATGACCGCATGGTCATTATGTAAAAGGTGGTTCTGCTATCGCTTTTGGATGGACCCGCGGCGTATTAACTAGTTGGTAGGGTAACGGCCTACCAAGGTGATGATACGTAGCCGAGTTGAGAGACTGATCGGCCACAATGGGACTGAGACACGGCCCATACTCCTACGGGAGGCAGCAGTAGGGAATCTTCCACAATGGGCGCAAGCCTGATGGAGCAACGCCGCGTGAATGAAGAAGGTCTTCGGATCGTAAAATTCTGTTGTTAGAGAAGAATATGAGTAATAGTAA…
369	SW369	MALDI-TOF	Vancomycin	Firmicutes	Faecalicoccus pleomorphus				> 1.9
370	SW370	MALDI-TOF	Vancomycin	Proteobacteria	Escherichia fergusonii				> 1.9
371	SW371	MALDI-TOF	Vancomycin	Proteobacteria	Escherichia fergusonii				> 1.9
372	SW372	MALDI-TOF	Vancomycin	Proteobacteria	Escherichia fergusonii				> 1.9
373	SW373	MALDI-TOF	Vancomycin	Firmicutes	Lactobacillus aviarius				> 1.9
374	SW374	MALDI-TOF	Vancomycin		NA
375	SW375	MALDI-TOF	Vancomycin	Proteobacteria	Escherichia fergusonii				> 1.9
376	SW376	16S	Vancomycin	Proteobacteria	Succinatimonas hippei	99	NR_113274.1	TTTGCTGATGACGAGTGGCGGACGGGTGAGTAGTATCTGGGAAACTGCCCTGAAGAGGGGGACAACAGCTGGAAACGGCTGCTAATACCGCATAAGACCCTGAGGGGGAAAGGGAAGGAAACTTCCGCTTTAGGATGTGCCCAGAAGGGATTAGCTGGTAGGTGAGGTAAAGGCTCACCTAGGCGACGATCTCTAGCCGGTCTGAGAGGATGACCGGCCACATCGGGACTGAGACACGGCCCGGACTCCTACGGGAGGCAGCAGTAGGGAATATTGCACAATGGGGGGAACCCTGATGCAGCCATGCCGCGTGTGTGAAGAAGGCCTTCGGGTTGTAAAGCACTTTCAGCGGGGAGGAAATTAAGTTAGACGTTACCCGCAGAAGAAGCACCGGCTAAC…
377	SW377	16s	Vancomycin	Bacteroidetes	Bacteroides caecicola	99	NR_148821.1	GCCAGATACGATGGCGACCGGCGCACGGGTGAGTAACGCGTATCCAACCTGCCCCGTACACGGGGATAGCCTTCCGAAAGGGAGATTAATACCCGATGATGTCAGGAGTTCGCATGTAAACCTGACTAAAGTATTTACGGTACGGGAGGGGGGTGCGTTCCATTAGGTAGTAGGCGGGGTAACGGCCCACCTAGCCTACGATGGATAGGGGTTCTGAGAGGAAGGTCCCCCACATTGGAACTGAGACACGGTCCAAACTCCTACGGGAGGCAGCAGTGAGGAATATTGGTCAATGGCCGGGAGGCTGAACCAGCCAAGTAGCGTGAAGGATGACGGCCCTACGGGTTGTAAACTTCTTTTATGCGGGATTAACGTGAGGTACGTGTACCTTATTGCAGG…
378	SW378	MALDI-TOF	Vancomycin	Firmicutes	Lactobacillus aviarius				> 1.9
379	SW379	MALDI-TOF	Vancomycin	Firmicutes	Lactobacillus aviarius				> 1.9
380	SW380	MALDI-TOF	Vancomycin	Proteobacteria	Escherichia fergusonii				> 1.9
381	SW381	MALDI-TOF	Vancomycin		NA
382	SW382	MALDI-TOF	Vancomycin	Firmicutes	Lactobacillus agilis				> 1.9
383	SW383	MALDI-TOF	Vancomycin		NA
384	SW384	16S	Vancomycin	Fusobacterium	Fusobacterium mortiferum	99	NR_117734.1	AACTAGAGTACTGGAGAGGTGGGCGGAACTACAAGTGTAGAGGTGAAATTCGTAGATATTTGTAGGAATGCCGATGGGGAAGCCAGCCCACTGGACAGATACTGACGCTAAAGCGCGAAAGCGTGGGTAGCAAACAGGATTAGATACCCTGGTAGTCCACGCCGTAAACGATGATTACTAGGTGTTGGGGGTCGAACCTCAGCGCCCAAGCTAACGCGATAAGTAATCCGCCTGGGGAGTACGTACGCAAGTATGAAACTCAAAGGAATTGACGGGGACCCGCACAAGCGGTGGAGCATGTGGTTTAATTCGACGCAACGCGAGGAACCTTACCAGCGTTTGACATCCTAGGAAGTTGGCAGAGATGCCTTCGTGCCCCTTCGGGGGAACCTAGTGACA…
385	SW385	MALDI-TOF	Vancomycin	Firmicutes	Clostridium lactatifermentans				> 1.9
386	SW386	MALDI-TOF	Vancomycin		NA
387	SW387	16s	Vancomycin	Proteobacteria	Escherichia fergusonii	100	NR_074902.1	TTGCTGACGAGTGGCGGACGGGTGAGTAATGTCTGGGAAACTGCCTGATGGAGGGGGATAACTACTGGAAACGGTAGCTAATACCGCATAACGTCGCAAGACCAAAGAGGGGGACCTTCGGGCCTCTTGCCATCGGATGTGCCCAGATGGGATTAGCTAGTAGGTGGGGTAACGGCTCACCTAGGCGACGATCCCTAGCTGGTCTGAGAGGATGACCAGCCACACTGGAACTGAGACACGGTCCAGACTCCTACGGGAGGCAGCAGTGGGGAATATTGCACAATGGGCGCAAGCCTGATGCAGCCATGCCGCGTGTATGAAGAAGGCCTTCGGGTTGTAAAGTACTTTCAGCGGGGAGGAAGGGAGTAAAGTTAATACCTTTGCTCATTGACGTTACCC…
388	SW388	MALDI-TOF	Vancomycin		NA
389	SW389	MALDI-TOF	Vancomycin		NA
390	SW390	MALDI-TOF	Vancomycin	Proteobacteria	Escherichia fergusonii				> 1.9
391	SW391	MALDI-TOF	Vancomycin	Firmicutes	Lactobacillus agilis				> 1.9
392	SW392	MALDI-TOF	Vancomycin		NA
393	SW393	MALDI-TOF	Vancomycin	Firmicutes	Lactobacillus aviarius				> 1.9
394	SW394	16s	Vancomycin	Bacteroidetes	Bacteroides caecicola	99	NR_148821.1	ATACGATGGCGACCGGCGCACGGGTGAGTAACGCGTATCCAACCTGCCCCGTACACGGGGATAGCCTTCCGAAAGGGAGATTAATACCCGATGATGTCAGGAGTTCGCATGTAAACCTGACTAAAGTTATTACGGTACGGGAGGGGGGTGCGTTCCATTAGGTAGTAGGCGGGGTAACGGCCCACCTAGCCGACGATGGATAGGGGTTCTGAGAGGAAGGTCCCCCACATTGGAACTGAGACACGGTCCAAACTCCTACGGGAGGCAGCAGTGAGGAATATTGGTCAATGGCCGCGAGGCTGAACCAGCCAAGTAGCGTGAAGGATGACGGCCCTACGGGTTGTAAACTTCTTTTATGCGGGATTAACGTGAGGTACGTGTACCTTCTTGCAGGTACCG…
395	SW395	MALDI-TOF	Vancomycin		NA
396	SW396	16s	Vancomycin	Firmicutes	Staphylococcus saprophyticus	100	NR_074999.2	TATGGAGAGTTTGATCCTGGCTCAGGATGAACGCTGGCGGCGTGCCTAATACATGCAAGTCGAGCGAACAGATAAGGAGCTTGCTCCTTTGACGTTAGCGGCGGACGGGTGAGTAACACGTGGGTAACCTACCTATAAGACTGGGATAACTTCGGGAAACCGGAGCTAATACCGGATAACATTTGGAACCGCATGGTTCTAAAGTGAAAGATGGTTTTGCTATCACTTATAGATGGACCCGCGCCGTATTAGCTAGTTGGTAAGGTAACGGCTTACCAAGGCGACGATACGTAGCCGACCTGAGAGGGTGATCGGCCACACTGGAACTGAGACACGGTCCAGACTCCTACGGGAGGCAGCAGTAGGGAATCTTCCGCAATGGGCGAAAGCCTGACGGAG…
397	SW397	MALDI-TOF	Vancomycin		NA
398	SW398	MALDI-TOF	Vancomycin	Firmicutes	Lactobacillus aviarius	99	NR_104979.1	ATTGAGAGTTTGATCCTGGCTCAGGACGAACGCTGGCGGCGTGCCTAATACATGCAAGTCGAACGAGAATTTCTTACACCGAGTGCTTGCACTCACCGTAAGAAATTCGAGTGGCGGACGGGTGAGTAACACGTGGGTAACCTGCCCAAAAGAAGGGGATAACATTTGGAAACAAATGCTAATACCGTATAACCATGATGACCGCATGGTCATTATGTAAAAGGTGGTTCTGCTATCGCTTTTGGATGGACCCGCGGCGTATTAACTAGTTGGTAGGGTAACGGCCTACCAAGGTGATGATACGTAGCCGAGTTGAGAGACTGATCGGCCACAATGGGACTGAGACACGGCCCATACTCCTACGGGAGGCAGCAGTAGGGAATCTTCCACAATGGGCGC…
399	SW399	16s	Vancomycin	Bacteroidetes	Bacteroides caecicola	99	NR_148821.1	GCGACCGGCGCACGGGTGAGTAACGCGTATCCACCTGCCCCGTACACGGGGATAGCCTTCCGAAAGGGAGATTAATACCCGATGATGTCAGGAGTTCGCATGTAAACCTGACTAAAGTTATTACGGTACGGGAGGGGGGTGCGTTCCATTAGGTAGTAGGCGGGGTAACGGCCCACCTAGCCGACGATGGATAGGGGTTCTGAGAGGAAGGTCCCCCACATTGGAACTGAGACACGGTCCAAACTCCTACGGGAGGCAGCAGTGAGGAATATTGGTCAATGGCCGCGAGGCTGAACCAGCCAAGTAGCGTGAAGGATGACGGCCCTACGGGTTGTAAACTTCTTTTATGCGGGATTAACGTGAGGTACGTGTACCTTCTTGCAGGTACCGCATGAATAA…
400	SW400	MALDI-TOF	Vancomycin		NA
401	SW401	MALDI-TOF	Vancomycin		NA
402	SW402	MALDI-TOF	Vancomycin	Firmicutes	Faecalicoccus pleomorphus				> 1.9
403	SW403	MALDI-TOF	Vancomycin		NA
404	SW404	MALDI-TOF	Vancomycin		NA
405	SW405	MALDI-TOF	Vancomycin		NA
406	SW406	MALDI-TOF	Vancomycin	Firmicutes	Clostridium lactatifermentans				> 1.9
407	SW407	MALDI-TOF	Vancomycin	Firmicutes	Lactobacillus salivarius	100	NR_112759.1	AGTTGAGTGGCGGACGGGTGAGTAACACGTGGGTAACCTGCCTAAAAGAAGGGGATAACACTTGGAAACAGGTGCTAATACCGTATATCTCTAAGGATCGCATGATCCTTAGATGAAAGATGGTTCTGCTATCGCTTTTAGATGGACCCGCGGCGTATTAACTAGTTGGTGGGGTAACGGCCTACCAAGGTGATGATACGTAGCCGAACTGAGAGGTTGATCGGCCACATTGGGACTGAGACACGGCCCAAACTCCTACGGGAGGCAGCAGTAGGGAATCTTCCACAATGGACGCAAGTCTGATGGAGCAACGCCGCGTGAGTGAAGAAGGTCTTCGGATCGTAAAACTCTGTTGTTAGAGAAGAACACGAGTGAGAGTAACTGTTCATTCGATGACGG…
408	SW408	16s	Vancomycin	Proteobacteria	Sutturella timonensis	96	NR_147402.1	CTCTGGTGGCGAGTGGCGCACGGGTGAGTAATACATCGGAACGTGTCCTGTTGTGGGGGACAACCGGTCGAAAGACCGGCTAATACCGCATAAGACCTGAGGGTGAAAGCGGGGGATCGCAAGACCTCGCGCAATTGGAGCGGCCGATGCCCGATTAGCTAGTTGGTGGGGTAAGAGCTTACCAAGGCGACGATCGGTAGCTGGTCTGAGAGGACGACCAGCCACACTGGGACTGAGACACGGCCCAGACTCCTACGGGAGGCAGCAGTGGGGAATTTTGGACAATGGGGGCAACCCTGATCCAGCCATGCCGCGTGCAGGATGAAGGCCTTCGGGTTGTAAACTGCTTTTGTCAGGGACGAAAAGGTTTCCGCTAATACCGGAGACTGCTGACGGTAC…
409	SW409	MALDI-TOF	Vancomycin		NA
410	SW410	16S	Vancomycin	Bacteroidetes	Bacteroides caecicola	99	NR_148821.1	GATACGATGGCGACCGGCGCACGGGTGAGTAACGCGTATCCAACCTGCCCCGTACACGGGGATAGCCTTCCGAAAGGGAGATTAATACCCGATGATGTCAGGAGTTCGCATGTAAACCTGACTAAAGTATTTACGGTACGGGAGGGGGGTGCGTTCCATTAGGTAGTAGGCGGGGTAACGGCCCACCTAGCCGACGATGGATAGGGGTTCTGAGAGGAAGGTCCCCCACATTGGAACTGAGACACGGTCCAAACTCCTACGGGAGGCAGCAGTGAGGAATATTGGTCAATGGCCGCGAGGCTGAACCAGCCAAGTAGCGTGAAGGATGACGGCCCTACGGGTTGTAAACTTCTTTTATGCGGGATTAACGTGAGGTACGTGTACCTTATTGCAGGTACC…
411	SW411	MALDI-TOF	Vancomycin		NA
412	SW412	16s	Vancomycin	Proteobacteria	Sutturella timonensis	96	NR_147402.1	GGCGAGTGGCGCACGGGTGAGTAAGACATCGGAACGTGTCCTTTTGTGGGGGATAACTGTCCGAAAGGACAGCTAATACCGCATAAGACCTGAGGGTGAAAGCGGGGGATCGCAAGACCTCGCGCGAAAGGAGCGGCCGATGGCCGATTAGCTAGTTGGGGAGGTAAAGGCTCACCAAGGCGACGATCGGTAGCTGGTCTGAGAGGACGACCAGCCACACTGGGACTGAGACACGGCCCAGACTCCTACGGGAGGCAGCAGTGGGGAATTTTGGACAATGGGGGCAACCCTGATCCAGCCATGCCGCGTGCGGGATGAAGGCCTTCGGGTTGTAAACCGCTTTTGTCAGGGACGAAAAGGGACCCGCTAATACCGGGTTCTGCTGACGGTACCTGAAGA…
413	SW413	MALDI-TOF	Vancomycin		NA
414	SW414	16s	Vancomycin	Proteobacteria	Sutturella timonensis	96	NR_147402.1	GGGATAACTGTCCGAAAGGACAGCTAATACCGCATAAGACCTGAGGGTGAAAGCGGGGGATCGCAAGACCTCGCGCGAAAGGAGCGGCCGATGGCCGATTAGCTAGTTGGGGAGGTAAAGGCTCACCAAGGCGACGATCGGTAGCTGGTCTGAGAGGACGACCAGCCACACTGGGACTGAGACACGGCCCAGACTCCTACGGGAGGCAGCAGTGGGGAATTTTGGACAATGGGGGCAACCCTGATCCAGCCATGCCGCGTGCGGGATGAAGGCCTTCGGGTTGTAAACCGCTTTTGTCAGGGACGAAAAGGGACCCGCTAATACCGGGTTCTGCTGACGGTACCTGAAGAATAAGCACCGGCTAACTACGTGCCAGCAGCCGCGGTAATACGTAGGGTG…
415	SW415	MALDI-TOF	Vancomycin	Firmicutes	Lactobacillus aviarius				> 1.9
416	SW416	MALDI-TOF	Vancomycin		NA
417	SW417	16s	Vancomycin	Proteobacteria	Sutturella timonensis	96	NR_147402.1	GTGGCGCACGGGTGAGTAAGACATCGGAACGTGTCCTTTTGTGGGGGATAACTGTCCGAAAGGACAGCTAATACCGCATAAGACCTGAGGGTGAAAGCGGGGGATCGCAAGACCTCGCGCGAAAGGAGCGGCCGATGGCCGATTAGCTAGTTGGGGAGGTAAAGGCTCACCAAGGCGACGATCGGTAGCTGGTCTGAGAGGACGACCAGCCACACTGGGACTGAGACACGGCCCAGACTCCTACGGGAGGCAGCAGTGGGGAATTTTGGACAATGGGGGCAACCCTGATCCAGCCATGCCGCGTGCGGGATGAAGGCCTTCGGGTTGTAAACCGCTTTTGTCAGGGACGAAAAGGGACCCGCTAATACCGGGTTCTGCTGACGGTACCTGAAGAATAAG…
418	SW418	MALDI-TOF	Vancomycin		NA
419	SW419	16S	Vancomycin	Firmicutes	Staphylococcus warneri	100	NR_025922.1	GTTAGCGGCGGACGGGTGAGTAACACGTGGATAACCTACCTATAAGACTGGGATAACTTCGGGAAACCGGAGCTAATACCGGATAACATATTGAACCGCATGGTTCAATAGTGAAAGGCGGCTTTGCTGTCACTTATAGATGGATCCGCGCCGTATTAGCTAGTTGGTAAGGTAACGGCTTACCAAGGCAACGATACGTAGCCGACCTGAGAGGGTGATCGGCCACACTGGAACTGAGACACGGTCCAGACTCCTACGGGAGGCAGCAGTAGGGAATCTTCCGCAATGGGCGAAAGCCTGACGGAGCAACGCCGCGTGAGTGATGAAGGTCTTCGGATCGTAAAACTCTGTTATCAGGGAAGAACAAATGTGTAAGTAACTGTGCACATCTTGACGGTA…
420	SW420	16S	Vancomycin	Proteobacteria	Sutturella timonensis	96	NR_147402.1	TGCTCCCTGGTGGCGAGTGGCGCACGGGTGAGTAATACATCGGAACGTGTCCTGTTGTGGGGGACAACCGGTCGAAAGACCGGCTAATACCGCATAAGACCTGAGGGTGAAAGCGGGGGATCGCAAGACCTCGCGCAATTGGAGCGGCCGATGCCCGATTAGCTAGTTGGTGGGGTAAGAGCTTACCAAGGCGACGATCGGTAGCTGGTCTGAGAGGACGACCAGCCACACTGGGACTGAGACACGGCCCAGACTCCTACGGGAGGCAGCAGTGGGGAATTTTGGACAATGGGGGCAACCCTGATCCAGCCATGCCGCGTGCAGGATGAAGGCCTTCGGGTTGTAAACTGCTTTTGTCAGGGACGAAAAGGTTTCCGCTAATACCGGAGACTGCTGACG…
421	SW421	MALDI-TOF	Vancomycin	Firmicutes	Lactobacillus salivarius				> 1.9
422	SW422	MALDI-TOF	Vancomycin	Proteobacteria	Escherichia fergusonii				> 1.9
423	SW423	MALDI-TOF	Vancomycin	Firmicutes	Lactobacillus aviarius				> 1.9
424	SW424	MALDI-TOF	Vancomycin	Firmicutes	Lactobacillus aviarius				> 1.9
425	SW425	MALDI-TOF	Vancomycin	Firmicutes	Lactobacillus salivarius				> 1.9
426	SW426	MALDI-TOF	Vancomycin	Firmicutes	Lactobacillus salivarius				> 1.9
427	SW427	16S	Vancomycin	Bacteroidetes	Bacteroides gallinaceum	89	NR_148822.1	GATGGCGACCGGCGCACGGGTGAGTAACGCGTATCCGACCTGCCCGCCACACGGGGATAGGCTTCCGAAAGGGAGATTAATCCGCGATGCCGTCAGGTGTTCCGCATGGAATCCTGACGAAAGGCTCCGGCCGGTGGCGGAGGGGGGTGCGTTCCATTAGCTTGTTGGCGGGGCAACGGCCCACCAAGGCGACGATGGATAGGGGTTCTGAGAGGAAGGTCCCCCACACTGGAACTGAGACACGGTCCAGACTCCTACGGGAGGCAGCAGTGAGGAATATTGGTCAATGGCCGTAAGGCTGAACCAGCCAAGTAGCGTGGAGGATGACGGCCCTACGGGTTGTAAACTCCTTTTGTGCGGGAATAACCGGGGGCACGGGTGCCCCCCTGCACGTACCGC…
428	SW428	16s	Vancomycin	Firmicutes	Eubacterium cylindroides	99	NR_113163.1	TTCCTGAAGTCAGTGGCGAACGGGTGAGTAACACGTAGGTAACCTGCCCATGTGCCCGGGACAACGCCTGGAAACGGGTGCTAAAACCGGATAGGTAGAGAGATCGCATGAACTTTCTATTAAAGGGGCTATGGCCCTGAACATGGATGGACCTGCGGTGCATTAGCTAGTTGGTGAGGTAACGGCCCACCAAGGCGACGATGCATAGCCGACCTGAGAGGGCGAACGGCCACATTGGGACTGAGACACGGCCCAAACTCCTACGGGAGGCAGCAGTAGGGAATTTTCGTCAATGGGGGGAACCCTGAACGAGCAATGCCGCGTGAGTGAAGACGGTCTTCGGATTGTAAAGCTCTGTTGCGAGAGAAAAACGACACGGATAGGGAATGATCCGTGGGT…
429	SW429	MALDI-TOF	Vancomycin		NA
430	SW430	MALDI-TOF	Vancomycin		NA
431	SW431	MALDI-TOF	Vancomycin		NA
432	SW432	MALDI-TOF	Vancomycin	Firmicutes	Lactobacillus aviarius				> 1.9
433	SW433	MALDI-TOF	Vancomycin		NA
434	SW434	MALDI-TOF	Vancomycin		NA
435	SW435	MALDI-TOF	Vancomycin		NA
436	SW436	MALDI-TOF	Vancomycin		NA
437	SW437	MALDI-TOF	Vancomycin		NA
438	SW438	MALDI-TOF	Vancomycin	Firmicutes	Lactobacillus aviarius				> 1.9
439	SW439	MALDI-TOF	Vancomycin		NA
440	SW440	16s	Vancomycin	Firmicutes	Lactobacillus aviarius	100	NR_104979.1	GTAAGAAATTCGAGTGGCGGACGGGTGAGTAACACGTGGGTAACCTGCCCAAAAGAAGGGGATAACATTTGGAAACAAATGCTAATACCGTATAACCATGATGACCGCATGGTCATTATGTAAAAGGTGGTTCTGCTATCGCTTTTGGATGGACCCGCGGCGTATTAACTAGTTGGTAGGGTAACGGCCTACCAAGGTGATGATACGTAGCCGAGTTGAGAGACTGATCGGCCACAATGGGACTGAGACACGGCCCATACTCCTACGGGAGGCAGCAGTAGGGAATCTTCCACAATGGGCGCAAGCCTGATGGAGCAACGCCGCGTGAATGAAGAAGGTCTTCGGATCGTAAAATTCTGTTGTTAGAGAAGAATATGAGTAATAGTAACTGATTATTCA…
441	SW441	MALDI-TOF	Vancomycin	Firmicutes	Lactobacillus aviarius				> 1.9
442	SW442	16S	Vancomycin	Proteobacteria	Succinatimonas hippei	99	NR_113274.1	TTGCTTTTGCTGATGACGAGTGGCGGACGGGTGAGTAGTATCTGGGAAACTGCCCTGAAGAGGGGGACAACAGCTGGAAACGGCTGCTAATACCGCATAATACCCTGAGGGGGAAAGGGAAGGCAACTTCCGCTTTAGGATGTGCCCAGAAGGGATTAGCTGGTAGGTGAGGTAAAGGCTCACCTAGGCGACGATCTCTAGCCGGTCTGAGAGGATGACCGGCCACATCGGGACTGAGACACGGCCCGGACTCCTACGGGAGGCAGCAGTAGGGAATATTGCACAATGGGGGGAACCCTGATGCAGCCATGCCGCGTGTGTGAAGAAGGCCTTCGGGTTGTAAAGCACTTTCAGCGGGGAGGAAATTAAGTTAGACGTTACCCGCAGAAGAAGCACCGG…
443	SW443	MALDI-TOF	Vancomycin		NA
444	SW444	MALDI-TOF	Vancomycin		NA
445	SW445	MALDI-TOF	Vancomycin		NA
446	SW446	MALDI-TOF	Vancomycin	Firmicutes	Lactobacillus aviarius				> 1.9
447	SW447	MALDI-TOF	Vancomycin		NA
448	SW448	16S	Vancomycin	Bacteroidetes	Bacteroides gallinaceum	85	NR_148822.1	TCCGGCGCGGCGGCGACCGGCGCACGGGTGAGTAACGCGTACCCTACCTTCCCCTTTCCCGGGGCCAGCCCTGCGAAAGCAGGATTAATCCCCGGCGGTGTCCCGGGTCCGCATGGGTGCGGGACCAAAGGAGCGATCCGGAAAGGGATGGGGGTGCGTTCCATTAGCTTGACGGCGGGGTAACGGCCCACCGTGGCCGCGATGGATAGGGGTTCTGAGAGGAAGGCCCCCCACACTGGGACTGAGACACGGCCCAGACTCCTACGGGAGGCAGCAGTGAGGAATATTGGTCAATGGGCGAGAGCCTGAACCAGCCAAGTAGCGTGGAGGACGACGGCCCTACGGGTTGTAAACTCCTTTTGCGCGGGGATAAAGCGCTCCACGTGTGGGGCTTTGCAG…
449	SW449	16S	Vancomycin	Proteobacteria	Desulfovibrio piger	99	NR_041778.1	CCCGAGTAAAGTGGCGCACGGGTGAGTAACACGTGGATCATCTGCCTCTATGATGGGGATAACAGTTGGAAACGACTGCTAATACCGAATACGCTCATAAAATTCTTTATGAGGAAAGGCGGCCTCTGCCTGCAAGCTGTCGCATAGAGATGAGTCCGCGTCCCATTAGCTAGTTGGTGGGGTAATGGCCTACCAAGGCAACGATGGGTAGCCGATCTGAGAGGATGATCGGCCACACTGGAACTGAAACACGGTCCAGACTCCTACGGGAGGCAGCAGTGGGGAATATTGCGCAATGGGCGAAAGCCTGACGCAGCGACGCCGCGTGAGGGATGAAGGTCTTCGGATCGTAAACCTCTGTCAGAAGGGAAGAAACCGGGTTGTGCCAATCAACAATCC…
450	SW450	MALDI-TOF	Vancomycin		NA
451	SW451	16s	Heat treatment	Firmicutes	Sellimonas intestinalis	95	LGAJ01000018	AACGAGAGTTTGATCCTGGCTCAGGATGAACGCTGGCGGCGTGCCTAACACATGCAAGTCGAACGAAGCACTTTCTTTTGATTCTTCGGATGAAGAAGACTGTGACTGAGTGGCGGACGGGTGAGTAACGCGTGGGTAACCTGCCCCATACAGGGGGATAACAGTTAGAAATGACTGCTAATACCGCATAAGCGCACAGCTTCGCATGAAGCAGTGTGAAAAACTCCGGTGGTATGGGATGGACCCGCGTCTGATTAGGTAGTTGGTGGGGTAACGGCCTACCAAGCCGACGATCAGTAGCCGGCCTGAGAGGGTGGACGGCCACATTGGGACTGAGACACGGCCCAAACTCCTACGGGAGGCAGCAGTGGGGAATATTGCACAATGGGGGAAACCCTG…
452	SW452	MALDI-TOF	Heat treatment	Firmicutes	Clostridium disporicum				> 1.9
453	SW453	16s	Heat treatment	Firmicutes	Sellimonas intestinalis	96	LGAJ01000018	TCGGATGAAGAAGACTGTGACTGAGTGGCGGACGGGTGAGTAACGCGTGGGCAACCTGCCCTGTACAGGGGGATAACAGTTAGAAATGACTGCTAATACCGCATAAGCGCACGAGGACGCATGTTCTTGTGTGAAAAACTCCGGTGGTACAGGATGGGCCCGCGTCTGATTAGGTAGTTGGTGGGGCAGCGGCCTACCAAGCCGACGATCAGTAGCCGACCTGAGAGGGTGACCGGCCACATTGGGACTGAGACACGGCCCAAACTCCTACGGGAGGCAGCAGTGGGGAATATTGCACAATGGGGGAAACCCTGATGCAGCGACGCCGCGTGAAGGAAGAAGTATTTCGGTATGTAAACTTCTATCAGCAGGGAAGAAACTGACGGTACCTGACTAAGA…
454	SW454	16S	Heat treatment	Firmicutes	Anaerofustis stercorihominis	97	NR_027562.1	TATTGAGAGTTTGATCCTGGCTCAGGACGAACGCTGGCGGCGTGCTTAACACATGCAAGTCGAACGAGAAGCTTATAAATGATTCTTCGGAAGATTTTATAAGTGGAAAGTGGCGAACGGGTGAGTAACGCGTAGGTAACCAACCTCATACAGGGGGATAGCCCAGGGAAACTTGGATTAAACCCGCATAAGACCACGCTATCGCATGATAAAGTGGTAAAAACTCCGGTGGTATGAGACGGACCTGCGTCTTATTAGGTAGTTGGTGAGGTAACGGCTCACCAAGCCGACGATGAGTAGCCGACCTGAGAGGGTGATCGGCCACATTGGGACTGAGACACGGCCCAGACTCCTACGGGAGGCAGCAGTGGGGAATATTGCGCAATGGGGGCAACCCTG…
455	SW455	MALDI-TOF	Heat treatment	Firmicutes	Clostridium disporicum				> 1.9
456	SW456	MALDI-TOF	Heat treatment		NA
457	SW457	MALDI-TOF	Heat treatment		NA
458	SW458	MALDI-TOF	Heat treatment		NA
459	SW459	MALDI-TOF	Heat treatment		NA
460	SW460	MALDI-TOF	Heat treatment	Firmicutes	Clostridium perfringens	100	NR_112169.1	ATCGGCCACATTGGGACTGAGACACGGCCCAGACTCCTACGGGAGGCAGCAGTGGGGAATATTGCACAATGGGGGAAACCCTGATGCAGCAACGCCGCGTGAGTGATGAAGGTTTTCGGATCGTAAAGCTCTGTCTTTGGGGAAGATAATGACGGTACCCAAGGAGGAAGCCACGGCTAACTACGTGCCAGCAGCCGCGGTAATACGTAGGTGGCGAGCGTTATCCGGATTTACTGGGCGTAAAGGGAGCGTAGGCGGATGATTAAGTGGGATGTGAAATACCCGGGCTCAACTTGGGTGCTGCATTCCAAACTGGTTATCTAGAGTGCAGGAGAGGAGAGTGGAATTCCTAGTGTAGCGGTGAAATGCGTAGAGATTAGGAAGAACACCAGTGGCGAA…
461	SW461	16S	Heat treatment	Firmicutes	Bacillus licheniformis	100	NR_118996.1	CTCCCTTAGGTCAGCGGCGGACGGGTGAGTAACACGTGGGTAACCTGCCTGTAAGACTGGGATAACTCCGGGAAACCGGGGCTAATACCGGATGCTTGTTTGAACCGCATGGTTCAAACATAAAAGGTGGCTTTTCGCTACCACTTACAGATGGACCCGCGGCGCATTAGCTAGTTGGTGGGGTAACGGCTCACCAAGGCGACGATGCGTAGCCGACCTGAGAGGGTGATCGGCCACACTGGGACTGAGACACGGCCCAGACTCCTACGGGAGGCAGCAGTAGGGAATCTTCCGCAATGGACGAAAGTCTGACGGAGCAACGCCGCGTGAGTGATGAAGGTTTTCGGATCGTAAAACTCTGTTGTTAGGGAAGAACAAGTACCGTTCGAACAGGGCGGT…
462	SW462	MALDI-TOF	Heat treatment		NA
463	SW463	16S	Heat treatment	Fusobacterium	Fusobacteriium mortiferum	99	NR_117734.1	GACGGGTGAGTAACGCGTAAAGAACTTGCCCTGCAGTCTGGGACAACATTTGGAAACGAATGCTAATACCGGATATTATGCGAGTCTCGCATGAGGTTCGTATGAAAGCTATATGCGCTGCAGGAGAGCTTTGCGTCCTATTAGCTAGTTGGTGAGGTAACGGCTCACCAAGGCGATGATAGGTAGCCGGCCTGAGAGGGTGAACGGCCACAAGGGGACTGAGACACGGCCCTTACTCCTACGGGAGGCAGCAGTGGGGAATATTGGACAATGGACCAAAAGTCTGATCCAGCAATTCTGTGTGCACGATGAAGTTTTTCGGAATGTAAAGTGCTTTCAGTTGGGACGAAGAAAGTGACGGTACCAACAGAAGAAGCGACGGCTAAATACGTGCCAGCA…
464	SW464	16S	Heat treatment	Proteobacteria	Escherichia fergusonii	100	NR_074902.1	CTGATTCGCTGACGAGTGGCGGACGGGTGAGTAATGTCTGGGAAACTGCCTGATGGAGGGGGATAACTACTGGAAACGGTAGCTAATACCGCATAACGTCGCAAGACCAAAGAGGGGGACCTTCGGGCCTCTTGCCATCGGATGTGCCCAGATGGGATTAGCTAGTAGGTGGGGTAACGGCTCACCTAGGCGACGATCCCTAGCTGGTCTGAGAGGATGACCAGCCACACTGGAACTGAGACACGGTCCAGACTCCTACGGGAGGCAGCAGTGGGGAATATTGCACAATGGGCGCAAGCCTGATGCAGCCATGCCGCGTGTATGAAGAAGGCCTTCGGGTTGTAAAGTACTTTCAGCGGGGAGGAAGGGAGTAAAGTTAATACCTTTGCTCATTGACGT…
465	SW465	16s	Heat treatment	Proteobacteria	Escherichia fergusonii	100	NR_074902.1	TTCGCTGACGAGTGGCGGACGGGTGAGTAATGTCTGGGAAACTGCCTGATGGAGGGGGATAACTACTGGAAACGGTAGCTAATACCGCATAATGTCGCAAGACCAAAGAGGGGGACCTTCGGGCCTCTTGCCATCGGATGTGCCCAGATGGGATTAGCTAGTAGGTGGGGTAACGGCTCACCTAGGCGACGATCCCTAGCTGGTCTGAGAGGATGACCAGCCACACTGGAACTGAGACACGGTCCAGACTCCTACGGGAGGCAGCAGTGGGGAATATTGCACAATGGGCGCAAGCCTGATGCAGCCATGCCGCGTGTATGAAGAAGGCCTTCGGGTTGTAAAGTACTTTCAGCGGGGAGGAAGGGAGTAAAGTTAATACCTTTGCTCATTGACGTTACC…
466	SW466	MALDI-TOF	Heat treatment		NA
467	SW467	16s	Heat treatment	Firmicutes	Lachnoclostridium phocaeense	99	LT635479	CGAGAGTTTGATCCTGGCTCAGGATGAACGCTGGCGGCGTGCTTAACACATGCAAGTCGAGCGAAGCACTTACTTTTGATTTCTTCGGAATGACGAGGTCTGTGACTTAGCGGCGGACGGGTGAGTAACGCGTGGGCAACCTGCCTCACACAGGGGGATAACAGTTAGAAATGACTGCTAATACCGCATAAGACCACAGCACCGCATGGTGCAGGGGTAAAAACTCCGGTGGTGTGAGATGGGCCCGCGTCTGATTAGGTAGTTGGTGCGGTAACGGCGCACCAAGCCGACGATCAGTAGCCGACCTGAGAGGGCGACCGGCCACATTGGGACTGAGACACGGCCCAAACTCCTACGGGAGGCAGCAGTGGGGAATATTGCACAATGGGGGAAACCCTG…
468	SW468	MALDI-TOF	Heat treatment	Firmicutes	Clostridium celerecrescens				> 1.9
469	SW469	16s	Heat treatment	Firmicutes	Sellimonas intestinalis	96	LGAJ01000018	GAAGAAGACTGTGACTGAGTGGCGGACGGGTGAGTAACGCGTGGGCAACCTGCCCTGTACAGGGGGATAACAGTTAGAAATGACTGCTAATACCGCATAAGCGCACGAGGACGCATGTTCTTGTGTGAAAAACTCCGGTGGTACAGGATGGGCCCGCGTCTGATTAGGTAGTTGGTGGGGCAGCGGCCTACCAAGCCGACGATCAGTAGCCGACCTGAGAGGGTGACCGGCCACATTGGGACTGAGACACGGCCCAAACTCCTACGGGAGGCAGCAGTGGGGAATATTGCACAATGGGGGAAACCCTGATGCAGCGACGCCGCGTGAAGGAAGAAGTATTTCGGTATGTAAACTTCTATCAGCAGGGAAGAAACTGACGGTACCTGACTAAGAAGCACC…
470	SW470	MALDI-TOF	Heat treatment	Firmicutes	Clostridium perfringens				> 1.9
471	SW471	16s	Heat treatment	Firmicutes	Sellimonas intestinalis	96	LGAJ01000018	TCGGATGAAGAAGACTGTGACTGAGTGGCGGACGGGTGAGTAACGCGTGGGCAACCTGCCCTGTACAGGGGGATAACAGTTAGAAATGACTGCTAATACCGCATAAGCGCACGAGGACGCATGTTCTTGTGTGAAAAACTCCGGTGGTACAGGATGGGCCCGCGTCTGATTAGGTAGTTGGTGGGGCAGCGGCCTACCAAGCCGACGATCAGTAGCCGACCTGAGAGGGTGACCGGCCACATTGGGACTGAGACACGGCCCAAACTCCTACGGGAGGCAGCAGTGGGGAATATTGCACAATGGGGGAAACCCTGATGCAGCGACGCCGCGTGAAGGAAGAAGTATTTCGGTATGTAAACTTCTATCAGCAGGGAAGAAACTGACGGTACCTGACTAAGA…
472	SW472	MALDI-TOF	Heat treatment	Firmicutes	Clostridium disporicum				> 1.9
473	SW473	16S	Heat treatment	Firmicutes	Turicibacter sanguinis	98	HQ646364.1	CGAACGGGTGAGTAACACGTAGGTGATCTGCCCATCAGACGGGGACAACGATTGGAAACGATCGCTAATACCGGATAGGACGAAAGTTTAAAGGTGCTTCTGGCACCGCTGATGGATGAGCCTGCGGCGCATTAGCTAGTTGGTAGGGTAAAGGCCTACCAAGGCGACGATGCGTAGCCGACCTGAGAGGGTGAACGGCCACACTGGGACTGAGACACGGCCCAGACTCCTACGGGAGGCAGCAGTAGGGAATCTTCGGCAATGGGCGAAAGCCTGACCGAGCAACGCCGCGTGAATGATGAAGGCCTTCGGGTTGTAAAATTCTGTTATAAGGGAAGAACGACTTTAGTAGGAAATGGCTAGAGTGTGACGGTACCTTATGAGAAAGCCACGGCTAAC…
474	SW474	MALDI-TOF	Heat treatment	Firmicutes	Clostridium perfringens				> 1.9
475	SW475	MALDI-TOF	Heat treatment		NA
476	SW476	MALDI-TOF	Heat treatment		NA
477	SW477	MALDI-TOF	Heat treatment	Firmicutes	Clostridium perfringens				> 1.9
478	SW478	16S	Heat treatment	Firmicutes	Staphylococcus warneri	100	NR_025922.1	TTGACGTTAGCGGCGGACGGGTGAGTAACACGTGGATAACCTACCTATAAGACTGGGATAACTTCGGGAAACCGGAGCTAATACCGGATAACATATTGAACCGCATGGTTCAATAGTGAAAGGCGGCTTTGCTGTCACTTATAGATGGATCCGCGCCGTATTAGCTAGTTGGTAAGGTAACGGCTTACCAAGGCAACGATACGTAGCCGACCTGAGAGGGTGATCGGCCACACTGGAACTGAGACACGGTCCAGACTCCTACGGGAGGCAGCAGTAGGGAATCTTCCGCAATGGGCGAAAGCCTGACGGAGCAACGCCGCGTGAGTGATGAAGGTCTTCGGATCGTAAAACTCTGTTATCAGGGAAGAACAAATGTGTAAGTAACTGTGCACATCTTGA…
479	SW479	MALDI-TOF	Heat treatment		NA
480	SW480	MALDI-TOF	Heat treatment		NA
481	SW481	MALDI-TOF	Heat treatment		NA
482	SW482	MALDI-TOF	Heat treatment		NA
483	SW483	MALDI-TOF	Heat treatment		NA
484	SW484	MALDI-TOF	Heat treatment		NA
485	SW485	MALDI-TOF	Heat treatment		NA
486	SW486	MALDI-TOF	Heat treatment		NA
487	SW487	16S	Heat treatment	Firmicutes	Fournierella massiliensis	99	NR_156911.1	TTCTTTCGGGGTGACGATTTGTAAGCTTAGTGGCGAACGGGTGAGTAACACGTGAGTAACCTGCCCCAGAGTGGGGGACAACAGTTGGAAACGACTGCTAATACCGCATAAGCCCACGGTACCGCATGGTACAGAGGGAAAAGGAGCAATTCGCTTTGGGATGGACTCGCGTCCGATTAGCTAGATGGTGGGGTAACGGCCCACCATGGCGACGATCGGTAGCCGGACTGAGAGGTTGATCGGCCACATTGGGACTGAGACACGGCCCAGACTCCTACGGGAGGCAGCAGTGGGGAATATTGCACAATGGGGGAAACCCTGATGCAGCGACGCCGCGTGGAGGAAGAAGGCCTTCGGGTTGTAAACTCCTGTCGTAAGGGACGATAGTGACGGTACCTT…
488	SW488	MALDI-TOF	Heat treatment		NA
489	SW489	MALDI-TOF	Heat treatment	Firmicutes	Clostridium disporicum				> 1.9
490	SW490	MALDI-TOF	Heat treatment	Firmicutes	Clostridium subterminale	99	NR_041795.1	GGGAATATTGCGCAATGGGGGAAACCCTGACGCAGCAACGCCGCGTGAATGAAGAAGGCCTTAGGGTTGTAAAGTTCTGTTTTCTGGGACGATAATGACGGTACCAGAGGAGGAAGCCACGGCTAACTACGTGCCAGCAGCCGCGGTAATACGTAGGTGGCAAGCGTTGTCCGGATTTACTGGGCGTAAAGGATGCGTAGGCGGATGTTTAAGTGAGATGTGAAATACCCGAGCTCAACTTGGGTGCTGCATTTCAAACTGGATATCTAGAGTGCAGGAGAGGAAAGCGGAATTCCTAGTGTAGCGGTGAAATGCGTAGAGATTAGGAAGAACACCAGTGGCGAAGGCGGCTTTCTGGACTGTAACTGACGCTGAGGCATGAAAGCGTGGGGAGCAAAC…
491	SW491	MALDI-TOF	Heat treatment	Firmicutes	Clostridium perfringens				> 1.9
492	SW492	MALDI-TOF	Heat treatment		NA
493	SW493	MALDI-TOF	Heat treatment		NA
494	SW494	16S	Heat treatment	Firmicutes	Clostridium perfringens	100	NR_112169.1	GGATTAGCGGCGGACGGGTGAGTAACACGTGGGTAACCTGCCTCATAGAGTGGAATAGCCTTCCGAAAGGAAGATTAATACCGCATAATGTTGAAAGATGGCATCATCATTCAACCAAAGGAGCAATCCGCTATGAGATGGACCCGCGGCGCATTAGCTAGTTGGTGGGGTAACGGCCTACCAAGGCGACGATGCGTAGCCGACCTGAGAGGGTGATCGGCCACATTGGGACTGAGACACGGCCCAGACTCCTACGGGAGGCAGCAGTGGGGAATATTGCACAATGGGGGAAACCCTGATGCAGCAACGCCGCGTGAGTGATGAAGGTTTTCGGATCGTAAAGCTCTGTCTTTGGGGAAGATAATGACGGTACCCAAGGAGGAAGCCACGGCTAACTAC…
495	SW495	MALDI-TOF	Heat treatment		NA
496	SW496	MALDI-TOF	Heat treatment	Firmicutes	Clostridium disporicum				> 1.9
497	SW497	MALDI-TOF	Heat treatment		NA
498	SW498	MALDI-TOF	Heat treatment		NA
499	SW499	16S	Heat treatment	Firmicutes	Bacillus licheniformis	100	NR_118996.1	GCTCCCTTAGGTCAGCGGCGGACGGGTGAGTAACACGTGGGTAACCTGCCTGTAAGACTGGGATAACTCCGGGAAACCGGGGCTAATACCGGATGCTTGTTTGAACCGCATGGTTCAAACATAAAAGGTGGCTTTTCGCTACCACTTACAGATGGACCCGCGGCGCATTAGCTAGTTGGTGGGGTAACGGCTCACCAAGGCGACGATGCGTAGCCGACCTGAGAGGGTGATCGGCCACACTGGGACTGAGACACGGCCCAGACTCCTACGGGAGGCAGCAGTAGGGAATCTTCCGCAATGGACGAAAGTCTGACGGAGCAACGCCGCGTGAGTGATGAAGGTTTTCGGATCGTAAAACTCTGTTGTTAGGGAAGAACAAGTACCGTTCGAACAGGGCGG…
500	SW500	16s	Heat treatment	Firmicutes	Clostridium disporicum	100	NR_026491.1	AGCTAGCGGCGGACGGGTGAGTAACACGTGGGCAACCTGCCTCATAGAGGGGAATAGCCTCCCGAAAGGGAGATTAATACCGCATAAGATTGTAGCTTCGCATGAAGTAGCAATTAAAGGAGCAATCCGCTATGAGATGGGCCCGCGGCGCATTAGCTAGTTGGTGAGGTAACGGCTCACCAAGGCGACGATGCGTAGCCGACCTGAGAGGGTGATCGGCCACATTGGGACTGAGACACGGCCCAGACTCCTACGGGAGGCAGCAGTGGGGAATATTGCACAATGGGGGAAACCCTGATGCAGCAACGCCGCGTGAGTGATGACGGCCTTCGGGTTGTAAAGCTCTGTCTTCAGGGACGATAATGACGGTACCTGAGGAGGAAGCCACGGCTAACTACG…
501	SW501	MALDI-TOF	Chloramphenicol	Firmicutes	Enterococcus cecorum				> 1.9
502	SW502	MALDI-TOF	Chloramphenicol	Proteobacteria	Escherichia fergusonii				> 1.9
503	SW503	MALDI-TOF	Chloramphenicol	Firmicutes	Enterococcus cecorum				> 1.9
504	SW504	MALDI-TOF	Chloramphenicol	Proteobacteria	Escherichia fergusonii				> 1.9
505	SW505	MALDI-TOF	Chloramphenicol	Firmicutes	Enterococcus cecorum				> 1.9
506	SW506	MALDI-TOF	Chloramphenicol	Proteobacteria	Escherichia fergusonii				> 1.9
507	SW507	MALDI-TOF	Chloramphenicol	Firmicutes	Enterococcus cecorum				> 1.9
508	SW508	MALDI-TOF	Chloramphenicol	Firmicutes	Enterococcus cecorum				> 1.9
509	SW509	MALDI-TOF	Chloramphenicol	Firmicutes	Enterococcus cecorum				> 1.9
510	SW510	MALDI-TOF	Chloramphenicol	Proteobacteria	Escherichia fergusonii				> 1.9
511	SW511	16S	Chloramphenicol	Firmicutes	Enterococcus cecorum	99	NR_024905.1	GTAGCTTGCTACACCGAAAAGAAAATGAGTGGCGAACGGGTGAGTAACACGTGGGTAACCTGCCCATCAGCGGGGGATAACACTTGGAAACAGGTGCTAATACCGCATAATTCCATTTACCGCATGGTAGATGGATGAAAGGCGCTTTTGCGTCACTGATGGATGGACCCGCGGTGCATTAGCTAGTTGGTGGGGTAACGGCCTACCAAGGCTGCGATGCATAGCCGACCTGAGAGGGTGATCGGCCACACTGGGACTGAGACACGGCCCAGACTCCTACGGGAGGCAGCAGTAGGGAATCTTCGGCAATGGACGCAAGTCTGACCGAGCAACGCCGCGTGAGTGAAGAAGGTTTTCGGATCGTAAAACTCTGTTGTTAGAGAAGAACAAGGATGAGAG…
512	SW512	MALDI-TOF	Chloramphenicol	Firmicutes	Enterococcus cecorum				> 1.9
513	SW513	MALDI-TOF	Chloramphenicol	Firmicutes	Enterococcus cecorum				> 1.9
514	SW514	MALDI-TOF	Chloramphenicol	Firmicutes	Enterococcus cecorum				> 1.9
515	SW515	MALDI-TOF	Chloramphenicol	Proteobacteria	Escherichia fergusonii				> 1.9
516	SW516	MALDI-TOF	Chloramphenicol	Firmicutes	Enterococcus cecorum				> 1.9
517	SW517	MALDI-TOF	Chloramphenicol	Firmicutes	Enterococcus cecorum				> 1.9
518	SW518	MALDI-TOF	Chloramphenicol	Proteobacteria	Escherichia fergusonii				> 1.9
519	SW519	MALDI-TOF	Chloramphenicol	Firmicutes	Enterococcus cecorum				> 1.9
520	SW520	MALDI-TOF	Chloramphenicol	Firmicutes	Enterococcus cecorum				> 1.9
521	SW521	MALDI-TOF	Chloramphenicol	Firmicutes	Enterococcus cecorum				> 1.9
522	SW522	MALDI-TOF	Chloramphenicol	Firmicutes	Enterococcus cecorum				> 1.9
523	SW523	MALDI-TOF	Chloramphenicol	Firmicutes	Enterococcus cecorum				> 1.9
524	SW524	MALDI-TOF	Chloramphenicol	Proteobacteria	Escherichia fergusonii				> 1.9
525	SW525	MALDI-TOF	Chloramphenicol	Firmicutes	Enterococcus cecorum				> 1.9
526	SW526	MALDI-TOF	Chloramphenicol	Proteobacteria	Escherichia fergusonii				> 1.9
527	SW527	MALDI-TOF	Chloramphenicol	Proteobacteria	Escherichia fergusonii				> 1.9
528	SW528	MALDI-TOF	Chloramphenicol	Firmicutes	Enterococcus cecorum				> 1.9
529	SW529	MALDI-TOF	Chloramphenicol	Firmicutes	Enterococcus cecorum				> 1.9
530	SW530	MALDI-TOF	Chloramphenicol	Firmicutes	Enterococcus cecorum				> 1.9
531	SW531	MALDI-TOF	Chloramphenicol	Firmicutes	Enterococcus cecorum				> 1.9
532	SW532	MALDI-TOF	Chloramphenicol	Firmicutes	Enterococcus cecorum				> 1.9
533	SW533	MALDI-TOF	Chloramphenicol	Firmicutes	Enterococcus cecorum				> 1.9
534	SW534	MALDI-TOF	Chloramphenicol	Firmicutes	Enterococcus cecorum				> 1.9
535	SW535	MALDI-TOF	Chloramphenicol	Firmicutes	Enterococcus cecorum				> 1.9
536	SW536	MALDI-TOF	Chloramphenicol	Firmicutes	Bacillus haynesii	99	MRBL01000076	CATGGAGAGTTTGATCCTGGCTCAGGACGAACGCTGGCGGCGTGCCTAATACATGCAAGTCGAGCGGACCGACGGGAGCTTGCTCCCTTAGGTCAGCGGCGGACGGGTGAGTAACACGTGGGTAACCTGCCTGTAAGACTGGGATAACTCCGGGAAACCGGGGCTAATACCGGATGCTTGATTGAACCGCATGGTTCAATTATAAAAGGTGGCTTTTAGCTACCACTTACAGATGGACCCGCGGCGCATTAGCTAGTTGGTGAGGTAACGGCTCACCAAGGCGACGATGCGTAGCCGACCTGAGAGGGTGATCGGCCACACTGGGACTGAGACACGGCCCAGACTCCTACGGGAGGCAGCAGTAGGGAATCTTCCGCAATGGACGAAAGTCTGACGGAG…
537	SW537	MALDI-TOF	Chloramphenicol	Firmicutes	Lactobacillus salivarius				> 1.9
538	SW538	MALDI-TOF	Chloramphenicol	Proteobacteria	Escherichia fergusonii				> 1.9
539	SW539	MALDI-TOF	Chloramphenicol	Firmicutes	Enterococcus cecorum				> 1.9
540	SW540	MALDI-TOF	Chloramphenicol	Proteobacteria	Escherichia fergusonii				> 1.9
541	SW541	MALDI-TOF	Chloramphenicol	Firmicutes	Enterococcus cecorum				> 1.9
542	SW542	MALDI-TOF	Chloramphenicol	Firmicutes	Lactobacillus ingluviei	99	NR_028810.1	TATGAGAGTTTGATCCTGGCTCAGGATGAACGCCGGCGGTGTGCCTAATACATGCAAGTCGAACGCGTTGGCCCAACTGATTGATTGTGCTTGCACAGGATTGACGTTGGTTTCCCAACGAGTGGCGGACGGGTGAGTAACACGTAGGCAACCTGCCCCGAAGCGGGGGACAACATTTGGAAACAAGTGCTAATACCGCATAACAACTTTGACCGCCTGGTCAAAGCTTAAAAGATGGTTTCGGCTATCACTTCGGGATGGGCCTGCGGCGCATTAGCTTGTTGGTGGGGTAACGGCCTACCAAGGCGATGATGCGTAGCCGAGTTGAGAGACTGATCGGCCACAATGGGACTGAGACACGGCCCATACTCCTACGGGAGGCAGCAGTAGGGAATCTTC…
543	SW543	MALDI-TOF	Chloramphenicol	Firmicutes	Enterococcus cecorum				> 1.9
544	SW544	MALDI-TOF	Chloramphenicol	Proteobacteria	Escherichia fergusonii				> 1.9
545	SW545	16S	Chloramphenicol	Firmicutes	Lactobacillus ingluviei	100	NR_028810.1	ATTGTGCTTGCACATGATTGACGTTGGTTTCCCAACGAGTGGCGGACGGGTGAGTAACACGTAGGCAACCTGCCCCGAAGCGGGGGACAACATTTGGAAACAAGTGCTAATACCGCATAACAACTTTGACCGCCTGGTCAAAGCTTAAAAGATGGTTTCGGCTATCACTTCGGGATGGGCCTGCGGCGCATTAGCTTGTTGGTGGGGTAACGGCCTACCAAGGCGATGATGCGTAGCCGAGTTGAGAGACTGATCGGCCACAATGGGACTGAGACACGGCCCATACTCCTACGGGAGGCAGCAGTAGGGAATCTTCCACAATGGGCGCAAGCCTGATGGAGCAACACCGCGTGAGTGAAGAAGGGTTTCGGCTCGTAAAGCTCTGTTGTTGAAGAAGAA…
546	SW546	MALDI-TOF	Chloramphenicol	Proteobacteria	Escherichia fergusonii				> 1.9
547	SW547	MALDI-TOF	Chloramphenicol	Firmicutes	Enterococcus cecorum				> 1.9
548	SW548	MALDI-TOF	Chloramphenicol	Firmicutes	Enterococcus cecorum				> 1.9
549	SW549	MALDI-TOF	Chloramphenicol	Proteobacteria	Escherichia fergusonii				> 1.9
550	SW550	MALDI-TOF	Chloramphenicol	Proteobacteria	Escherichia fergusonii				> 1.9
551	SW551	MALDI-TOF	Chloramphenicol	Firmicutes	Enterococcus faecalis				> 1.9
552	SW552	MALDI-TOF	Chloramphenicol	Firmicutes	Enterococcus cecorum				> 1.9
553	SW553	MALDI-TOF	Chloramphenicol	Proteobacteria	Escherichia fergusonii				> 1.9
554	SW554	MALDI-TOF	Chloramphenicol	Firmicutes	Enterococcus cecorum				> 1.9
555	SW555	MALDI-TOF	Chloramphenicol	Firmicutes	Enterococcus cecorum				> 1.9
556	SW556	MALDI-TOF	Chloramphenicol	Firmicutes	Enterococcus cecorum				> 1.9
557	SW557	MALDI-TOF	Chloramphenicol	Proteobacteria	Escherichia fergusonii				> 1.9
558	SW558	16S	Chloramphenicol	Firmicutes	Lactobacillus ingluviei	100	NR_028810.1	GTGCTTGCACATGATTGACGTTGGTTTCCCAACGAGTGGCGGACGGGTGAGTAACACGTAGGCAACCTGCCCCGAAGCGGGGGACAACATTTGGAAACAAGTGCTAATACCGCATAACAACTTTGACCGCCTGGTCAAAGCTTAAAAGATGGTTTCGGCTATCACTTCGGGATGGGCCTGCGGCGCATTAGCTTGTTGGTGGGGTAACGGCCTACCAAGGCGATGATGCGTAGCCGAGTTGAGAGACTGATCGGCCACAATGGGACTGAGACACGGCCCATACTCCTACGGGAGGCAGCAGTAGGGAATCTTCCACAATGGGCGCAAGCCTGATGGAGCAACACCGCGTGAGTGAAGAAGGGTTTCGGCTCGTAAAGCTCTGTTGTTGAAGAAGAATGT…
559	SW559	MALDI-TOF	Chloramphenicol	Firmicutes	Enterococcus cecorum				> 1.9
560	SW560	MALDI-TOF	Chloramphenicol	Proteobacteria	Escherichia fergusonii				> 1.9
561	SW561	MALDI-TOF	Chloramphenicol	Firmicutes	Enterococcus cecorum				> 1.9
562	SW562	MALDI-TOF	Chloramphenicol	Proteobacteria	Escherichia fergusonii				> 1.9
563	SW563	MALDI-TOF	Chloramphenicol	Firmicutes	Enterococcus cecorum				> 1.9
564	SW564	MALDI-TOF	Chloramphenicol	Proteobacteria	Escherichia fergusonii				> 1.9
565	SW565	MALDI-TOF	Chloramphenicol	Proteobacteria	Escherichia fergusonii				> 1.9
566	SW566	MALDI-TOF	Chloramphenicol	Firmicutes	Lactobacillus ingluviei				> 1.9
567	SW567	MALDI-TOF	Chloramphenicol	Firmicutes	Enterococcus faecalis				> 1.9
568	SW568	MALDI-TOF	Chloramphenicol	Firmicutes	Lactobacillus ingluviei				> 1.9
569	SW569	MALDI-TOF	Chloramphenicol	Proteobacteria	Escherichia fergusonii				> 1.9
570	SW570	MALDI-TOF	Chloramphenicol	Firmicutes	Enterococcus cecorum				> 1.9
571	SW571	MALDI-TOF	Chloramphenicol	Firmicutes	Lactobacillus salivarius				> 1.9
572	SW572	MALDI-TOF	Chloramphenicol	Firmicutes	Enterococcus cecorum				> 1.9
573	SW573	MALDI-TOF	Chloramphenicol		NA
574	SW574	MALDI-TOF	Chloramphenicol	Firmicutes	Bacillus licheniformis				> 1.9
575	SW575	MALDI-TOF	Chloramphenicol	Firmicutes	Lactobacillus ingluviei				> 1.9
576	SW576	MALDI-TOF	Chloramphenicol	Proteobacteria	Escherichia fergusonii				> 1.9
577	SW577	MALDI-TOF	Chloramphenicol	Firmicutes	Lactobacillus salivarius				> 1.9
578	SW578	MALDI-TOF	Chloramphenicol	Firmicutes	Lactobacillus ingluviei				> 1.9
579	SW579	MALDI-TOF	Chloramphenicol	Firmicutes	Lactobacillus ingluviei				> 1.9
580	SW580	MALDI-TOF	Chloramphenicol	Proteobacteria	Escherichia fergusonii				> 1.9
581	SW581	MALDI-TOF	Chloramphenicol	Firmicutes	Lactobacillus ingluviei				> 1.9
582	SW582	MALDI-TOF	Chloramphenicol	Firmicutes	Lactobacillus aviarius				> 1.9
583	SW583	MALDI-TOF	Chloramphenicol	Firmicutes	Lactobacillus salivarius				> 1.9
584	SW584	MALDI-TOF	Chloramphenicol	Proteobacteria	Escherichia fergusonii				> 1.9
585	SW585	MALDI-TOF	Chloramphenicol	Firmicutes	Lactobacillus ingluviei				> 1.9
586	SW586	MALDI-TOF	Chloramphenicol	Firmicutes	Enterococcus cecorum				> 1.9
587	SW587	MALDI-TOF	Chloramphenicol	Firmicutes	Enterococcus cecorum				> 1.9
588	SW588	MALDI-TOF	Chloramphenicol	Firmicutes	Lactobacillus salivarius				> 1.9
589	SW589	MALDI-TOF	Chloramphenicol	Firmicutes	Lactobacillus ingluviei				> 1.9
590	SW590	MALDI-TOF	Chloramphenicol	Firmicutes	Lactobacillus salivarius				> 1.9
591	SW591	MALDI-TOF	Chloramphenicol	Firmicutes	Enterococcus cecorum				> 1.9
592	SW592	MALDI-TOF	Chloramphenicol	Firmicutes	Enterococcus cecorum				> 1.9
593	SW593	MALDI-TOF	Chloramphenicol	Firmicutes	Lactobacillus ingluviei				> 1.9
594	SW594	MALDI-TOF	Chloramphenicol	Firmicutes	Lactobacillus ingluviei				> 1.9
595	SW595	MALDI-TOF	Chloramphenicol	Firmicutes	Lactobacillus salivarius				> 1.9
596	SW596	MALDI-TOF	Chloramphenicol	Firmicutes	Enterococcus cecorum				> 1.9
597	SW597	16s	Chloramphenicol	Firmicutes	Lactobacillus ingluviei	100	NR_028810.1	GTGCTTGCACATGATTGACGTTGGTTTCCCAACGAGTGGCGGACGGGTGAGTAACACGTAGGCAACCTGCCCCGAAGCGGGGGACAACATTTGGAAACAAGTGCTAATACCGCATAACAACTTTGACCGCCTGGTCAAAGCTTAAAAGATGGTTTCGGCTATCACTTCGGGATGGGCCTGCGGCGCATTAGCTTGTTGGTGGGGTAACGGCCTACCAAGGCGATGATGCGTAGCCGAGTTGAGAGACTGATCGGCCACAATGGGACTGAGACACGGCCCATACTCCTACGGGAGGCAGCAGTAGGGAATCTTCCACAATGGGCGCAAGCCTGATGGAGCAACACCGCGTGAGTGAAGAAGGGTTTCGGCTCGTAAAGCTCTGTTGTTGAAGAAGAATGT…
598	SW598	MALDI-TOF	Chloramphenicol	Firmicutes	Enterococcus faecalis				> 1.9
599	SW599	MALDI-TOF	Chloramphenicol	Firmicutes	Lactobacillus salivarius				> 1.9
600	SW600	MALDI-TOF	Chloramphenicol	Firmicutes	Lactobacillus ingluviei				> 1.9
601	SW601	MALDI-TOF	Clindamyciin	Proteobacteria	Escherichia fergusonii				> 1.9
602	SW602	MALDI-TOF	Clindamyciin	Proteobacteria	Escherichia fergusonii				> 1.9
603	SW603	16s	Clindamyciin	Firmicutes	Eubacterium cylindroides	100	NR_113163.1	TTTTCCTGAAGTCAGTGGCGAACGGGTGAGTAACACGTAGGTAACCTGCCCATGTGCCCGGGACAACGCCTGGAAACGGGTGCTAAAACCGGATAGGTAGAGAGATCGCATGAACTTTCTATTAAAGGGGCTACGGCCCTGAACATGGATGGACCTGCGGTGCATTAGCTAGTTGGTGAGGTAACGGCCCACCAAGGCGACGATGCATAGCCGACCTGAGAGGGCGAACGGCCACATTGGGACTGAGACACGGCCCAAACTCCTACGGGAGGCAGCAGTAGGGAATTTTCGTCAATGGGGGGAACCCTGAACGAGCAATGCCGCGTGAGTGAAGACGGTCTTCGGATTGTAAAGCTCTGTTGCGAGAGAAAAACGACACGGATAGGGAATGATCCGTGG…
604	SW604	16s	Clindamyciin	Firmicutes	Massiliomicrobiota timonensis	99	NR_144738.1	CGAACGGGTGAGTAAGACATAAGCAACCTGCCCCTGTGAGGGGGATAACTGCTGGAAACGGCAGCTAAGACCGCAGAGGCCTAGAGGACGCATGTCGACTATGTTAAATATCCCACGGGATAGCACAGGGATGGGCTTATGACGCATTAGCCAGCTGGTGAGGTAACGGCTCACCAGGGCGACGATGCGTAGCCGGCCTGAGAGGGTGGACGGCCACACTGGGACTGAGACACGGCCCAGACTCCTACGGGAGGCAGCAGTAGGGAATTTTCGGCAATGGGCGAAAGCCTGACCGAGCAACGCCCCGTGAAGGAAGAAGTCATTCGTGATGTAAACTTCTGTTATGAAGGAAGAACGGCAGATGGAGGGAATGCCATGTGCGTGACGGTACTTCATGAG…
605	SW605	MALDI-TOF	Clindamyciin	Proteobacteria	Escherichia fergusonii				> 1.9
606	SW606	MALDI-TOF	Clindamyciin	Proteobacteria	Escherichia fergusonii				> 1.9
607	SW607	MALDI-TOF	Clindamyciin	Proteobacteria	Escherichia fergusonii				> 1.9
608	SW608	MALDI-TOF	Clindamyciin	Proteobacteria	Escherichia fergusonii				> 1.9
609	SW609	MALDI-TOF	Clindamyciin	Firmicutes	Enterococcus durans				> 1.9
610	SW610	MALDI-TOF	Clindamyciin	Proteobacteria	Escherichia fergusonii				> 1.9
611	SW611	16S	Clindamyciin	Firmicutes	Eubacterium cylindroides	100	NR_113163.1	TTTTCCTGAAGTCAGTGGCGAACGGGTGAGTAACACGTAGGTAACCTGCCCATGTGCCCGGGACAACGCCTGGAAACGGGTGCTAAAACCGGATAGGTAGAGAGATCGCATGAACTTTCTATTAAAGGGGCTACGGCCCTGAACATGGATGGACCTGCGGTGCATTAGCTAGTTGGTGAGGTAACGGCCCACCAAGGCGACGATGCATAGCCGACCTGAGAGGGCGAACGGCCACATTGGGACTGAGACACGGCCCAAACTCCTACGGGAGGCAGCAGTAGGGAATTTTCGTCAATGGGGGGAACCCTGAACGAGCAATGCCGCGTGAGTGAAGACGGTCTTCGGATTGTAAAGCTCTGTTGCGAGAGAAAAACGACACGGATAGGGAATGATCCGTGG…
612	SW612	MALDI-TOF	Clindamyciin	Proteobacteria	Escherichia fergusonii				> 1.9
613	SW613	16S	Clindamyciin	Proteobacteria	Escherichia fergusonii	100	NR_074902.1	GCTTCTTCGCTGACGAGTGGCGGACGGGTGAGTAATGTCTGGGAAACTGCCTGATGGAGGGGGATAACTACTGGAAACGGTAGCTAATACCGCATAACGTCGCAAGACCAAAGAGGGGGACCTTCGGGCCTCTTGCCATCGGATGTGCCCAGATGGGATTAGCTTGTTGGTGGGGTAACGGCTCACCAAGGCGACGATCCCTAGCTGGTCTGAGAGGATGACCAGCCACACTGGAACTGAGACACGGTCCAGACTCCTACGGGAGGCAGCAGTGGGGAATATTGCACAATGGGCGCAAGCCTGATGCAGCCATGCCGCGTGTATGAAGAAGGCCTTCGGGTTGTAAAGTACTTTCAGCGGGGAGGAAGGGAGTAAAGTTAATACCTTTGCTCATTGACG…
614	SW614	MALDI-TOF	Clindamyciin	Proteobacteria	Escherichia fergusonii				> 1.9
615	SW615	MALDI-TOF	Clindamyciin	Firmicutes	Enterococcus cecorum				> 1.9
616	SW616	MALDI-TOF	Clindamyciin	Proteobacteria	Escherichia fergusonii				> 1.9
617	SW617	16S	Clindamyciin	Firmicutes	Eubacterium cylindroides	100	NR_113163.1	TTGCTTTTCCTGAAGTCAGTGGCGAACGGGTGAGTAACACGTAGGTAACCTGCCCATGTGCCCGGGACAACGCCTGGAAACGGGTGCTAAAACCGGATAGGTAGAGAGATCGCATGAACTTTCTATTAAAGGGGCTACGGCCCTGAACATGGATGGACCTGCGGTGCATTAGCTAGTTGGTGAGGTAACGGCCCACCAAGGCGACGATGCATAGCCGACCTGAGAGGGCGAACGGCCACATTGGGACTGAGACACGGCCCAAACTCCTACGGGAGGCAGCAGTAGGGAATTTTCGTCAATGGGGGGAACCCTGAACGAGCAATGCCGCGTGAGTGAAGACGGTCTTCGGATTGTAAAGCTCTGTTGCGAGAGAAAAACGACACGGATAGGGAATGATCC…
618	SW618	MALDI-TOF	Clindamyciin	Firmicutes	Enterococcus cecorum				> 1.9
619	SW619	MALDI-TOF	Clindamyciin	Proteobacteria	Escherichia fergusonii				> 1.9
620	SW620	16s	Clindamyciin	Firmicutes	Eubacterium cylindroides	100	NR_113163.1	TTTTCCTGAAGTCAGTGGCGAACGGGTGAGTAACACGTAGGTAACCTGCCCATGTGCCCGGGACAACGCCTGGAAACGGGTGCTAAAACCGGATAGGTAGAGAGATCGCATGAACTTTCTATTAAAGGGGCTACGGCCCTGAACATGGATGGACCTGCGGTGCATTAGCTAGTTGGTGAGGTAACGGCCCACCAAGGCGACGATGCATAGCCGACCTGAGAGGGCGAACGGCCACATTGGGACTGAGACACGGCCCAAACTCCTACGGGAGGCAGCAGTAGGGAATTTTCGTCAATGGGGGGAACCCTGAACGAGCAATGCCGCGTGAGTGAAGACGGTCTTCGGATTGTAAAGCTCTGTTGCGAGAGAAAAACGACACGGATAGGGAATGATCCGTGG…
621	SW621	16S	Clindamyciin	Firmicutes	Eubacterium cylindroides	100	NR_113163.1	GCTTGCTTTTCCTGAAGTCAGTGGCGAACGGGTGAGTAACACGTAGGTAACCTGCCCATGTGCCCGGGACAACGCCTGGAAACGGGTGCTAAAACCGGATAGGTAGAGAGATCGCATGAACTTTCTATTAAAGGGGCTACGGCCCTGAACATGGATGGACCTGCGGTGCATTAGCTAGTTGGTGAGGTAACGGCCCACCAAGGCGACGATGCATAGCCGACCTGAGAGGGCGAACGGCCACATTGGGACTGAGACACGGCCCAAACTCCTACGGGAGGCAGCAGTAGGGAATTTTCGTCAATGGGGGGAACCCTGAACGAGCAATGCCGCGTGAGTGAAGACGGTCTTCGGATTGTAAAGCTCTGTTGCGAGAGAAAAACGACACGGATAGGGAATGAT…
622	SW622	MALDI-TOF	Clindamyciin	Proteobacteria	Escherichia fergusonii				> 1.9
623	SW623	16S	Clindamyciin	Firmicutes	Massiliomicrobiota timonensis	100	NR_144738.1	GCGAACGGGTGAGTAAGACATAAGCAACCTGCCCCTGTGAGGGGGATAACTGCTGGAAACGGCAGCTAAGACCGCATAGGCATAGAGGACGCATGTCGACTATGTTAAATATCCCACGGGATAGCACAGGGATGGGCTTATGACGCATTAGCCAGCTGGTGAGGTAACGGCTCACCAGGGCGACGATGCGTAGCCGGCCTGAGAGGGTGGACGGCCACACTGGGACTGAGACACGGCCCAGACTCCTACGGGAGGCAGCAGTAGGGAATTTTCGGCAATGGGCGAAAGCCTGACCGAGCAACGCCGCGTGAAGGAAGAAGTCATTCGTGATGTAAACTTCTGTTATGAAGGAAGAACGGCAGATGGAGGGAATGCCATGTGCGTGACGGTACTTCATGA…
624	SW624	MALDI-TOF	Clindamyciin	Firmicutes	Enterococcus cecorum				> 1.9
625	SW625	MALDI-TOF	Clindamyciin	Proteobacteria	Escherichia fergusonii				> 1.9
626	SW626	MALDI-TOF	Clindamyciin	Proteobacteria	Escherichia fergusonii				> 1.9
627	SW627	16s	Clindamyciin	Firmicutes	Eubacterium cylindroides	100	NR_113163.1	CCTGAAGTCAGTGGCGAACGGGTGAGTAACACGTAGGTAACCTGCCCATGTGCCCGGGACAACGCCTGGAAACGGGTGCTAAAACCGGATAGGTAGAGAGATCGCATGAACTTTCTATTAAAGGGGCTACGGCCCTGAACATGGATGGACCTGCGGTGCATTAGCTAGTTGGTGAGGTAACGGCCCACCAAGGCGACGATGCATAGCCGACCTGAGAGGGCGAACGGCCACATTGGGACTGAGACACGGCCCAAACTCCTACGGGAGGCAGCAGTAGGGAATTTTCGTCAATGGGGGGAACCCTGAACGAGCAATGCCGCGTGAGTGAAGACGGTCTTCGGATTGTAAAGCTCTGTTGCGAGAGAAAAACGACACGGATAGGGAATGATCCGTGGGTGA…
628	SW628	MALDI-TOF	Clindamyciin	Proteobacteria	Escherichia fergusonii				> 1.9
629	SW629	MALDI-TOF	Clindamyciin		NA
630	SW630	MALDI-TOF	Clindamyciin	Proteobacteria	Escherichia fergusonii				> 1.9
631	SW631	MALDI-TOF	Clindamyciin	Proteobacteria	Escherichia fergusonii				> 1.9
632	SW632	MALDI-TOF	Clindamyciin	Firmicutes	Enterococcus cecorum				> 1.9
633	SW633	MALDI-TOF	Clindamyciin	Firmicutes	Enterococcus cecorum				> 1.9
634	SW634	MALDI-TOF	Clindamyciin	Proteobacteria	Escherichia fergusonii				> 1.9
635	SW635	16S	Clindamyciin	Proteobacteria	Escherichia fergusonii	100	NR_074902.1	CTTGCTTCTTTGCTGACGAGTGGCGGACGGGTGAGTAATGTCTGGGAAACTGCCTGATGGAGGGGGATAACTACTGGAAACGGTAGCTAATACCGCATAACGTCGCAAGACCAAAGAGGGGGACCTTCGGGCCTCTTGCCATCGGATGTGCCCAGATGGGATTAGCTTGTTGGTGGGGTAACGGCTCACCAAGGCGACGATCCCTAGCTGGTCTGAGAGGATGACCAGCCACACTGGAACTGAGACACGGTCCAGACTCCTACGGGAGGCAGCAGTGGGGAATATTGCACAATGGGCGCAAGCCTGATGCAGCCATGCCGCGTGTATGAAGAAGGCCTTCGGGTTGTAAAGTACTTTCAGCGGGGAGGAAGGGAGTAAAGTTAATACCTTTGCTCATTG…
636	SW636	16S	Clindamyciin	Firmicutes	Eubacterium cylindroides	100	NR_113163.1	TTTTCCTGAAGTCAGTGGCGAACGGGTGAGTAACACGTAGGTAACCTGCCCATGTGCCCGGGACAACGCCTGGAAACGGGTGCTAAAACCGGATAGGTAGAGAGATCGCATGAACTTTCTATTAAAGGGGCTACGGCCCTGAACATGGATGGACCTGCGGTGCATTAGCTAGTTGGTGAGGTAACGGCCCACCAAGGCGACGATGCATAGCCGACCTGAGAGGGCGAACGGCCACATTGGGACTGAGACACGGCCCAAACTCCTACGGGAGGCAGCAGTAGGGAATTTTCGTCAATGGGGGGAACCCTGAACGAGCAATGCCGCGTGAGTGAAGACGGTCTTCGGATTGTAAAGCTCTGTTGCGAGAGAAAAACGACACGGATAGGGAATGATCCGTGG…
637	SW637	16S	Clindamyciin	Firmicutes	Flavonifractor plautii	97	NR_029356.1	TATTGAGAGTTTGATCCTGGCTCAGGATGAACGCTGGCGGCGTGCTTAACACATGCAAGTCGAACGGAGTGCTCATGACGGAGGATTCGTCCAACGGATTGAGTTACTTAGTGGCGGACGGGTGAGTAACGCGTGAGGAACCTGCCTCGGAGTGGGGAATAACAGACCGAAAGGCCTGCTAATACCGCATGATACAGTTGGGTCGCATGACTCTGACTGTCAAAGATTTATCGCTCTGAGATGGCCTCGCGTCTGATTAGCTAGTTGGCGGGGTAACGGCCCACCAAGGCGACGATCAGTAGCCGGACTGAGAGGTTGACCGGCCACATTGGGACTGAGACACGGCCCAGACTCCTACGGGAGGCAGCAGTGGGGAATATTGGGCAATGGGCGCAAGCC…
638	SW638	MALDI-TOF	Clindamyciin	Proteobacteria	Escherichia fergusonii				> 1.9
639	SW639	16S	Clindamyciin	Proteobacteria	Escherichia fergusonii	99	NR_074902.1	GCTTTTTCGCTGACGAGTGGCGGACGGGTGAGTAATGTCTGGGAAACTGCCTGATGGAGGGGGATAACTACTGGAAACGGTAGCTAATACCGCATAACGTCGCAAGACCAAAGAGGGGGACCTTCGGGCCTCTTGCCATCGGATGTGCCCAGATGGGATTAGCTTGTTGGTGGGGTAACGGCTCACCAAGGCGACGATCCCTAGCTGGTCTGAGAGGATGACCAGCCACACTGGAACTGAGACACGGTCCAGACTCCTACGGGAGGCAGCAGTGGGGAATATTGCACAATGGGCGCAAGCCTGATGCAGCCATGCCGCGTGTATGAAGAAGGCCTTCGGGTTGTAAAGTACTTTCAGCGGGGAGGAAGGGAGTAAAGTTAATACCTTTGCTCATTGACG…
640	SW640	MALDI-TOF	Clindamyciin		NA
641	SW641	MALDI-TOF	Clindamyciin	Firmicutes	Enterococcus durans	99	NR_075022.1	TATGAGAGTTTGATCCTGGCTCAGGACGAACGCTGGCGGCGTGCCTAATACATGCAAGTCGTACGCTTCTTTTTCCACCGGAGCTTGCTCCATCGGGAAAAGAAGAGTGGCGAACGGGTGAGTAACACGTGGGTAACCTGCCCATCAGAAGGGGATAACACTTGGAAACAGGTGCTAATACCGTATAACAATCGAAACCGCATGGTTTTGATTTGAAAGGCGCTTTCGGGTGTCGCTGATGGATGGACCCGCGGTGCATTAGCTAGTTGGTGAGGTAACGGCTCACCAAGGCCACGATGCATAGCCGACCTGAGAGGGTGATCGGCCACATTGGGACTGAGACACGGCCCAAACTCCTACGGGAGGCAGCAGTAGGGAATCTTCGGCAATGGACGAAAG…
642	SW642	16S	Clindamyciin	Firmicutes	Massiliomicrobiota timonensis	100	NR_144738.1	GCGAACGGGTGAGTAAGACATAAGCAACCTGCCCCTGTGAGGGGGATAACTGCTGGAAACGGCAGCTAAGACCGCATAGGCATAGAGGACGCATGTCGACTATGTTAAATATCCCACGGGATAGCACAGGGATGGGCTTATGACGCATTAGCCAGCTGGTGAGGTAACGGCTCACCAGGGCGACGATGCGTAGCCGGCCTGAGAGGGTGGACGGCCACACTGGGACTGAGACACGGCCCAGACTCCTACGGGAGGCAGCAGTAGGGAATTTTCGGCAATGGGCGAAAGCCTGACCGAGCAACGCCGCGTGAAGGAAGAAGTCATTCGTGATGTAAACTTCTGTTATGAAGGAAGAACGGCAGATGGAGGGAATGCCATGTGCGTGACGGTACTTCATGA…
643	SW643	MALDI-TOF	Clindamyciin	Proteobacteria	Escherichia fergusonii				> 1.9
644	SW644	16S	Clindamyciin	Proteobacteria	Succinatimonas hippei	97	NR_113274.1	TGCTTTTGCTGATGACGAGTGGCGGACGGGTGAGTAGTATCTGGGAAACTGCCCTGAAGAGGGGGACAACAGCTGGAAACGGCTGCTAATACCGCATAAGACCCTGAGGGGGAAAGGGAAGGCAACTTCCGCTTTAGGATGTGCCCAAAAGGGATTAGCTGGTAGGTGAGGTAAAGGCTCACCTAGGCAACAATCTCTAGCCGGTCTGAGAGGATGACCGGCCACATCGGGACTGAAACACGGCCCGGACTCCTACGGGAGGCAGCAGTAGGGAATATTGCACAATGGGGGGAACCCTGATGCACCCATGCCGCGTGTGTGAAGAAGGCCTTCGGGTTGTAAAGCACTTTCAGCGGGGAGGAAATTAATTTAGACGTTACCCGCAAAAAAAGCACCGGC…
645	SW645	16S	Clindamyciin	Proteobacteria	Escherichia fergusonii	99	NR_074902.1	TTGCTTCTTTGCTGACGAGTTGGCGGACGGGTGAGTAATGTCTGGGAAACTGCCTGATGGAGGGGGATAACTACTGGAAACGGTAGCTAATACCGCATAACGTCGCAAGACCAAAGAGGGGGACCTTCGGGCCTCTTGCCATCGGATGTGCCCAGATGGGATTAGCTTGTTGGTGGGGTAACGGCTCACCTAGGCGACGATCCCTAGCTGGTCTGAGAGGATGACCAGCCACACTGGAACTGAGACACGGTCCAGACTCCTACGGGAGGCAGCAGTGGGGAATATTGCACAATGGGCGCAAGCCTGATGCAGCCATGCCGCGTGTATGAAGAAGGCCTTCGGGTTGTAAAGTACTTTCAGCGGGGAGGAAGGGAGTAAAGTTAATACCTTTGCTCATTG…
646	SW646	16S	Clindamyciin	Firmicutes	Eubacterium cylindroides	97	NR_113163.1	GCTTTTCCTGAAATCAGTGGCGAACGGGTGAGTAACACGTAGGTAACCTGCCCATGTGCCCGGGACAACGCCTGGAAACGGGTGCTAAAACCGGATAGGTAGAGAGATCGCATGAACTTTCTATTAAAGGGGCTACGGCCCTGAACATGGATGGACCTGCGGTGCATTAGCTAGTTGGTGAGGTAACGGCCCACCAAGGCCACGATGCATAGCCAACCTGACAGGGCGAACGGCCACTTTGGGACTGACACACCGCCCAAACTCCTACGGGAGGCAGCATTATGGAATTTTCGTCAATGGGGGGAACCCTGAACGAGCAATGCCGCGTGAGTGAAGACGGTCTTCAGATTGTAAAGCTCTGTTGCAAGAGAAAAACGACACGGATAGGGAATGATCCGT…
647	SW647	MALDI-TOF	Clindamyciin	Firmicutes	Lactobacillus ingluviei				> 1.9
648	SW648	MALDI-TOF	Clindamyciin	Proteobacteria	Escherichia fergusonii				> 1.9
649	SW649	MALDI-TOF	Clindamyciin		NA
650	SW650	MALDI-TOF	Clindamyciin		NA
651	SW651	MALDI-TOF	Clindamyciin		NA
652	SW652	MALDI-TOF	Clindamyciin	Proteobacteria	Escherichia fergusonii				> 1.9
653	SW653	MALDI-TOF	Clindamyciin		NA
654	SW654	16S	Clindamyciin	Proteobacteria	Escherichia fergusonii	100	NR_074902.1	CTTCTTTGCTGACGAGTGGCGGACGGGTGAGTAATGTCTGGGAAACTGCCTGATGGAGGGGGATAACTACTGGAAACGGTAGCTAATACCGCATAACGTCGCAAGACCAAAGAGGGGGACCTTCGGGCCTCTTGCCATCGGATGTGCCCAGATGGGATTAGCTTGTTGGTGGGGTAACGGCTCACCTAGGCGACGATCCCTAGCTGGTCTGAGAGGATGACCAGCCACACTGGAACTGAGACACGGTCCAGACTCCTACGGGAGGCAGCAGTGGGGAATATTGCACAATGGGCGCAAGCCTGATGCAGCCATGCCGCGTGTATGAAGAAGGCCTTCGGGTTGTAAAGTACTTTCAGCGGGGAGGAAGGGAGTAAAGTTAATACCTTTGCTCATTGACGT…
655	SW655	MALDI-TOF	Clindamyciin	Proteobacteria	Escherichia fergusonii				> 1.9
656	SW656	16S	Clindamyciin	Proteobacteria	Escherichia fergusonii	100	NR_074902.1	GCTGACGAGTGGCGGACGGGTGAGTAATGTCTGGGAAACTGCCTGATGGAGGGGGATAACTACTGGAAACGGTAGCTAATACCGCATAACGTCGCAAGACCAAAGAGGGGGACCTTCGGGCCTCTTGCCATCGGATGTGCCCAGATGGGATTAGCTTGTTGGTGGGGTAACGGCTCACCTAGGCGACGATCCCTAGCTGGTCTGAGAGGATGACCAGCCACACTGGAACTGAGACACGGTCCAGACTCCTACGGGAGGCAGCAGTGGGGAATATTGCACAATGGGCGCAAGCCTGATGCAGCCATGCCGCGTGTATGAAGAAGGCCTTCGGGTTGTAAAGTACTTTCAGCGGGGAGGAAGGGAGTAAAGTTAATACCTTTGCTCATTGACGTTACCCGC…
657	SW657	16S	Clindamyciin	Firmicutes	Enterococcus cecorum	99	NR_024905.1	CTTGCTACACCGAAAGAAAATGAGTGGCGAACGGGTGAGTAACACGTGGGTAACCTGCCCATCAGCGGGGGATAACACTTGGAAACAGGTGCTAATACCGCATAATTTCATTTACCGCATGGTAGATGGATGAAAGGCGCTTTTGCGTCACTGATGGATGGACCCGCGGTGCATTAGCTAGTTGGTGGGGTAACGGCCTACCAAGGCTGCGATGCATAGCCGACCTGAGAGGGTGATCGGCCACACTGGGACTGAGACACGGCCCAGACTCCTACGGGAGGCAGCAGTAGGGAATCTTCGGCAATGGACGCAAGTCTGACCGAGCAACGCCGCGTGAGTGAAGAAGGTTTTCGGATCGTAAAACTCTGTTGTTAGAGAAGAACAAGGATGAGAGTGGAA…
658	SW658	MALDI-TOF	Clindamyciin	Proteobacteria	Escherichia fergusonii				> 1.9
659	SW659	MALDI-TOF	Clindamyciin	Proteobacteria	Escherichia fergusonii				> 1.9
660	SW660	MALDI-TOF	Clindamyciin		NA
661	SW661	16s	Clindamyciin	Firmicutes	Eubacterium cylindroides	100	NR_113163.1	TTTCCTGAAGTCAGTGGCGAACGGGTGAGTAACACGTAGGTAACCTGCCCATGTGCCCGGGACAACGCCTGGAAACGGGTGCTAAAACCGGATAGGTAGAGAGATCGCATGAACTTTCTATTAAAGGGGCTACGGCCCTGAACATGGATGGACCTGCGGTGCATTAGCTAGTTGGTGAGGTAACGGCCCACCAAGGCGACGATGCATAGCCGACCTGAGAGGGCGAACGGCCACATTGGGACTGAGACACGGCCCAAACTCCTACGGGAGGCAGCAGTAGGGAATTTTCGTCAATGGGGGGAACCCTGAACGAGCAATGCCGCGTGAGTGAAGACGGTCTTCGGATTGTAAAGCTCTGTTGCGAGAGAAAAACGACACGGATAGGGAATGATCCGTGGG…
662	SW662	16S	Clindamyciin	Proteobacteria	Escherichia fergusonii	100	NR_074902.1	CTTCTTTGCTGACGAGTGGCGGACGGGTGAGTAATGTCTGGGAAACTGCCTGATGGAGGGGGATAACTACTGGAAACGGTAGCTAATACCGCATAACGTCGCAAGACCAAAGAGGGGGACCTTCGGGCCTCTTGCCATCGGATGTGCCCAGATGGGATTAGCTTGTTGGTGGGGTAACGGCTCACCTAGGCGACGATCCCTAGCTGGTCTGAGAGGATGACCAGCCACACTGGAACTGAGACACGGTCCAGACTCCTACGGGAGGCAGCAGTGGGGAATATTGCACAATGGGCGCAAGCCTGATGCAGCCATGCCGCGTGTATGAAGAAGGCCTTCGGGTTGTAAAGTACTTTCAGCGGGGAGGAAGGGAGTAAAGTTAATACCTTTGCTCATTGACGT…
663	SW663	MALDI-TOF	Clindamyciin	Proteobacteria	Vibrio albensis	99	NR_044853.1	TTGAAGAGTTTGATCATGGCTCAGATTGAACGCTGGCGGCAGGCCTAACACATGCAAGTCGAGCGGCAGCACAGAGGAACTTGTTCCTTGGGTGGCGAGCGGCGGACGGGTGAGTAATGCCTGGGAAATTGCCCGGTAGAGGGGGATAACCATTGGAAACGATGGCTAATACCGCATAACCTCGCAAGAGCAAAGCAGGGGACCTTCGGGCCTTGCGCTACCGGATATGCCCAGGTGGGATTAGCTAGTTGGTGAGGTAAGGGCTCACCAAGGCGACGATCCCTAGCTGGTCTGAGAGGATGATCAGCCACACTGGAACTGAGACACGGTCCAGACTCCTACGGGAGGCAGCAGTGGGGAATATTGCACAATGGGCGCAAGCCTGATGCAGCCATGCCG…
664	SW664	MALDI-TOF	Clindamyciin	Proteobacteria	Escherichia fergusonii				> 1.9
665	SW665	MALDI-TOF	Clindamyciin	Firmicutes	Lactobacillus ingluviei				> 1.9
666	SW666	16S	Clindamyciin	Proteobacteria	Escherichia fergusonii	100	NR_074902.1	CTTCTTTGCTGACGAGTGGCGGACGGGTGAGTAATGTCTGGGAAACTGCCTGATGGAGGGGGATAACTACTGGAAACGGTAGCTAATACCGCATAACGTCGCAAGACCAAAGAGGGGGACCTTCGGGCCTCTTGCCATCGGATGTGCCCAGATGGGATTAGCTTGTTGGTGGGGTAACGGCTCACCAAGGCGACGATCCCTAGCTGGTCTGAGAGGATGACCAGCCACACTGGAACTGAGACACGGTCCAGACTCCTACGGGAGGCAGCAGTGGGGAATATTGCACAATGGGCGCAAGCCTGATGCAGCCATGCCGCGTGTATGAAGAAGGCCTTCGGGTTGTAAAGTACTTTCAGCGGGGAGGAAGGGAGTAAAGTTAATACCTTTGCTCATTGACGT…
667	SW667	MALDI-TOF	Clindamyciin	Proteobacteria	Escherichia fergusonii				> 1.9
668	SW668	MALDI-TOF	Clindamyciin	Firmicutes	Enterococcus cecorum				> 1.9
669	SW669	16S	Clindamyciin	Proteobacteria	Escherichia fergusonii	100	NR_074902.1	TCTTTGCTGACGAGTGGCGGACGGGTGAGTAATGTCTGGGAAACTGCCTGATGGAGGGGGATAACTACTGGAAACGGTAGCTAATACCGCATAACGTCGCAAGACCAAAGAGGGGGACCTTCGGGCCTCTTGCCATCGGATGTGCCCAGATGGGATTAGCTTGTTGGTGGGGTAACGGCTCACCTAGGCGACGATCCCTAGCTGGTCTGAGAGGATGACCAGCCACACTGGAACTGAGACACGGTCCAGACTCCTACGGGAGGCAGCAGTGGGGAATATTGCACAATGGGCGCAAGCCTGATGCAGCCATGCCGCGTGTATGAAGAAGGCCTTCGGGTTGTAAAGTACTTTCAGCGGGGAGGAAGGGAGTAAAGTTAATACCTTTGCTCATTGACGTTA…
670	SW670	16S	Clindamyciin	Bacteroidetes	Bacteroides rodentium	90	BAKJ01000105	CTTGCTAAGACTGATGGCGACCGGCGCACGGGTGAGTAACGCGTATCCGACCTGCCCTCCACCCGGGGATAGCCTTTCGAAAGAAAGATTAATACCCGATGGCACACGTCTCCTGCCTGGGAGGCGTGTTAAAGGTCCCGACCGGTGGCGGATGGGGATGCGTTCCATTAGTTAGTTGGCGGGGTAACGGCCCACCAAGACGACGATGGATAGGGGTTCTGAGAGGAAGGTCCCCCACATTGGAACTGAGACACGGTCCAAACTCCTACGGGAGGCAGCAGTGAGGAATATTGGTCAATGGCCGTAAGGCTGAACCAGCCAAGTAGCGTGAAGGACGACGGCCCTACGGGTTGTAAACTTCTTTTATAAGGGAATAAAGTTGCGTACGCGTACGCATTT…
671	SW671	16S	Clindamyciin	Proteobacteria	Escherichia fergusonii	100	NR_074902.1	TTCTTTGCTGACGAGTGGCGGACGGGTGAGTAATGTCTGGGAAACTGCCTGATGGAGGGGGATAACTACTGGAAACGGTAGCTAATACCGCATAACGTCGCAAGACCAAAGAGGGGGACCTTCGGGCCTCTTGCCATCGGATGTGCCCAGATGGGATTAGCTTGTTGGTGGGGTAACGGCTCACCTAGGCGACGATCCCTAGCTGGTCTGAGAGGATGACCAGCCACACTGGAACTGAGACACGGTCCAGACTCCTACGGGAGGCAGCAGTGGGGAATATTGCACAATGGGCGCAAGCCTGATGCAGCCATGCCGCGTGTATGAAGAAGGCCTTCGGGTTGTAAAGTACTTTCAGCGGGGAGGAAGGGAGTAAAGTTAATACCTTTGCTCATTGACGTT…
672	SW672	MALDI-TOF	Clindamyciin	Firmicutes	Enterococcus cecorum				> 1.9
673	SW673	16S	Clindamyciin	Proteobacteria	Escherichia fergusonii	100	NR_074902.1	TCTTTGCTGACGAGTGGCGGACGGGTGAGTAATGTCTGGGAAACTGCCTGATGGAGGGGGATAACTACTGGAAACGGTAGCTAATACCGCATAACGTCGCAAGACCAAAGAGGGGGACCTTCGGGCCTCTTGCCATCGGATGTGCCCAGATGGGATTAGCTTGTTGGTGGGGTAACGGCTCACCTAGGCGACGATCCCTAGCTGGTCTGAGAGGATGACCAGCCACACTGGAACTGAGACACGGTCCAGACTCCTACGGGAGGCAGCAGTGGGGAATATTGCACAATGGGCGCAAGCCTGATGCAGCCATGCCGCGTGTATGAAGAAGGCCTTCGGGTTGTAAAGTACTTTCAGCGGGGAGGAAGGGAGTAAAGTTAATACCTTTGCTCATTGACGTTA…
674	SW674	MALDI-TOF	Clindamyciin	Firmicutes	Lactobacillus ingluviei				> 1.9
675	SW675	16s	Clindamyciin	Proteobacteria	Succinatimonas hippei	99	NR_113274.1	CTTTTGCTGATGACGAGTGGCGGACGGGTGAGTAGTATCTGGGAAACTGCCCTGAAGAGGGGGACAACAGCTGGAAACGGCTGCTAATACCGCATAAGACCCTGAGGGGGAAAGGGAAGGCAACTTCCGCTTTAGGATGTGCCCAGAAGGGATTAGCTGGTAGGTGAGGTAAAGGCTCACCTAGGCGACGATCTCTAGCCGGTCTGAGAGGATGACCGGCCACATCGGGACTGAGACACGGCCCGGACTCCTACGGGAGGCAGCAGTAGGGAATATTGCACAATGGGGGGAACCCTGATGCAGCCATGCCGCGTGTGTGAAGAAGGCCTTCGGGTTGTAAAGCACTTTCAGCGGGGAGGAAATTAAGTTAGACGTTACCCGCAAAAAAAGCACCGGCTA…
676	SW676	MALDI-TOF	Clindamyciin	Firmicutes	Lactobacillus salivarius				> 1.9
677	SW677	16s	Clindamyciin	Firmicutes	Eubacterium cylindroides	100	NR_113163.1	GCTTTTCCTGAAGTCAGTGGCGAACGGGTGAGTAACACGTAGGTAACCTGCCCATGTGCCCGGGACAACGCCTGGAAACGGGTGCTAAAACCGGATAGGTAGAGAGATCGCATGAACTTTCTATTAAAGGGGCTACGGCCCTGAACATGGATGGACCTGCGGTGCATTAGCTAGTTGGTGAGGTAACGGCCCACCAAGGCGACGATGCATAGCCGACCTGAGAGGGCGAACGGCCACATTGGGACTGAGACACGGCCCAAACTCCTACGGGAGGCAGCAGTAGGGAATTTTCGTCAATGGGGGGAACCCTGAACGAGCAATGCCGCGTGAGTGAAGACGGTCTTCGGATTGTAAAGCTCTGTTGCGAGAGAAAAACGACACGGATAGGGAATGATCCGT…
678	SW678	MALDI-TOF	Clindamyciin		NA
679	SW679	MALDI-TOF	Clindamyciin	Firmicutes	Enterococcus cecorum				> 1.9
680	SW680	16S	Clindamyciin	Proteobacteria	Succinatimonas hippei	91	NR_113274.1	GCTTTTGCTGATGACGAGTGGCGGACGGGTGAGTAGTATCTGGGAAACTGCCCTGAAGAGGGGGACAACAGCTGGAAACGGCTGCTAATACCGCATAAGACCCTGAGGGGGAAAGGGAAGGGAACTTCCGCTTTTGGATGTGCCCCGAAGGGATTAACTGGTAGGTGAGGTAAAGGGTCCCCTAAGCCACCATCTCTAGCCGGTCTGAAAAGATGACCGGCCCCCTCCGGACTGAAACCCGGCCCGGACTCCTACGGGAGGGAGCCGTAGGGAATATTGCCCAATGGGGGGAACCCTGATGCCACCCTGCCCCGTGTGTGAAAAAGGGCTTCCGGTTGTAAAGCACTTTCCGCGGGGAAGAAATTAAGTTAAACCTTACCCGCAAAAAAAGCCCCGGCT…
681	SW681	MALDI-TOF	Clindamyciin	Proteobacteria	Escherichia fergusonii				> 1.9
682	SW682	MALDI-TOF	Clindamyciin	Firmicutes	Lactobacillus ingluviei				> 1.9
683	SW683	MALDI-TOF	Clindamyciin		NA
684	SW684	16s	Clindamyciin	Proteobacteria	Succinatimonas hippei	95	NR_113274.1	TTGCTGATGACGAGTGGCGGACGGGTGAGTAGTATCTGGGAAACTGCCCTGAAGAGGGGGACAACAGCTGGAAACGGCTGCTAATACCGCATAAGACCCTGAGGGGGAAAGGGAAGGAAACTTCCGCTTTAGGATGGGCCCCGAAGGGATTAACTGGGAGGTGAGGGAAAGGCTCACCTAAGCGACCATCTCTAGCCGGTCTGAAAGGATGACCGGCCACCTCGGGACTGAAACACGGCCCGGACTCCTACGGGAGGCAGCAGTAGGGAATATTGGACAATGGGGGGAACCCTGATGCAGCCCTGCCGCGTGGGGGAAGAAGGGCTTCCGGTTGTAAAGCACTTTCCGCGGGGAGGAAATTAAGTTAGACGTTACCCGCAAAAAAAGCACCGGCTAACT…
685	SW685	MALDI-TOF	Clindamyciin	Proteobacteria	Escherichia fergusonii				> 1.9
686	SW686	16S	Clindamyciin	Firmicutes	Eubacterium cylindroides	100	NR_113163.1	CTTTTCCTGAAGTCAGTGGCGAACGGGTGAGTAACACGTAGGTAACCTGCCCATGTGCCCGGGACAACGCCTGGAAACGGGTGCTAAAACCGGATAGGTAGAGAGATCGCATGAACTTTCTATTAAAGGGGCTACGGCCCTGAACATGGATGGACCTGCGGTGCATTAGCTAGTTGGTGAGGTAACGGCCCACCAAGGCGACGATGCATAGCCGACCTGAGAGGGCGAACGGCCACATTGGGACTGAGACACGGCCCAAACTCCTACGGGAGGCAGCAGTAGGGAATTTTCGTCAATGGGGGGAACCCTGAACGAGCAATGCCGCGTGAGTGAAGACGGTCTTCGGATTGTAAAGCTCTGTTGCGAGAGAAAAACGACACGGATAGGGAATGATCCGTG…
687	SW687	MALDI-TOF	Clindamyciin		NA
688	SW688	MALDI-TOF	Clindamyciin		NA
689	SW689	16S	Clindamyciin	Proteobacteria	Escherichia fergusonii	99	NR_074902.1	TGCTTTTTCGCTGACGAGTGGCGGACGGGTGAGTAATGTCTGGGAAACTGCCTGATGGAGGGGGATAACTACTGGAAACGGTAGCTAATACCGCATAACGTCGCAAGACCAAAGAGGGGGACCTTCGGGCCTCTTGCCATCGGATGTGCCCAGATGGGATTAGCTTGTTGGTGGGGTAACGGCTCACCAAGGCGACGATCCCTAGCTGGTCTGAGAGGATGACCAGCCACACTGGAACTGAGACACGGTCCAGACTCCTACGGGAGGCAGCAGTGGGGAATATTGCACAATGGGCGCAAGCCTGATGCAGCCATGCCGCGTGTATGAAGAAGGCCTTCGGGTTGTAAAGTACTTTCAGCGGGGAGGAAGGGAGTAAAGTTAATACCTTTGCTCATTGAC…
690	SW690	MALDI-TOF	Clindamyciin	Proteobacteria	Escherichia fergusonii				> 1.9
691	SW691	16S	Clindamyciin	Firmicutes	Eubacterium cylindroides	100	NR_113163.1	TTTTCCTGAAGTCAGTGGCGAACGGGTGAGTAACACGTAGGTAACCTGCCCATGTGCCCGGGACAACGCCTGGAAACGGGTGCTAAAACCGGATAGGTAGAGAGATCGCATGAACTTTCTATTAAAGGGGCTACGGCCCTGAACATGGATGGACCTGCGGTGCATTAGCTAGTTGGTGAGGTAACGGCCCACCAAGGCGACGATGCATAGCCGACCTGAGAGGGCGAACGGCCACATTGGGACTGAGACACGGCCCAAACTCCTACGGGAGGCAGCAGTAGGGAATTTTCGTCAATGGGGGGAACCCTGAACGAGCAATGCCGCGTGAGTGAAGACGGTCTTCGGATTGTAAAGCTCTGTTGCGAGAGAAAAACGACACGGATAGGGAATGATCCGTGG…
692	SW692	MALDI-TOF	Clindamyciin	Firmicutes	Lactobacillus salivarius				> 1.9
693	SW693	MALDI-TOF	Clindamyciin	Proteobacteria	Escherichia fergusonii				> 1.9
694	SW694	16S	Clindamyciin	Proteobacteria	Escherichia fergusonii	99	NR_074902.1	CAAGCTTGCTTCTTTGCTGACGAGTGGCGGACGGGTGTAGTAATGTCTGGGAAACTGCCTGATGGAGGGGGATAACTACTGGAAACGGTAGCTAATACCGCATAACGTCGCAAGACCAAAGAGGGGGACCTTCGGGCCTCTTGCCATCGGATGTGCCCAGATGGGATTAGCTTGTTGGTGGGGTAACGGCTCACCAAGGCGACGATCCCTAGCTGGTCTGAGAGGATGACCAGCCACACTGGAACTGAGACACGGTCCAGACTCCTACGGGAGGCAGCAGTGGGGAATATTGCACAATGGGCGCAAGCCTGATGCAGCCATGCCGCGTGTATGAAGAAGGCCTTCGGGTTGTAAAGTACTTTCAGCGGGGAGGAAGGGAGTAAAGTTAATACCTTTGCT…
695	SW695	MALDI-TOF	Clindamyciin	Proteobacteria	Escherichia fergusonii				> 1.9
696	SW696	MALDI-TOF	Clindamyciin	Proteobacteria	Escherichia fergusonii				> 1.9
697	SW697	MALDI-TOF	Clindamyciin	Firmicutes	Lactobacillus salivarius				> 1.9
698	SW698	16S	Clindamyciin	Proteobacteria	Escherichia fergusonii	99	NR_074902.1	CAAGCTTGCTTCTTTGCTGACGAGTGGCGGACGGGTGTAGTAATGTCTGGGAAACTGCCTGATGGAGGGGGATAACTACTGGAAACGGTAGCTAATACCGCATAACGTCGCAAGACCAAAGAGGGGGACCTTCGGGCCTCTTGCCATCGGATGTGCCCAGATGGGATTAGCTTGTTGGTGGGGTAACGGCTCACCAAGGCGACGATCCCTAGCTGGTCTGAGAGGATGACCAGCCACACTGGAACTGAGACACGGTCCAGACTCCTACGGGAGGCAGCAGTGGGGAATATTGCACAATGGGCGCAAGCCTGATGCAGCCATGCCGCGTGTATGAAGAAGGCCTTCGGGTTGTAAAGTACTTTCAGCGGGGAGGAAGGGAGTAAAGTTAATACCTTTGCT…
699	SW699	16S	Clindamyciin	Proteobacteria	Escherichia fergusonii	100	NR_074902.1	CTTCTTTGCTGACGAGTGGCGGACGGGTGAGTAATGTCTGGGAAACTGCCTGATGGAGGGGGATAACTACTGGAAACGGTAGCTAATACCGCATAACGTCGCAAGACCAAAGAGGGGGACCTTCGGGCCTCTTGCCATCGGATGTGCCCAGATGGGATTAGCTTGTTGGTGGGGTAACGGCTCACCAAGGCGACGATCCCTAGCTGGTCTGAGAGGATGACCAGCCACACTGGAACTGAGACACGGTCCAGACTCCTACGGGAGGCAGCAGTGGGGAATATTGCACAATGGGCGCAAGCCTGATGCAGCCATGCCGCGTGTATGAAGAAGGCCTTCGGGTTGTAAAGTACTTTCAGCGGGGAGGAAGGGAGTAAAGTTAATACCTTTGCTCATTGACGT…
700	SW700	16S	Clindamyciin	Proteobacteria	Escherichia fergusonii	100	NR_074902.1	TTTGCTGACGAGTGGCGGACGGGTGAGTAATGTCTGGGAAACTGCCTGATGGAGGGGGATAACTACTGGAAACGGTAGCTAATACCGCATAACGTCGCAAGACCAAAGAGGGGGACCTTCGGGCCTCTTGCCATCGGATGTGCCCAGATGGGATTAGCTTGTTGGTGGGGTAACGGCTCACCTAGGCGACGATCCCTAGCTGGTCTGAGAGGATGACCAGCCACACTGGAACTGAGACACGGTCCAGACTCCTACGGGAGGCAGCAGTGGGGAATATTGCACAATGGGCGCAAGCCTGATGCAGCCATGCCGCGTGTATGAAGAAGGCCTTCGGGTTGTAAAGTACTTTCAGCGGGGAGGAAGGGAGTAAAGTTAATACCTTTGCTCATTGACGTTACC…
701	SW701	MALDI-TOF	Antibiotic mix	Firmicutes	Enterococcus cecorum				> 1.9
702	SW702	MALDI-TOF	Antibiotic mix	Firmicutes	Enterococcus cecorum				> 1.9
703	SW703	16s	Antibiotic mix	Firmicutes	Massiliomicrobiota timonensis	100	NR_144738.1	GAACGGGTGAGTAAGACATAAGCAACCTGCCCCTGTGAGGGGGATAACTGCTGGAAACGGCAGCTAAGACCGCATAGGCATAGAGGACGCATGTCGACTATGTTAAATATCCCACGGGATAGCACAGGGATGGGCTTATGACGCATTAGCCAGCTGGTGAGGTAACGGCTCACCAGGGCGACGATGCGTAGCCGGCCTGAGAGGGTGGACGGCCACACTGGGACTGAGACACGGCCCAGACTCCTACGGGAGGCAGCAGTAGGGAATTTTCGGCAATGGGCGAAAGCCTGACCGAGCAACGCCGCGTGAAGGAAGAAGTCATTCGTGATGTAAACTTCTGTTATGAAGGAAGAACGGCAGATGGAGGGAATGCCATGTGCGTGACGGTACTTCATGAGG…
704	SW704	MALDI-TOF	Antibiotic mix	Firmicutes	Enterococcus hirae				> 1.9
705	SW705	MALDI-TOF	Antibiotic mix	Firmicutes	Enterococcus cecorum				> 1.9
706	SW706	MALDI-TOF	Antibiotic mix	Firmicutes	Enterococcus cecorum				> 1.9
707	SW707	MALDI-TOF	Antibiotic mix	Firmicutes	Enterococcus hirae	99	NR_075022.1	TTATGAGAGTTTGATCCTGGCTCAGGACGAACGCTGGCGGCGTGCCTAATACATGCAAGTCGAACGCTTCTTTTTCCACCGGAGCTTGCTCCACCGGAAAAAGAGGAGTGGCGAACGGGTGAGTAACACGTGGGTAACCTGCCCATCAGAAGGGGATAACACTTGGAAACAGGTGCTAATACCGTATAACAATCAAAACCGCATGGTTTTGATTTGAAAGGCGCTTTCGGGTGTCGCTGATGGATGGACCCGCGGTGCATTAGCTAGTTGGTGAGGTAACGGCTCACCAAGGCCACGATGCATAGCCGACCTGAGAGGGTGATCGGCCACATTGGGACTGAGACACGGCCCAAACTCCTACGGGAGGCAGCAGTAGGGAATCTTCGGCAATGGACGAAA…
708	SW708	MALDI-TOF	Antibiotic mix	Firmicutes	Enterococcus cecorum				> 1.9
709	SW709	MALDI-TOF	Antibiotic mix	Firmicutes	Enterococcus cecorum				> 1.9
710	SW710	16S	Antibiotic mix	Firmicutes	Massiliomicrobiota timonensis	100	NR_144738.1	AGTGGCGAACGGGTGAGTAAGACATAAGCAACCTGCCCCTGTGAGGGGGATAACTGCTGGAAACGGCAGCTAAGACCGCATAGGCATAGAGGACGCATGTCGACTATGTTAAATATCCCACGGGATAGCACAGGGATGGGCTTATGACGCATTAGCCAGCTGGTGAGGTAACGGCTCACCAGGGCGACGATGCGTAGCCGGCCTGAGAGGGTGGACGGCCACACTGGGACTGAGACACGGCCCAGACTCCTACGGGAGGCAGCAGTAGGGAATTTTCGGCAATGGGCGAAAGCCTGACCGAGCAACGCCGCGTGAAGGAAGAAGTCATTCGTGATGTAAACTTCTGTTATGAAGGAAGAACGGCAGATGGAGGGAATGCCATGTGCGTGACGGTACTTC…
711	SW711	MALDI-TOF	Antibiotic mix	Firmicutes	Enterococcus cecorum				> 1.9
712	SW712	MALDI-TOF	Antibiotic mix	Firmicutes	Enterococcus faecalis	99	NR_114782.1	TATGAGAGTTTGATCCTGGCTCAGGACGAACGCTGGCGGCGTGCCTAATACATGCAAGTCGAACGCTTCTTTCCTCCCGAGTGCTTGCACTCGATTGGAAAGAGGAGTGGCGGACGGGTGAGTAACACGTGGGTAACCTGCCCATCAGAGGGGGATAACACTTGGAAACAGGTGCTAATACCGCATAACAGTTTATGCCGCATGGCATAAGAGTGAAAGGCGCTTTCGGGTGTCGCTGATGGATGGACCCGCGGTGCATTAGCTAGTTGGTGAGGTAACGGCTCACCAAGGCCACGATGCATAGCCGACCTGAGAGGGTGATCGGCCACACTGGGACTGAGACACGGCCCAGACTCCTACGGGAGGCAGCAGTAGGGAATCTTCGGCAATGGACGAAAG…
713	SW713	MALDI-TOF	Antibiotic mix	Firmicutes	Enterococcus cecorum				> 1.9
714	SW714	MALDI-TOF	Antibiotic mix	Firmicutes	Enterococcus cecorum				> 1.9
715	SW715	16s	Antibiotic mix	Firmicutes	Massiliomicrobiota timonensis	100	NR_144738.1	GCGAACGGGTGAGTAAGACATAAGCAACCTGCCCCTGTGAGGGGGATAACTGCTGGAAACGGCAGCTAAGACCGCATAGGCATAGAGGACGCATGTCGACTATGTTAAATATCCCACGGGATAGCACAGGGATGGGCTTATGACGCATTAGCCAGCTGGTGAGGTAACGGCTCACCAGGGCGACGATGCGTAGCCGGCCTGAGAGGGTGGACGGCCACACTGGGACTGAGACACGGCCCAGACTCCTACGGGAGGCAGCAGTAGGGAATTTTCGGCAATGGGCGAAAGCCTGACCGAGCAACGCCGCGTGAAGGAAGAAGTCATTCGTGATGTAAACTTCTGTTATGAAGGAAGAACGGCAGATGGAGGGAATGCCATGTGCGTGACGGTACTTCATGA…
716	SW716	16S	Antibiotic mix	Firmicutes	Massiliomicrobiota timonensis	100	NR_144738.1	GGCGAACGGGTGAGTAAGACATAAGCAACCTGCCCCTGTGAGGGGGATAACTGCTGGAAACGGCAGCTAAGACCGCATAGGCATAGAGGACGCATGTCGACTATGTTAAATATCCCACGGGATAGCACAGGGATGGGCTTATGACGCATTAGCCAGCTGGTGAGGTAACGGCTCACCAGGGCGACGATGCGTAGCCGGCCTGAGAGGGTGGACGGCCACACTGGGACTGAGACACGGCCCAGACTCCTACGGGAGGCAGCAGTAGGGAATTTTCGGCAATGGGCGAAAGCCTGACCGAGCAACGCCGCGTGAAGGAAGAAGTCATTCGTGATGTAAACTTCTGTTATGAAGGAAGAACGGCAGATGGAGGGAATGCCATGTGCGTGACGGTACTTCATG…
717	SW717	MALDI-TOF	Antibiotic mix	Firmicutes	Enterococcus cecorum				> 1.9
718	SW718	MALDI-TOF	Antibiotic mix	Firmicutes	Enterococcus cecorum				> 1.9
719	SW719	16s	Antibiotic mix	Firmicutes	Massiliomicrobiota timonensis	100	NR_144738.1	GGCGAACGGGTGAGTAAGACATAAGCAACCTGCCCCTGTGAGGGGGATAACTGCTGGAAACGGCAGCTAAGACCGCATAGGCATAGAGGACGCATGTCGACTATGTTAAATATCCCACGGGATAGCACAGGGATGGGCTTATGACGCATTAGCCAGCTGGTGAGGTAACGGCTCACCAGGGCGACGATGCGTAGCCGGCCTGAGAGGGTGGACGGCCACACTGGGACTGAGACACGGCCCAGACTCCTACGGGAGGCAGCAGTAGGGAATTTTCGGCAATGGGCGAAAGCCTGACCGAGCAACGCCGCGTGAAGGAAGAAGTCATTCGTGATGTAAACTTCTGTTATGAAGGAAGAACGGCAGATGGAGGGAATGCCATGTGCGTGACGGTACTTCATG…
720	SW720	MALDI-TOF	Antibiotic mix	Firmicutes	Enterococcus cecorum				> 1.9
721	SW721	MALDI-TOF	Antibiotic mix	Firmicutes	Enterococcus cecorum				> 1.9
722	SW722	MALDI-TOF	Antibiotic mix	Firmicutes	Enterococcus cecorum				> 1.9
723	SW723	MALDI-TOF	Antibiotic mix	Firmicutes	Enterococcus cecorum				> 1.9
724	SW724	16s	Antibiotic mix	Firmicutes	Massiliomicrobiota timonensis	99	NR_144738.1	CGAACGGGTGAGTAAGACATAAGCAACCTGCCCCTGTGAGGGGGATAACTGCTGGAAACGGCAGCTAAGACCGCATAGGCATAGAGGACGCATGTCGACTATGTTAAATATCCCACGGGATAGCACAGGGATGGGCTTATGACGCATTAGCCAGCTGGTGAGGTAACGGCTCACCAGGGCGACGATGCGTAGCCGGCCTGAGAGGGTGGACGGCCACACTGGGACTGAGACACGGCCCAAACTCCTACGGGAGGCAGCAGTAGGGAATTTTCGGCAATGGGCGAAAGCCTGACCGAGCAACGCCGCGTGAAGGAAGAAGTCATTCGTGATGTAAACTTCTGTTATGAAGGAAGAACGGCAGATGGAGGGAATGCCATGTGCGTGACGGTACTTCATGAG…
725	SW725	16s	Antibiotic mix	Firmicutes	Massiliomicrobiota timonensis	100	NR_144738.1	AGTGGCGAACGGGTGAGTAAGACATAAGCAACCTGCCCCTGTGAGGGGGATAACTGCTGGAAACGGCAGCTAAGACCGCATAGGCATAGAGGACGCATGTCGACTATGTTAAATATCCCACGGGATAGCACAGGGATGGGCTTATGACGCATTAGCCAGCTGGTGAGGTAACGGCTCACCAGGGCGACGATGCGTAGCCGGCCTGAGAGGGTGGACGGCCACACTGGGACTGAGACACGGCCCAGACTCCTACGGGAGGCAGCAGTAGGGAATTTTCGGCAATGGGCGAAAGCCTGACCGAGCAACGCCGCGTGAAGGAAGAAGTCATTCGTGATGTAAACTTCTGTTATGAAGGAAGAACGGCAGATGGAGGGAATGCCATGTGCGTGACGGTACTTC…
726	SW726	16s	Antibiotic mix	Firmicutes	Massiliomicrobiota timonensis	100	NR_144738.1	GAACGGGTGAGTAAGACATAAGCAACCTGCCCCTGTGAGGGGGATAACTGCTGGAAACGGCAGCTAAGACCGCATAGGCATAGAGGACGCATGTCGACTATGTTAAATATCCCACGGGATAGCACAGGGATGGGCTTATGACGCATTAGCCAGCTGGTGAGGTAACGGCTCACCAGGGCGACGATGCGTAGCCGGCCTGAGAGGGTGGACGGCCACACTGGGACTGAGACACGGCCCAGACTCCTACGGGAGGCAGCAGTAGGGAATTTTCGGCAATGGGCGAAAGCCTGACCGAGCAACGCCGCGTGAAGGAAGAAGTCATTCGTGATGTAAACTTCTGTTATGAAGGAAGAACGGCAGATGGAGGGAATGCCATGTGCGTGACGGTACTTCATGAGG…
727	SW727	MALDI-TOF	Antibiotic mix	Firmicutes	Enterococcus cecorum				> 1.9
728	SW728	16S	Antibiotic mix	Proteobacteria	Escherichia fergusonii	99	NR_074902.1	TTGCTGACGAGTGGCGGACGGGTGAGTAATGTCTGGGAAACTGCCTGATGGAGGGGGATAACTACTGGAAACGGTAGCTAATACCGCATAACGTCGCAAGACCAAAGAGGGGGACCTTCGGGCCTCTTGCCATCGGATGTGCCCAGATGGGATTAGCTTGTTGGTGGGGTAACGGCTCACCAAGGCGACGATCCCTAGCTGGTCTGAGAGGATGACCAGCCACACTGGAACTGACACACGGTCCAGACTCCTACGGGAGGCAGCAGTGGGGAATATTGCACAATGGGCGCAAGCCTGATGCAGCCATGCCGCGTGTATGAAGAAGGCCTTCGGGTTGTAAAGTACTTTCAGCGGGGAGGAAGGGAGTAAAGTTAATACCTTTGCTCATTGACGTTACCC…
729	SW729	MALDI-TOF	Antibiotic mix	Firmicutes	Enterococcus cecorum				> 1.9
730	SW730	16S	Antibiotic mix	Proteobacteria	Escherichia fergusonii	100	NR_074902.1	CTTCTTTGCTGACGAGTGGCGGACGGGTGAGTAATGTCTGGGAAACTGCCTGATGGAGGGGGATAACTACTGGAAACGGTAGCTAATACCGCATAACGTCGCAAGACCAAAGAGGGGGACCTTCGGGCCTCTTGCCATCGGATGTGCCCAGATGGGATTAGCTTGTTGGTGGGGTAACGGCTCACCAAGGCGACGATCCCTAGCTGGTCTGAGAGGATGACCAGCCACACTGGAACTGAGACACGGTCCAGACTCCTACGGGAGGCAGCAGTGGGGAATATTGCACAATGGGCGCAAGCCTGATGCAGCCATGCCGCGTGTATGAAGAAGGCCTTCGGGTTGTAAAGTACTTTCAGCGGGGAGGAAGGGAGTAAAGTTAATACCTTTGCTCATTGACGT…
731	SW731	MALDI-TOF	Antibiotic mix	Firmicutes	Enterococcus cecorum				> 1.9
732	SW732	16s	Antibiotic mix	Firmicutes	Massiliomicrobiota timonensis	100	NR_144738.1	GGCGAACGGGTGAGTAAGACATAAGCAACCTGCCCCTGTGAGGGGGATAACTGCTGGAAACGGCAGCTAAGACCGCATAGGCATAGAGGACGCATGTCGACTATGTTAAATATCCCACGGGATAGCACAGGGATGGGCTTATGACGCATTAGCCAGCTGGTGAGGTAACGGCTCACCAGGGCGACGATGCGTAGCCGGCCTGAGAGGGTGGACGGCCACACTGGGACTGAGACACGGCCCAGACTCCTACGGGAGGCAGCAGTAGGGAATTTTCGGCAATGGGCGAAAGCCTGACCGAGCAACGCCGCGTGAAGGAAGAAGTCATTCGTGATGTAAACTTCTGTTATGAAGGAAGAACGGCAGATGGAGGGAATGCCATGTGCGTGACGGTACTTCATG…
733	SW733	16s	Antibiotic mix	Firmicutes	Massiliomicrobiota timonensis	100	NR_144738.1	GCGAACGGGTGAGTAAGACATAAGCAACCTGCCCCTGTGAGGGGGATAACTGCTGGAAACGGCAGCTAAGACCGCATAGGCATAGAGGACGCATGTCGACTATGTTAAATATCCCACGGGATAGCACAGGGATGGGCTTATGACGCATTAGCCAGCTGGTGAGGTAACGGCTCACCAGGGCGACGATGCGTAGCCGGCCTGAGAGGGTGGACGGCCACACTGGGACTGAGACACGGCCCAGACTCCTACGGGAGGCAGCAGTAGGGAATTTTCGGCAATGGGCGAAAGCCTGACCGAGCAACGCCGCGTGAAGGAAGAAGTCATTCGTGATGTAAACTTCTGTTATGAAGGAAGAACGGCAGATGGAGGGAATGCCATGTGCGTGACGGTACTTCATGA…
734	SW734	16s	Antibiotic mix	Firmicutes	Massiliomicrobiota timonensis	100	NR_144738.1	GTGGCGAACGGGTGAGTAAGACATAAGCAACCTGCCCCTGTGAGGGGGATAACTGCTGGAAACGGCAGCTAAGACCGCATAGGCATAGAGGACGCATGTCGACTATGTTAAATATCCCACGGGATAGCACAGGGATGGGCTTATGACGCATTAGCCAGCTGGTGAGGTAACGGCTCACCAGGGCGACGATGCGTAGCCGGCCTGAGAGGGTGGACGGCCACACTGGGACTGAGACACGGCCCAGACTCCTACGGGAGGCAGCAGTAGGGAATTTTCGGCAATGGGCGAAAGCCTGACCGAGCAACGCCGCGTGAAGGAAGAAGTCATTCGTGATGTAAACTTCTGTTATGAAGGAAGAACGGCAGATGGAGGGAATGCCATGTGCGTGACGGTACTTCA…
735	SW735	16S	Antibiotic mix	Firmicutes	Massiliomicrobiota timonensis	100	NR_144738.1	ATTGAGTGGCGAACGGGTGAGTAAGACATAAGCAACCTGCCCCTGTGAGGGGGATAACTGCTGGAAACGGCAGCTAAGACCGCATAGGCATAGAGGACGCATGTCGACTATGTTAAATATCCCACGGGATAGCACAGGGATGGGCTTATGACGCATTAGCCAGCTGGTGAGGTAACGGCTCACCAGGGCGACGATGCGTAGCCGGCCTGAGAGGGTGGACGGCCACACTGGGACTGAGACACGGCCCAGACTCCTACGGGAGGCAGCAGTAGGGAATTTTCGGCAATGGGCGAAAGCCTGACCGAGCAACGCCGCGTGAAGGAAGAAGTCATTCGTGATGTAAACTTCTGTTATGAAGGAAGAACGGCAGATGGAGGGAATGCCATGTGCGTGACGGTA…
736	SW736	16S	Antibiotic mix	Firmicutes	Massiliomicrobiota timonensis	100	NR_144738.1	GCGAACGGGTGAGTAAGACATAAGCAACCTGCCCCTGTGAGGGGGATAACTGCTGGAAACGGCAGCTAAGACCGCATAGGCATAGAGGACGCATGTCGACTATGTTAAATATCCCACGGGATAGCACAGGGATGGGCTTATGACGCATTAGCCAGCTGGTGAGGTAACGGCTCACCAGGGCGACGATGCGTAGCCGGCCTGAGAGGGTGGACGGCCACACTGGGACTGAGACACGGCCCAGACTCCTACGGGAGGCAGCAGTAGGGAATTTTCGGCAATGGGCGAAAGCCTGACCGAGCAACGCCGCGTGAAGGAAGAAGTCATTCGTGATGTAAACTTCTGTTATGAAGGAAGAACGGCAGATGGAGGGAATGCCATGTGCGTGACGGTACTTCATGA…
737	SW737	16S	Antibiotic mix	Firmicutes	Massiliomicrobiota timonensis	100	NR_144738.1	TGGCGAACGGGTGAGTAAGACATAAGCAACCTGCCCCTGTGAGGGGGATAACTGCTGGAAACGGCAGCTAAGACCGCATAGGCATAGAGGACGCATGTCGACTATGTTAAATATCCCACGGGATAGCACAGGGATGGGCTTATGACGCATTAGCCAGCTGGTGAGGTAACGGCTCACCAGGGCGACGATGCGTAGCCGGCCTGAGAGGGTGGACGGCCACACTGGGACTGAGACACGGCCCAGACTCCTACGGGAGGCAGCAGTAGGGAATTTTCGGCAATGGGCGAAAGCCTGACCGAGCAACGCCGCGTGAAGGAAGAAGTCATTCGTGATGTAAACTTCTGTTATGAAGGAAGAACGGCAGATGGAGGGAATGCCATGTGCGTGACGGTACTTCAT…
738	SW738	MALDI-TOF	Antibiotic mix	Firmicutes	Enterococcus cecorum				> 1.9
739	SW739	16s	Antibiotic mix	Actinobacteria	Collinsella tanakaei	99	NR_112899.1	CGAGTGGCGAACGGCTGAGTAACACGTGGAGAACCCGCCCCCCTCCCGGGGATAGCCGCCGGAAACGGCGGGTAACACCCGATGACCCCGCGCCAGGGCATCCCGGCGCGGGCAAAACTCCGGTGGAGGGGGATGGCTCCGCGGCCCATCAGGTAGACGGCGGGGTGACGGCCCACCGTGCCGACAACGGGTAGCCGGGTTGAGAGACCGACCGGCCAGATTGGGACTGAGACACGGCCCAGACTCCTACGGGAGGCAGCAGTGGGGAATCTTGCGCAATGGGGGCAACCCTGACGCAGCGACGCCGCGTGCGGGACGGAGGCCTTCGGGTCGTAAACCGCTTTCAGCAGGGACGAGGAGAGACTGTACCTGCAGAAGAAGCCCCGGCTAACTACGTGC…
740	SW740	16s	Antibiotic mix	Firmicutes	Massiliomicrobiota timonensis	100	NR_144738.1	GCGAACGGGTGAGTAAGACATAAGCAACCTGCCCCTGTGAGGGGGATAACTGCTGGAAACGGCAGCTAAGACCGCATAGGCATAGAGGACGCATGTCGACTATGTTAAATATCCCACGGGATAGCACAGGGATGGGCTTATGACGCATTAGCCAGCTGGTGAGGTAACGGCTCACCAGGGCGACGATGCGTAGCCGGCCTGAGAGGGTGGACGGCCACACTGGGACTGAGACACGGCCCAGACTCCTACGGGAGGCAGCAGTAGGGAATTTTCGGCAATGGGCGAAAGCCTGACCGAGCAACGCCGCGTGAAGGAAGAAGTCATTCGTGATGTAAACTTCTGTTATGAAGGAAGAACGGCAGATGGAGGGAATGCCATGTGCGTGACGGTACTTCATGA…
741	SW741	16s	Antibiotic mix	Firmicutes	Massiliomicrobiota timonensis	100	NR_144738.1	AGTAAGACATAAGCAACCTGCCCCTGTGAGGGGGATAACTGCTGGAAACGGCAGCTAAGACCGCATAGGCATAGAGGACGCATGTCGACTATGTTAAATATCCCACGGGATAGCACAGGGATGGGCTTATGACGCATTAGCCAGCTGGTGAGGTAACGGCTCACCAGGGCGACGATGCGTAGCCGGCCTGAGAGGGTGGACGGCCACACTGGGACTGAGACACGGCCCAGACTCCTACGGGAGGCAGCAGTAGGGAATTTTCGGCAATGGGCGAAAGCCTGACCGAGCAACGCCGCGTGAAGGAAGAAGTCATTCGTGATGTAAACTTCTGTTATGAAGGAAGAACGGCAGATGGAGGGAATGCCATGTGCGTGACGGTACTTCATGAGGAAGCCACGG…
742	SW742	16s	Antibiotic mix	Firmicutes	Massiliomicrobiota timonensis	100	NR_144738.1	GAACGGGTGAGTAAGACATAAGCAACCTGCCCCTGTGAGGGGGATAACTGCTGGAAACGGCAGCTAAGACCGCATAGGCATAGAGGACGCATGTCGACTATGTTAAATATCCCACGGGATAGCACAGGGATGGGCTTATGACGCATTAGCCAGCTGGTGAGGTAACGGCTCACCAGGGCGACGATGCGTAGCCGGCCTGAGAGGGTGGACGGCCACACTGGGACTGAGACACGGCCCAGACTCCTACGGGAGGCAGCAGTAGGGAATTTTCGGCAATGGGCGAAAGCCTGACCGAGCAACGCCGCGTGAAGGAAGAAGTCATTCGTGATGTAAACTTCTGTTATGAAGGAAGAACGGCAGATGGAGGGAATGCCATGTGCGTGACGGTACTTCATGAGG…
743	SW743	MALDI-TOF	Antibiotic mix	Firmicutes	Enterococcus cecorum				> 1.9
744	SW744	MALDI-TOF	Antibiotic mix	Firmicutes	Enterococcus cecorum				> 1.9
745	SW745	16S	Antibiotic mix	Firmicutes	Massiliomicrobiota timonensis	100	NR_144738.1	GGCGAACGGGTGAGTAAGACATAAGCAACCTGCCCCTGTGAGGGGGATAACTGCTGGAAACGGCAGCTAAGACCGCATAGGCATAGAGGACGCATGTCGACTATGTTAAATATCCCACGGGATAGCACAGGGATGGGCTTATGACGCATTAGCCAGCTGGTGAGGTAACGGCTCACCAGGGCGACGATGCGTAGCCGGCCTGAGAGGGTGGACGGCCACACTGGGACTGAGACACGGCCCAGACTCCTACGGGAGGCAGCAGTAGGGAATTTTCGGCAATGGGCGAAAGCCTGACCGAGCAACGCCGCGTGAAGGAAGAAGTCATTCGTGATGTAAACTTCTGTTATGAAGGAAGAACGGCAGATGGAGGGAATGCCATGTGCGTGACGGTACTTCATG…
746	SW746	16S	Antibiotic mix	Firmicutes	Massiliomicrobiota timonensis	100	NR_144738.1	TGGCGAACGGGTGAGTAAGACATAAGCAACCTGCCCCTGTGAGGGGGATAACTGCTGGAAACGGCAGCTAAGACCGCATAGGCATAGAGGACGCATGTCGACTATGTTAAATATCCCACGGGATAGCACAGGGATGGGCTTATGACGCATTAGCCAGCTGGTGAGGTAACGGCTCACCAGGGCGACGATGCGTAGCCGGCCTGAGAGGGTGGACGGCCACACTGGGACTGAGACACGGCCCAGACTCCTACGGGAGGCAGCAGTAGGGAATTTTCGGCAATGGGCGAAAGCCTGACCGAGCAACGCCGCGTGAAGGAAGAAGTCATTCGTGATGTAAACTTCTGTTATGAAGGAAGAACGGCAGATGGAGGGAATGCCATGTGCGTGACGGTACTTCAT…
747	SW747	MALDI-TOF	Antibiotic mix	Firmicutes	Enterococcus cecorum				> 1.9
748	SW748	16S	Antibiotic mix	Firmicutes	Massiliomicrobiota timonensis	100	NR_144738.1	TGGCGAACGGGTGAGTAAGACATAAGCAACCTGCCCCTGTGAGGGGGATAACTGCTGGAAACGGCAGCTAAGACCGCATAGGCATAGAGGACGCATGTCGACTATGTTAAATATCCCACGGGATAGCACAGGGATGGGCTTATGACGCATTAGCCAGCTGGTGAGGTAACGGCTCACCAGGGCGACGATGCGTAGCCGGCCTGAGAGGGTGGACGGCCACACTGGGACTGAGACACGGCCCAGACTCCTACGGGAGGCAGCAGTAGGGAATTTTCGGCAATGGGCGAAAGCCTGACCGAGCAACGCCGCGTGAAGGAAGAAGTCATTCGTGATGTAAACTTCTGTTATGAAGGAAGAACGGCAGATGGAGGGAATGCCATGTGCGTGACGGTACTTCAT…
749	SW749	MALDI-TOF	Antibiotic mix	Firmicutes	Enterococcus cecorum				> 1.9
750	SW750	16S	Antibiotic mix	Firmicutes	Massiliomicrobiota timonensis	100	NR_144738.1	ACGGGTGAGTAAGACATAAGCAACCTGCCCCTGTGAGGGGGATAACTGCTGGAAACGGCAGCTAAGACCGCATAGGCATAGAGGACGCATGTCGACTATGTTAAATATCCCACGGGATAGCACAGGGATGGGCTTATGACGCATTAGCCAGCTGGTGAGGTAACGGCTCACCAGGGCGACGATGCGTAGCCGGCCTGAGAGGGTGGACGGCCACACTGGGACTGAGACACGGCCCAGACTCCTACGGGAGGCAGCAGTAGGGAATTTTCGGCAATGGGCGAAAGCCTGACCGAGCAACGCCGCGTGAAGGAAGAAGTCATTCGTGATGTAAACTTCTGTTATGAAGGAAGAACGGCAGATGGAGGGAATGCCATGTGCGTGACGGTACTTCATGAGGAA…
751	SW751	MALDI-TOF	Antibiotic mix	Firmicutes	Enterococcus cecorum				> 1.9
752	SW752	MALDI-TOF	Antibiotic mix		NA
753	SW753	16S	Antibiotic mix	Firmicutes	Massiliomicrobiota timonensis	100	NR_144738.1	GTGGCGAACGGGTGAGTAAGACATAAGCAACCTGCCCCTGTGAGGGGGATAACTGCTGGAAACGGCAGCTAAGACCGCATAGGCATAGAGGACGCATGTCGACTATGTTAAATATCCCACGGGATAGCACAGGGATGGGCTTATGACGCATTAGCCAGCTGGTGAGGTAACGGCTCACCAGGGCGACGATGCGTAGCCGGCCTGAGAGGGTGGACGGCCACACTGGGACTGAGACACGGCCCAGACTCCTACGGGAGGCAGCAGTAGGGAATTTTCGGCAATGGGCGAAAGCCTGACCGAGCAACGCCGCGTGAAGGAAGAAGTCATTCGTGATGTAAACTTCTGTTATGAAGGAAGAACGGCAGATGGAGGGAATGCCATGTGCGTGACGGTACTTCA…
754	SW754	16s	Antibiotic mix	Firmicutes	Massiliomicrobiota timonensis	100	NR_144738.1	GGCGAACGGGTGAGTAAGACATAAGCAACCTGCCCCTGTGAGGGGGATAACTGCTGGAAACGGCAGCTAAGACCGCATAGGCATAGAGGACGCATGTCGACTATGTTAAATATCCCACGGGATAGCACAGGGATGGGCTTATGACGCATTAGCCAGCTGGTGAGGTAACGGCTCACCAGGGCGACGATGCGTAGCCGGCCTGAGAGGGTGGACGGCCACACTGGGACTGAGACACGGCCCAGACTCCTACGGGAGGCAGCAGTAGGGAATTTTCGGCAATGGGCGAAAGCCTGACCGAGCAACGCCGCGTGAAGGAAGAAGTCATTCGTGATGTAAACTTCTGTTATGAAGGAAGAACGGCAGATGGAGGGAATGCCATGTGCGTGACGGTACTTCATG…
755	SW755	MALDI-TOF	Antibiotic mix	Firmicutes	Enterococcus cecorum				> 1.9
756	SW756	16S	Antibiotic mix	Firmicutes	Massiliomicrobiota timonensis	100	NR_144738.1	GTGGCGAACGGGTGAGTAAGACATAAGCAACCTGCCCCTGTGAGGGGGATAACTGCTGGAAACGGCAGCTAAGACCGCATAGGCATAGAGGACGCATGTCGACTATGTTAAATATCCCACGGGATAGCACAGGGATGGGCTTATGACGCATTAGCCAGCTGGTGAGGTAACGGCTCACCAGGGCGACGATGCGTAGCCGGCCTGAGAGGGTGGACGGCCACACTGGGACTGAGACACGGCCCAGACTCCTACGGGAGGCAGCAGTAGGGAATTTTCGGCAATGGGCGAAAGCCTGACCGAGCAACGCCGCGTGAAGGAAGAAGTCATTCGTGATGTAAACTTCTGTTATGAAGGAAGAACGGCAGATGGAGGGAATGCCATGTGCGTGACGGTACTTCA…
757	SW757	16S	Antibiotic mix	Firmicutes	Massiliomicrobiota timonensis	100	NR_144738.1	GAACGGGTGAGTAAGACATAAGCAACCTGCCCCTGTGAGGGGGATAACTGCTGGAAACGGCAGCTAAGACCGCATAGGCATAGAGGACGCATGTCGACTATGTTAAATATCCCACGGGATAGCACAGGGATGGGCTTATGACGCATTAGCCAGCTGGTGAGGTAACGGCTCACCAGGGCGACGATGCGTAGCCGGCCTGAGAGGGTGGACGGCCACACTGGGACTGAGACACGGCCCAGACTCCTACGGGAGGCAGCAGTAGGGAATTTTCGGCAATGGGCGAAAGCCTGACCGAGCAACGCCGCGTGAAGGAAGAAGTCATTCGTGATGTAAACTTCTGTTATGAAGGAAGAACGGCAGATGGAGGGAATGCCATGTGCGTGACGGTACTTCATGAGG…
758	SW758	MALDI-TOF	Antibiotic mix	Firmicutes	Enterococcus cecorum				> 1.9
759	SW759	16s	Antibiotic mix	Firmicutes	Massiliomicrobiota timonensis	100	NR_144738.1	GTGGCGAACGGGTGAGTAAGACATAAGCAACCTGCCCCTGTGAGGGGGATAACTGCTGGAAACGGCAGCTAAGACCGCATAGGCATAGAGGACGCATGTCGACTATGTTAAATATCCCACGGGATAGCACAGGGATGGGCTTATGACGCATTAGCCAGCTGGTGAGGTAACGGCTCACCAGGGCGACGATGCGTAGCCGGCCTGAGAGGGTGGACGGCCACACTGGGACTGAGACACGGCCCAGACTCCTACGGGAGGCAGCAGTAGGGAATTTTCGGCAATGGGCGAAAGCCTGACCGAGCAACGCCGCGTGAAGGAAGAAGTCATTCGTGATGTAAACTTCTGTTATGAAGGAAGAACGGCAGATGGAGGGAATGCCATGTGCGTGACGGTACTTCA…
760	SW760	16s	Antibiotic mix	Firmicutes	Massiliomicrobiota timonensis	99	NR_144738.1	AGTGGCGAACGGGTGAGTAAGACATAAGCAACCTGCCCCTGTGAGGGGGATAACTGCTGGAAACGGCAGCTAAGACCGCATAGGCATAGAGGACGCATGTCGACTATGTTAAATATCCCACGGGATAGCACAGGGATGGGCTTATGACGCATTAGCCAGCTGGTGAGGTAACGGCTCACCAGGGCGACGATGCGTAGCCGGCCTGAGAGGGTGGACGGCCACACTGGGACTGAGACACGGCCCAGACTCCTACGGGAGGCAGCAGTAGGGAATTTTCGGCAATGGGCGAAAGCCTGACCGAGCAACGCCGCGTGAAGGAAGAAGTCATTCGTGATGTAAACTTCTGTTATGAAGGAAGAACGGCAGATGGAGGGAATGCCATGTGCGTGACGGTACTTC…
761	SW761	MALDI-TOF	Antibiotic mix	Firmicutes	Enterococcus cecorum				> 1.9
762	SW762	16s	Antibiotic mix	Firmicutes	Massiliomicrobiota timonensis	99	NR_144738.1	GCGAACGGGTGAGTAAGACATAAGCAACCTGCCCCTGTGAGGGGGATAACTGCTGGAAACGGCAGCTAAGACCGCATAGGCATAGAGGACGCATGTCGACTATGTTAAATATCCCACGGGATAGCACAGGGATGGGCTTATGACGCATTAGCCAGCTGGTGAGGTAACGGCTCACCAGGGCGACGATGCGTAGCCGGCCTGAGAGGGTGGACGGCCACACTGGGACTGAGACACGGCCCAGACTCCTACGGGAGGCAGCAGTAGGGAATTTTCGGCAATGGGCGAAAGCCTGACCGAGCAACGCCGCGTGAAGGAAGAAGTCATTCGTGATGTAAACTTCTGTTATGAAGGAAGAACGGCAGATGGAGGGAATGCCATGTGCGTGACGGTACTTCATGA…
763	SW763	MALDI-TOF	Antibiotic mix	Firmicutes	Enterococcus cecorum				> 1.9
764	SW764	16s	Antibiotic mix	Firmicutes	Massiliomicrobiota timonensis	99	NR_144738.1	AGTGGCGAACGGGTGAGTAAGACATAAGCAACCTGCCCCTGTGAGGGGGATAACTGCTGGAAACGGCAGCTAAGACCGCATAGGCATAGAGGACGCATGTCGACTATGTTAAATATCCCACGGGATAGCACAGGGATGGGCTTATGACGCATTAGCCAGCTGGTGAGGTAACGGCTCACCAGGGCGACGATGCGTAGCCGGCCTGAGAGGGTGGACGGCCACACTGGGACTGAGACACGGCCCAGACTCCTACGGGAGGCAGCAGTAGGGAATTTTCGGCAATGGGCGAAAGCCTGACCGAGCAACGCCGCGTGAAGGAAGAAGTCATTCGTGATGTAAACTTCTGTTATGAAGGAAGAACGGCAGATGGAGGGAATGCCATGTGCGTGACGGTACTTC…
765	SW765	16s	Antibiotic mix	Firmicutes	Massiliomicrobiota timonensis	100	NR_144738.1	CGAACGGGTGAGTAAGACATAAGCAACCTGCCCCTGTGAGGGGGATAACTGCTGGAAACGGCAGCTAAGACCGCATAGGCATAGAGGACGCATGTCGACTATGTTAAATATCCCACGGGATAGCACAGGGATGGGCTTATGACGCATTAGCCAGCTGGTGAGGTAACGGCTCACCAGGGCGACGATGCGTAGCCGGCCTGAGAGGGTGGACGGCCACACTGGGACTGAGACACGGCCCAGACTCCTACGGGAGGCAGCAGTAGGGAATTTTCGGCAATGGGCGAAAGCCTGACCGAGCAACGCCGCGTGAAGGAAGAAGTCATTCGTGATGTAAACTTCTGTTATGAAGGAAGAACGGCAGATGGAGGGAATGCCATGTGCGTGACGGTACTTCATGAG…
766	SW766	16s	Antibiotic mix	Firmicutes	Massiliomicrobiota timonensis	100	NR_144738.1	GCGAACGGGTGAGTAAGACATAAGCAACCTGCCCCTGTGAGGGGGATAACTGCTGGAAACGGCAGCTAAGACCGCATAGGCATAGAGGACGCATGTCGACTATGTTAAATATCCCACGGGATAGCACAGGGATGGGCTTATGACGCATTAGCCAGCTGGTGAGGTAACGGCTCACCAGGGCGACGATGCGTAGCCGGCCTGAGAGGGTGGACGGCCACACTGGGACTGAGACACGGCCCAGACTCCTACGGGAGGCAGCAGTAGGGAATTTTCGGCAATGGGCGAAAGCCTGACCGAGCAACGCCGCGTGAAGGAAGAAGTCATTCGTGATGTAAACTTCTGTTATGAAGGAAGAACGGCAGATGGAGGGAATGCCATGTGCGTGACGGTACTTCATGA…
767	SW767	16S	Antibiotic mix	Firmicutes	Massiliomicrobiota timonensis	100	NR_144738.1	ACGGGTGAGTAAGACATAAGCAACCTGCCCCTGTGAGGGGGATAACTGCTGGAAACGGCAGCTAAGACCGCATAGGCATAGAGGACGCATGTCGACTATGTTAAATATCCCACGGGATAGCACAGGGATGGGCTTATGACGCATTAGCCAGCTGGTGAGGTAACGGCTCACCAGGGCGACGATGCGTAGCCGGCCTGAGAGGGTGGACGGCCACACTGGGACTGAGACACGGCCCAGACTCCTACGGGAGGCAGCAGTAGGGAATTTTCGGCAATGGGCGAAAGCCTGACCGAGCAACGCCGCGTGAAGGAAGAAGTCATTCGTGATGTAAACTTCTGTTATGAAGGAAGAACGGCAGATGGAGGGAATGCCATGTGCGTGACGGTACTTCATGAGGAA…
768	SW768	MALDI-TOF	Antibiotic mix		NA
769	SW769	MALDI-TOF	Antibiotic mix	Firmicutes	Enterococcus cecorum				> 1.9
770	SW770	MALDI-TOF	Antibiotic mix	Firmicutes	Enterococcus cecorum				> 1.9
771	SW771	MALDI-TOF	Antibiotic mix	Firmicutes	Enterococcus cecorum				> 1.9
772	SW772	16S	Antibiotic mix	Firmicutes	Ruthenibacterium lactatiformans	93	NR_151900.1	TCGGGATGACGTTGATTTAGCTTAGTGGCGAACGGGTGAGTAACACGTGAGCAACCTACCTTTCAGAGGGGGACAACAGTTGGAAACGACTGCTAATACCGCATAAGACCACGCTATGGCATCGTAGAGGGGTCAAAGGAGAAATCCGCTGAAAGATGGGCTCGCGTCCAATTACCTGGATGGTGAGGTAACGGCTCACCATGGCGACGATTGGTACCCGGACTGAGAGGTTGAACGGCCACATTGGGACTGAGACACGGCCCAGACTCCTACGGGAGGCAGCAGTGGGGAATATTGCACAATGGAGGAAACTCTGATGCAGCGACGCCTCGTGAAGGAAGAAGGTCTTCGGATTGTAAACTTCTGTTGTCAGGGACGATAATGACGGTACCTGACGAG…
773	SW773	MALDI-TOF	Antibiotic mix		NA
774	SW774	MALDI-TOF	Antibiotic mix	Firmicutes	Enterococcus cecorum				> 1.9
775	SW775	16S	Antibiotic mix	Firmicutes	Massiliomicrobiota timonensis	100	NR_144738.1	CGGGTGAGTAAGACATAAGCAACCTGCCCCTGTGAGGGGGATAACTGCTGGAAACGGCAGCTAAGACCGCATAGGCATAGAGGACGCATGTCGACTATGTTAAATATCCCACGGGATAGCACAGGGATGGGCTTATGACGCATTAGCCAGCTGGTGAGGTAACGGCTCACCAGGGCGACGATGCGTAGCCGGCCTGAGAGGGTGGACGGCCACACTGGGACTGAGACACGGCCCAGACTCCTACGGGAGGCAGCAGTAGGGAATTTTCGGCAATGGGCGAAAGCCTGACCGAGCAACGCCGCGTGAAGGAAGAAGTCATTCGTGATGTAAACTTCTGTTATGAAGGAAGAACGGCAGATGGAGGGAATGCCATGTGCGTGACGGTACTTCATGAGGAAG…
776	SW776	16S	Antibiotic mix	Firmicutes	Massiliomicrobiota timonensis	100	NR_144738.1	ACGGGTGAGTAAGACATAAGCAACCTGCCCCTGTGAGGGGGATAACTGCTGGAAACGGCAGCTAAGACCGCATAGGCATAGAGGACGCATGTCGACTATGTTAAATATCCCACGGGATAGCACAGGGATGGGCTTATGACGCATTAGCCAGCTGGTGAGGTAACGGCTCACCAGGGCGACGATGCGTAGCCGGCCTGAGAGGGTGGACGGCCACACTGGGACTGAGACACGGCCCAGACTCCTACGGGAGGCAGCAGTAGGGAATTTTCGGCAATGGGCGAAAGCCTGACCGAGCAACGCCGCGTGAAGGAAGAAGTCATTCGTGATGTAAACTTCTGTTATGAAGGAAGAACGGCAGATGGAGGGAATGCCATGTGCGTGACGGTACTTCATGAGGAA…
777	SW777	16s	Antibiotic mix	Firmicutes	Massiliomicrobiota timonensis	100	NR_144738.1	GGCGAACGGGTGAGTAAGACATAAGCAACCTGCCCCTGTGAGGGGGATAACTGCTGGAAACGGCAGCTAAGACCGCATAGGCATAGAGGACGCATGTCGACTATGTTAAATATCCCACGGGATAGCACAGGGATGGGCTTATGACGCATTAGCCAGCTGGTGAGGTAACGGCTCACCAGGGCGACGATGCGTAGCCGGCCTGAGAGGGTGGACGGCCACACTGGGACTGAGACACGGCCCAGACTCCTACGGGAGGCAGCAGTAGGGAATTTTCGGCAATGGGCGAAAGCCTGACCGAGCAACGCCGCGTGAAGGAAGAAGTCATTCGTGATGTAAACTTCTGTTATGAAGGAAGAACGGCAGATGGAGGGAATGCCATGTGCGTGACGGTACTTCATG…
778	SW778	16S	Antibiotic mix	Firmicutes	Massiliomicrobiota timonensis	93	NR_144738.1	TGAGTGGCGAACGGGTGAGTAAGACATAAGCAACCTGCCCCTGTGAGGGGGATAACTGCTGGAAACGGCAGCTAAGACCGCATAGGCATAGAGGACGCATGTCGACTATGTTAAATATCCCACGGGATAGCACAGGGATGGGCTTATGACGCATTAGCCAGCTGGTGAGGTAACGGCTCACCAGGGCGACGATGCGTAGCCGGCCTGAGAGGGTGGACGGCCACACTGGGACTGAGACACGGCCCAGACTCCTACGGGAGGCAGCAGTAGGGAATTTTCGGCAATGGGCGAAAGCCTGACCGAGCAACGCCGCGTGAAGGAAGAAGTCATTCGTGATGTAAAACTTCTGTTATGAAGGAAGAACGGCAGATGGAGGGAATGCCATGTGCGTGACGGTAC…
779	SW779	MALDI-TOF	Antibiotic mix	Firmicutes	Enterococcus cecorum				> 1.9
780	SW780	16s	Antibiotic mix	Firmicutes	Massiliomicrobiota timonensis	100	NR_144738.1	TGGCGAACGGGTGAGTAAGACATAAGCAACCTGCCCCTGTGAGGGGGATAACTGCTGGAAACGGCAGCTAAGACCGCATAGGCATAGAGGACGCATGTCGACTATGTTAAATATCCCACGGGATAGCACAGGGATGGGCTTATGACGCATTAGCCAGCTGGTGAGGTAACGGCTCACCAGGGCGACGATGCGTAGCCGGCCTGAGAGGGTGGACGGCCACACTGGGACTGAGACACGGCCCAGACTCCTACGGGAGGCAGCAGTAGGGAATTTTCGGCAATGGGCGAAAGCCTGACCGAGCAACGCCGCGTGAAGGAAGAAGTCATTCGTGATGTAAACTTCTGTTATGAAGGAAGAACGGCAGATGGAGGGAATGCCATGTGCGTGACGGTACTTCAT…
781	SW781	16s	Antibiotic mix	Actinobacteria	Olsenella profusa	96	NR_116938.1	ACGGAGAGTTCGATCCTGGCTCAGGATGAACGCTGGCGGCGCGCCTAACACATGCAAGTCGAACGGTTAAAGCACCTCCGGGTGTGCATAAAGTGGCGAACGGCTGAGTAACACGTGGGCAACCTGCCCCTCGCACCGGGACAGCCTCGGGAAACCGTGGATAATACCGGATACTCCGGACCCCCCGCATGGGGGGACCGGGAAAGCCCAGACGGCGAGGGATGGGCCCGCGGCCTGTTAGCTAGTTGGTGGGGCAACGGCCCACCAAGGCGATTATGGGTAGCTGGGTTGAGAGACCGACCAGCCAGATTGGGACTGAGACACGGCCCAGACTCCTACGGGAGGCAGCAGTGGGGAATCTTGCGCAATGGGCGAAAGCCTGACGCAGCGACGCCGCGT…
782	SW782	MALDI-TOF	Antibiotic mix	Firmicutes	Enterococcus cecorum				> 1.9
783	SW783	16s	Antibiotic mix	Actinobacteria	Olsenella profusa	96	NR_116938.1	CATAAAGTGGCGAACGGCTGAGTAACACGTGGGCAACCTGCCCCTCGCACCGGGACAGCCTCGGGAAACCGTGGATAATACCGGATACTCCGGACCCCCCGCATGGGGGGACCGGGAAAGCCCAGACGGCGAGGGATGGGCCCGCGGCCTGTTAGCTAGTTGGTGGGGCAACGGCCCACCAAGGCGATTATGGGTAGCTGGGTTGAGAGACCGACCAGCCAGATTGGGACTGAGACACGGCCCAGACTCCTACGGGAGGCAGCAGTGGGGAATCTTGCGCAATGGGCGAAAGCCTGACGCAGCGACGCCGCGTGCGGGACGAAGGCCTTCGGGTCGTAAACCGCTTTCAGCAGGGACGAGGGGGAAACCTGACGGTACCTGCAGAAGAAGCCCCGGCTA…
784	SW784	16s	Antibiotic mix	Firmicutes	Massiliomicrobiota timonensis	99	NR_144738.1	GCGAACGGGTGAGTAAGACATAAGCAACCTGCCCCTGTGAGGGGGATAACTGCTGGAAACGGCAGCTAAGACCGCATAGGCATAGAGGACGCATGTCGACTATGTTAAATATCCCACGGGATAGCACAGGGATGGGCTTATGACGCATTAGCCAGCTGGTGAGGTAACGGCTCACCAGGGCGACGATGCGTAGCCGGCCTGAGAGGGTGGACGGCCACACTGGGACTGAGACACGGCCCAGACTCCTACGGGAGGCAGCAGTAGGGAATTTTCGGCAATGGGCGAAAGCCTGACCGAGCAACGCCGCGTGAAGGAAGAAGTCATTCGTGATGTAAACTTCTGTTATGAAGGAAGAACGGCAGATGGAGGGAATGCCATGTGCGTGACGGTACTTCATGA…
785	SW785	16s	Antibiotic mix	Actinobacteria	Olsenella profusa	96	NR_116938.1	GCATAAAGTGGCGAACGGCTGAGTAACACGTGGGCAACCTGCCCCTCGCACCGGGACAGCCTCGGGAAACCGTGGATAATACCGGATACTCCGGACCCCCCGCATGGGGGGACCGGGAAAGCCCAGACGGCGAGGGATGGGCCCGCGGCCTGTTAGCTAGTTGGTGGGGCAACGGCCCACCAAGGCGATTATGGGTAGCTGGGTTGAGAGACCGACCAGCCAGATTGGGACTGAGACACGGCCCAGACTCCTACGGGAGGCAGCAGTGGGGAATCTTGCGCAATGGGCGAAAGCCTGACGCAGCGACGCCGCGTGCGGGACGAAGGCCTTCGGGTCGTAAACCGCTTTCAGCAGGGACGAGGGGGAAACCTGACGGTACCTGCAGAAGAAGCCCCGGCT…
786	SW786	MALDI-TOF	Antibiotic mix	Firmicutes	Enterococcus cecorum				> 1.9
787	SW787	MALDI-TOF	Antibiotic mix	Firmicutes	Enterococcus cecorum				> 1.9
788	SW788	MALDI-TOF	Antibiotic mix	Firmicutes	Enterococcus cecorum				> 1.9
789	SW789	MALDI-TOF	Antibiotic mix	Firmicutes	Enterococcus cecorum				> 1.9
790	SW790	MALDI-TOF	Antibiotic mix	Firmicutes	Enterococcus cecorum				> 1.9
791	SW791	MALDI-TOF	Antibiotic mix	Firmicutes	Enterococcus cecorum				> 1.9
792	SW792	MALDI-TOF	Antibiotic mix		NA
793	SW793	MALDI-TOF	Antibiotic mix		NA
794	SW794	MALDI-TOF	Antibiotic mix		NA
795	SW795	MALDI-TOF	Antibiotic mix		NA
796	SW796	MALDI-TOF	Antibiotic mix		NA
797	SW797	MALDI-TOF	Antibiotic mix	Firmicutes	Enterococcus cecorum				> 1.9
798	SW798	MALDI-TOF	Antibiotic mix	Firmicutes	Enterococcus cecorum				> 1.9
799	SW799	MALDI-TOF	Antibiotic mix		NA
800	SW800	MALDI-TOF	Antibiotic mix		NA
801	SW801	16s	Neomycin and Sulfamethoxazole	Firmicutes	Massiliomicrobiota timonensis	100	NR_144738.1	GTGGCGAACGGGTGAGTAAGACATAAGCAACCTGCCCCTGTGAGGGGGATAACTGCTGGAAACGGCAGCTAAGACCGCATAGGCATAGAGGACGCATGTCGACTATGTTAAATATCCCACGGGATAGCACAGGGATGGGCTTATGACGCATTAGCCAGCTGGTGAGGTAACGGCTCACCAGGGCGACGATGCGTAGCCGGCCTGAGAGGGTGGACGGCCACACTGGGACTGAGACACGGCCCAGACTCCTACGGGAGGCAGCAGTAGGGAATTTTCGGCAATGGGCGAAAGCCTGACCGAGCAACGCCGCGTGAAGGAAGAAGTCATTCGTGATGTAAACTTCTGTTATGAAGGAAGAACGGCAGATGGAGGGAATGCCATGTGCGTGACGGTACTTCA…
802	SW802	MALDI-TOF	Neomycin and Sulfamethoxazole	Proteobacteria	Escherichia fergusonii				> 1.9
803	SW803	16s	Neomycin and Sulfamethoxazole	Firmicutes	Massiliomicrobiota timonensis	100	NR_144738.1	GTGGCGAACGGGTGAGTAAGACATAAGCAACCTGCCCCTGTGAGGGGGATAACTGCTGGAAACGGCAGCTAAGACCGCATAGGCATAGAGGACGCATGTCGACTATGTTAAATATCCCACGGGATAGCACAGGGATGGGCTTATGACGCATTAGCCAGCTGGTGAGGTAACGGCTCACCAGGGCGACGATGCGTAGCCGGCCTGAGAGGGTGGACGGCCACACTGGGACTGAGACACGGCCCAGACTCCTACGGGAGGCAGCAGTAGGGAATTTTCGGCAATGGGCGAAAGCCTGACCGAGCAACGCCGCGTGAAGGAAGAAGTCATTCGTGATGTAAACTTCTGTTATGAAGGAAGAACGGCAGATGGAGGGAATGCCATGTGCGTGACGGTACTTCA…
804	SW804	MALDI-TOF	Neomycin and Sulfamethoxazole		NA
805	SW805	MALDI-TOF	Neomycin and Sulfamethoxazole	Firmicutes	Faecalicoccus pleomorphus				> 1.9
806	SW806	16S	Neomycin and Sulfamethoxazole	Firmicutes	Massiliomicrobiota timonensis	100	NR_144738.1	AGTGGCGAACGGGTGAGTAAGACATAAGCAACCTGCCCCTGTGAGGGGGATAACTGCTGGAAACGGCAGCTAAGACCGCATAGGCATAGAGGACGCATGTCGACTATGTTAAATATCCCACGGGATAGCACAGGGATGGGCTTATGACGCATTAGCCAGCTGGTGAGGTAACGGCTCACCAGGGCGACGATGCGTAGCCGGCCTGAGAGGGTGGACGGCCACACTGGGACTGAGACACGGCCCAGACTCCTACGGGAGGCAGCAGTAGGGAATTTTCGGCAATGGGCGAAAGCCTGACCGAGCAACGCCGCGTGAAGGAAGAAGTCATTCGTGATGTAAACTTCTGTTATGAAGGAAGAACGGCAGATGGAGGGAATGCCATGTGCGTGACGGTACTTC…
807	SW807	16s	Neomycin and Sulfamethoxazole	Firmicutes	Staphylococcus saprophyticus	100	NR_074999.2	CATGGAGAGTTTGATCCTGGCTCAGGACGAACGCTGGCGGCGTGCTTAACACATGCAAGTCGAACGGGAGGACATGGGAAGCTTGCTTCCTATGGACTCTAGTGGCAAACGGGTGAGTAACGCGTAAGCAACCTGCCCTCCGGATGGGGACAACAGCTGGAAACGGCTGCTAATACCGAATACGTTTCCATTGCCGCATGGCAGTGGGAAGAAAGGTGGCCTCTGAATATGCTACCGCCGGGGGAGGGGCTTGCGTCTGATTAGCTAGTTGGAGGGGTAACGGCCCACCAAGGCGACGATCAGTAGCCGGTCTGAGAGGATGAACGGCCACATTGGAACTGAGACACGGTCCAGACTCCTACGGGAGGCAGCAGTGGGGAATCTTCCGCAATGGGCGAA…
808	SW808	16s	Neomycin and Sulfamethoxazole	Firmicutes	Megasphaera statonii	99	NA	TGCTTCCTATGGACTCTAGTGGCAAACGGGTGAGTAACGCGTAAGCAACCTGCCCTCCGGATGGGGACAACAGCTGGAAACGGCTGCTAATACCGAATACGTTTCCACTGCCGCATGGCAGTGGGAAGAAAGGTGGCCTCTGAATATGCTACCGCCGGGGGAGGGGCTTGCGTCTGATTAGCTAGTTGGAGGGGTAACGGCCCACCAAGGCGACGATCAGTAGCCGGTCTGAGAGGATGAACGGCCACATTGGAACTGAGACACGGTCCAGACTCCTACGGGAGGCAGCAGTGGGGAATCTTCCGCAATGGGCGAAAGCCTGACGGAGCAACGCCGCGTGAGCGAAGACGGCCTTCGGGTTGTAAAGCTCTGTTATACGGGACGAACGGCTAGTGTGCC…
809	SW809	MALDI-TOF	Neomycin and Sulfamethoxazole	Firmicutes	Faecalicoccus pleomorphus				> 1.9
810	SW810	16S	Neomycin and Sulfamethoxazole	Proteobacteria	Escherichia fergusonii	100	NR_074902.1	GCTTGCTTCTTTGCTGACGAGTGGCGGACGGGTGAGTAATGTCTGGGAAACTGCCTGATGGAGGGGGATAACTACTGGAAACGGTAGCTAATACCGCATAACGTCGCAAGACCAAAGAGGGGGACCTTCGGGCCTCTTGCCATCGGATGTGCCCAGATGGGATTAGCTTGTTGGTGGGGTAACGGCTCACCAAGGCGACGATCCCTAGCTGGTCTGAGAGGATGACCAGCCACACTGGAACTGAGACACGGTCCAGACTCCTACGGGAGGCAGCAGTGGGGAATATTGCACAATGGGCGCAAGCCTGATGCAGCCATGCCGCGTGTATGAAGAAGGCCTTCGGGTTGTAAAGTACTTTCAGCGGGGAGGAAGGGAGTAAAGTTAATACCTTTGCTCATT…
811	SW811	16s	Neomycin and Sulfamethoxazole	Firmicutes	Massiliomicrobiota timonensis	100	NR_144738.1	GCGAACGGGTGAGTAAGACATAAGCAACCTGCCCCTGTGAGGGGGATAACTGCTGGAAACGGCAGCTAAGACCGCATAGGCATAGAGGACGCATGTCGACTATGTTAAATATCCCACGGGATAGCACAGGGATGGGCTTATGACGCATTAGCCAGCTGGTGAGGTAACGGCTCACCAGGGCGACGATGCGTAGCCGGCCTGAGAGGGTGGACGGCCACACTGGGACTGAGACACGGCCCAGACTCCTACGGGAGGCAGCAGTAGGGAATTTTCGGCAATGGGCGAAAGCCTGACCGAGCAACGCCGCGTGAAGGAAGAAGTCATTCGTGATGTAAACTTCTGTTATGAAGGAAGAACGGCAGATGGAGGGAATGCCATGTGCGTGACGGTACTTCATGA…
812	SW812	16S	Neomycin and Sulfamethoxazole	Firmicutes	Eubacterium cylindroides	97	NR_113163.1	CTTTTCCTGAAGTCAGTGGCGAACGGGTGAGTAACACGTAGGTAACCTGCCCATGTGCCCGGGACAACGCCTGGAAACGGGTGCTAAAACCGGATAGGTAGAGAGATCGCATGAACTTTCTATTAAAGGGGCTATGGCCCTGAACATGGATGGACCTGCGGTGCATTAGCTAGTTGGTGAGGTAACGGCCCACCAAGGCGACGATGCATAGCCGACCTGAGAGGGCGAACGGCCACATTGGGACTGAGACACGGCCCAAACTCCTACGGGAGGCAGCAGTAGGGAATTTTCGTCAATGGGGGGAACCCTGAACGAGCAATGCCGCGTGAGTGAAGACGGTCTTCGGATTGTAAAGCTCTGTTGCGAGAGAAAAACGACACGGATAGGGAATGATCCGTG…
813	SW813	16S	Neomycin and Sulfamethoxazole	Firmicutes	Massiliomicrobiota timonensis	99	NR_144738.1	ACGGGTGAGTAAGACATAAGCAACCTGCCCCTGTGAGGGGGATAACTGCTGGAAACGGCAGCTAAGACCGCATAGGCATAGAGGACGCATGTCGACTATGTTAAATATCCCACGGGATAGCACAGGGATGGGCTTATGACGCATTAGCCAGCTGGTGAGGTAACGGCTCACCAGGGCGACGATGCGTAGCCGGCCTGAGAGGGTGGACGGCCACACTGGGACTGAGACACGGCCCAGACTCCTACGGGAGGCAGCAGTAGGGAATTTTCGGCAATGGGCGAAAGCCTGACCGAGCAACGCCGCGTGAAGGAAGAAGTCATTCGTGATGTAAACTTCTGTTATGAAGGAAGAACGGCAGATGGAGGGAATGCCATGTGCGTGACGGTACTTCATGAGGAA…
814	SW814	16S	Neomycin and Sulfamethoxazole	Firmicutes	Massiliomicrobiota timonensis	100	NR_144738.1	ACGGGTGAGTAAGACATAAGCAACCTGCCCCTGTGAGGGGGATAACTGCTGGAAACGGCAGCTAAGACCGCATAGGCATAGAGGACGCATGTCGACTATGTTAAATATCCCACGGGATAGCACAGGGATGGGCTTATGACGCATTAGCCAGCTGGTGAGGTAACGGCTCACCAGGGCGACGATGCGTAGCCGGCCTGAGAGGGTGGACGGCCACACTGGGACTGAGACACGGCCCAGACTCCTACGGGAGGCAGCAGTAGGGAATTTTCGGCAATGGGCGAAAGCCTGACCGAGCAACGCCGCGTGAAGGAAGAAGTCATTCGTGATGTAAACTTCTGTTATGAAGGAAGAACGGCAGATGGAGGGAATGCCATGTGCGTGACGGTACTTCATGAGGAA…
815	SW815	MALDI-TOF	Neomycin and Sulfamethoxazole	Fusobacterium	Fusobacteriium mortiferum				> 1.9
816	SW816	16S	Neomycin and Sulfamethoxazole	Firmicutes	Eubacterium cylindroides	99	NR_113163.1	TTCCTTGAAGTCAGTGGCGAACGGGTGAGTAACACGTAGGTAACCTGCCCATGTGCCCGGGACAACGCCTGGAAACGGGTGCTAAAACCGGATAGGTAGAGAGATCGCATGAACTTTCTATTAAAGGGGCTACGGCCCTGAACATGGATGGACCTGCGGTGCATTAGCTAGTTGGTGAGGTAACGGCCCACCAAGGCGACGATGCATAGCCGACCTGAGAGGGCGAACGGCCACATTGGGACTGAGACACGGCCCAAACTCCTACGGGAGGCAGCAGTAGGGAATTTTCGTCAATGGGGGGAACCCTGAACGAGCAATGCCGCGTGAGTGAAGACGGTCTTCGGATTGTAAAGCTCTGTTGCGAGAGAAAAACGACACGGATAGGGAATGATCCGTGGG…
817	SW817	16S	Neomycin and Sulfamethoxazole	Fusobacterium	Fusobacteriium mortiferum	99	NR_117734.1	AACGCGTAAAGAACTTGCCCTGCAGTCTGGGACAACATTTGGAAACGAATGCTAATACCGGATATTATGCGAGTCTCGCATGAGGTTCGTATGAAAGCTATATGCGCTGCAGGAGAGCTTTGCGTCCTATTAGCTAGTTGGTGAGGTAACGGCTCACCAAGGCGATGATAGGTAGCCGGCCTGAGAGGGTGAACGGCCACAAGGGGACTGAGACACGGCCCTTACTCCTACGGGAGGCAGCAGTGGGGAATATTGGACAATGGACCAAAAGTCTGATCCAGCAATTCTGTGTGCACGATGAAGTTTTTCGGAATGTAAAGTGCTTTCAGTTGGGACGAAGAAAGTGACGGTACCAACAGAAGAAGCGACGGCTAAATACGTGCCAGCAGCCGCGGTAAT…
818	SW818	MALDI-TOF	Neomycin and Sulfamethoxazole	Firmicutes	Lactobacillus salivarius				> 1.9
819	SW819	MALDI-TOF	Neomycin and Sulfamethoxazole	Firmicutes	Enterococcus cecorum				> 1.9
820	SW820	16S	Neomycin and Sulfamethoxazole	Fusobacterium	Fusobacteriium mortiferum	99	NR_117734.1	TGGCGGACGGGTGAGTAACGCGTAAAGAACTTGCCCTGCAGTCTGGGACAACATTTGGAAACGAATGCTAATACCGGATATTATGCGAGTCTCGCATGAGGTTCGTATGAAAGCTATATGCGCTGCAGGAGAGCTTTGCGTCCTATTAGCTAGTTGGTGAGGTAACGGCTCACCAAGGCGATGATAGGTAGCCGGCCTGAGAGGGTGAACGGCCACAAGGGGACTGAGACACGGCCCTTACTCCTACGGGAGGCAGCAGTGGGGAATATTGGACAATGGACCAAAAGTCTGATCCAGCAATTCTGTGTGCACGATGAAGTTTTTCGGAATGTAAAGTGCTTTCAGTTGGGACGAAGAAAGTGACGGTACCAACAGAAGAAGCGACGGCTAAATACGTGC…
821	SW821	16s	Neomycin and Sulfamethoxazole	Firmicutes	Massiliomicrobiota timonensis	100	NR_144738.1	TGAGTGGCGAACGGGTGAGTAAGACATAAGCAACCTGCCCCTGTGAGGGGGATAACTGCTGGAAACGGCAGCTAAGACCGCATAGGCATAGAGGACGCATGTCGACTATGTTAAATATCCCACGGGATAGCACAGGGATGGGCTTATGACGCATTAGCCAGCTGGTGAGGTAACGGCTCACCAGGGCGACGATGCGTAGCCGGCCTGAGAGGGTGGACGGCCACACTGGGACTGAGACACGGCCCAGACTCCTACGGGAGGCAGCAGTAGGGAATTTTCGGCAATGGGCGAAAGCCTGACCGAGCAACGCCGCGTGAAGGAAGAAGTCATTCGTGATGTAAACTTCTGTTATGAAGGAAGAACGGCAGATGGAGGGAATGCCATGTGCGTGACGGTACT…
822	SW822	16S	Neomycin and Sulfamethoxazole	Firmicutes	Massiliomicrobiota timonensis	100	NR_144738.1	TGGCGAACGGGTGAGTAAGACATAAGCAACCTGCCCCTGTGAGGGGGATAACTGCTGGAAACGGCAGCTAAGACCGCATAGGCATAGAGGACGCATGTCGACTATGTTAAATATCCCACGGGATAGCACAGGGATGGGCTTATGACGCATTAGCCAGCTGGTGAGGTAACGGCTCACCAGGGCGACGATGCGTAGCCGGCCTGAGAGGGTGGACGGCCACACTGGGACTGAGACACGGCCCAGACTCCTACGGGAGGCAGCAGTAGGGAATTTTCGGCAATGGGCGAAAGCCTGACCGAGCAACGCCGCGTGAAGGAAGAAGTCATTCGTGATGTAAACTTCTGTTATGAAGGAAGAACGGCAGATGGAGGGAATGCCATGTGCGTGACGGTACTTCAT…
823	SW823	16S	Neomycin and Sulfamethoxazole	Bacteroidetes	Bacteroides caecicola	99	NR_148821.1	GCCAGATATGATGGCGACCGGCGCACGGGTGAGTAACGCGTATCCAACCTGCCCCGTACACGGGGATAGCCTTCCGAAAGGGAGATTAATACCCGATGATGTCAGGAGTTCGCATGTAAGCCTGACTAAAGTTATTACGGTACGGGAGGGGGGTGCGTTCCATTAGGTAGTAGGCGGGGTAACGGCCCACCTAGCCGACGATGGATAGGGGTTCTGAGAGGAAGGTCCCCCACATTGGAACTGAGACACGGTCCAAACTCCTACGGGAGGCAGCAGTGAGGAATATTGGTCAATGGCCGCGAGGCTGAACCAGCCAAGTAGCGTGAAGGATGACGGCCCTACGGGTTGTAAACTTCTTTTATGCGGGATTAACGTGAGGTACGTGTACCTTATTGCAGG…
824	SW824	MALDI-TOF	Neomycin and Sulfamethoxazole		NA
825	SW825	16S	Neomycin and Sulfamethoxazole	Firmicutes	Massiliomicrobiota timonensis	100	NR_144738.1	TGAGTGGCGAACGGGTGAGTAAGACATAAGCAACCTGCCCCTGTGAGGGGGATAACTGCTGGAAACGGCAGCTAAGACCGCATAGGCATAGAGGACGCATGTCGACTATGTTAAATATCCCACGGGATAGCACAGGGATGGGCTTATGACGCATTAGCCAGCTGGTGAGGTAACGGCTCACCAGGGCGACGATGCGTAGCCGGCCTGAGAGGGTGGACGGCCACACTGGGACTGAGACACGGCCCAGACTCCTACGGGAGGCAGCAGTAGGGAATTTTCGGCAATGGGCGAAAGCCTGACCGAGCAACGCCGCGTGAAGGAAGAAGTCATTCGTGATGTAAACTTCTGTTATGAAGGAAGAACGGCAGATGGAGGGAATGCCATGTGCGTGACGGTACT…
826	SW826	MALDI-TOF	Neomycin and Sulfamethoxazole	Firmicutes	Lactobacillus agilis				> 1.9
827	SW827	MALDI-TOF	Neomycin and Sulfamethoxazole	Firmicutes	Faecalicoccus pleomorphus				> 1.9
828	SW828	MALDI-TOF	Neomycin and Sulfamethoxazole	Firmicutes	Faecalicoccus pleomorphus				> 1.9
829	SW829	MALDI-TOF	Neomycin and Sulfamethoxazole	Firmicutes	Faecalicoccus pleomorphus				> 1.9
830	SW830	16S	Neomycin and Sulfamethoxazole	Firmicutes	Massiliomicrobiota timonensis	100	NR_144738.1	GGCGAACGGGTGAGTAAGACATAAGCAACCTGCCCCTGTGAGGGGGATAACTGCTGGAAACGGCAGCTAAGACCGCATAGGCATAGAGGACGCATGTCGACTATGTTAAATATCCCACGGGATAGCACAGGGATGGGCTTATGACGCATTAGCCAGCTGGTGAGGTAACGGCTCACCAGGGCGACGATGCGTAGCCGGCCTGAGAGGGTGGACGGCCACACTGGGACTGAGACACGGCCCAGACTCCTACGGGAGGCAGCAGTAGGGAATTTTCGGCAATGGGCGAAAGCCTGACCGAGCAACGCCGCGTGAAGGAAGAAGTCATTCGTGATGTAAACTTCTGTTATGAAGGAAGAACGGCAGATGGAGGGAATGCCATGTGCGTGACGGTACTTCATG…
831	SW831	MALDI-TOF	Neomycin and Sulfamethoxazole	Firmicutes	Faecalicoccus pleomorphus				> 1.9
832	SW832	MALDI-TOF	Neomycin and Sulfamethoxazole	Firmicutes	Lactobacillus salivarius				> 1.9
833	SW833	MALDI-TOF	Neomycin and Sulfamethoxazole	Firmicutes	Enterococcus cecorum				> 1.9
834	SW834	MALDI-TOF	Neomycin and Sulfamethoxazole	Firmicutes	Enterococcus cecorum				> 1.9
835	SW835	MALDI-TOF	Neomycin and Sulfamethoxazole	Firmicutes	Faecalicoccus pleomorphus				> 1.9
836	SW836	16S	Neomycin and Sulfamethoxazole	Bacteroidetes	Bacteroides gallinaceum	86	NR_148822.1	CGGCGGCGACCGGCGCACGGGTGAGTAACGCGTACCCTACCTTCCCCTTTCCCGGGGCCAGCCCTGCGAAAGCAGGATTAATCCCCGGCGGTGTCCCGGGTCCGCATGGGTGCGGGACCAAAGGAGCGATCCGGAAAGGGATGGGGGTGCGTTCCATTAGCTTGACGGCGGGGTAACGGCCCACCGTGGCCGCGATGGATAGGGGTTCTGAGAGGAAGGCCCCCCACACTGGGACTGAGACACGGCCCAGACTCCTACGGGAGGCAGCAGTGAGGAATATTGGTCAATGGGCGAGAGCCTGAACCAGCCAAGTAGCGTGGAGGACGACGGCCCTACGGGTTGTAAACTCCTTTTGCGCGGGGATAAAGGGCTCCACGTGTGGGGCTTTGCAGGTACCGC…
837	SW837	MALDI-TOF	Neomycin and Sulfamethoxazole		NA
838	SW838	16S	Neomycin and Sulfamethoxazole	Firmicutes	Fournierella massiliensis	99	NR_156911.1	TTCGGGATGACGATTTGTAAGCTTAGTGGCGAACGGGTGAGTAACACGTGAGTAACCTGCCCCAGAGTGGGGGACAACAGTTGGAAACGACTGCTAATACCGCATAAGCCCACGGTACCGCATGGTACAGAGGGAAAAGGAGCAATTCGCTTTGGGATGGACTCGCGTCCGATTAGCTAGATGGTGAGGTAACGGCCCACCATGGCGACGATCGGTAGCCGGACTGAGAGGTTGATCGGCCACATTGGGACTGAGACACGGCCCAGACTCCTACGGGAGGCAGCAGTGGGGAATATTGCACAATGGGGGAAACCCTGATGCAGCGACGCCGCGTGGAGGAAGAAGGCCTTCGGGTTGTAAACTCCTGTCGTAAGGGACGATAGTGACGGTACCTTACAA…
839	SW839	16S	Neomycin and Sulfamethoxazole	Bacteroidetes	Bacteroides rodentium	86	BAKJ01000105	AGGCTGATGGCGACCGGCGCACGGGTGAGTAACGCGTATCCGACCTGCCCTCCACCCGGGGATAGCCTTTCGAAAGAAAGATTAATACCCGATGGCACACGTCTCCTGCCTGGGAGGCGTGTTAAAGGTCCCGACCGGTGGCGGATGGGGATGCGTTCCATTAGTTAGTTGGCGGGGTAACGGCCCACCAAGACGACGATGGATAGGGGTTCTGAGAGGAAGGTCCCCCACATTGGAACTGAGACACGGTCCAAACTCCTACGGGAGGCAGCAGTGAGGAATATTGGTCAATGGCCGTAAGGCTGAACCAGCCAAGTAGCGTGAAGGACGACGGCCCTACGGGTTGTAAACTTCTTTTATAAGGGAATAAAGTTGCGTACGCGTACGCATTTGCATGTA…
840	SW840	MALDI-TOF	Neomycin and Sulfamethoxazole		NA
841	SW841	16S	Neomycin and Sulfamethoxazole	Firmicutes	Megasphaera statonii	98	NA	GCTTCCTATGGACTCTAGTGGCAAACGGGTGAGTAACGCGTAAGCAACCTGCCCTCCGGATGGGGACAACAGCTGGAAACGGCTGCTAATACCGAATACGTTTCCATTGCCGCATGACAGTGGAAAGAAAGGTGGCCTCTGAATATGCTACCGCCGGGGGAGGGGCTTGCGTCTGATTAGCTAGTTGGAGGGGTAACGGCCCACCAAGGCGACGATCAGTAGCCGGTCTGAGAGGATGAACGGCCACATTGGAACTGAGACACGGTCCAGACTCCTACGGGAGGCAGCAGTGGGGAATCTTCCGCAATGGGCGAAAGCCTGACGGAGCAACGCCGCGTGAGCGAAGACGGCCTTCGGGTTGTAAAGCTCTGTTATACGGGACGAACGGGGAAGTGGTTA…
842	SW842	16S	Neomycin and Sulfamethoxazole	Firmicutes	Massiliomicrobiota timonensis	100	NR_144738.1	GAGTGGCGAACGGGTGAGTAAGACATAAGCAACCTGCCCCTGTGAGGGGGATAACTGCTGGAAACGGCAGCTAAGACCGCATAGGCATAGAGGACGCATGTCGACTATGTTAAATATCCCACGGGATAGCACAGGGATGGGCTTATGACGCATTAGCCAGCTGGTGAGGTAACGGCTCACCAGGGCGACGATGCGTAGCCGGCCTGAGAGGGTGGACGGCCACACTGGGACTGAGACACGGCCCAGACTCCTACGGGAGGCAGCAGTAGGGAATTTTCGGCAATGGGCGAAAGCCTGACCGAGCAACGCCGCGTGAAGGAAGAAGTCATTCGTGATGTAAACTTCTGTTATGAAGGAAGAACGGCAGATGGAGGGAATGCCATGTGCGTGACGGTACTT…
843	SW843	16s	Neomycin and Sulfamethoxazole	Proteobacteria	Succinatimonas hippei	99	NR_113274.1	TTTTGCTGATGACGAGTGGCGGACGGGTGAGTAGTATCTGGGAAACTGCCCTGAAGAGGGGGACAACAGCTGGAAACGGCTGCTAATACCGCATAAGACCCTGAGGGGGAAAGGGAAGGCAACTTCCGCTTTAGGATGTGCCCAGAAGGGATTAGCTGGTAGGTGAGGTAAAGGCTCACCTAGGCAACGATCTCTAGCCGGTCTGAGAGGATGACCGGCCACATCGGGACTGAGACACGGCCCGGACTCCTACGGGAGGCAGCAGTAGGGAATATTGCACAATGGGGGGAACCCTGATGCAGCCATGCCGCGTGTGTGAAGAAGGCCTTCGGGTTGTAAAGCACTTTCAGCGGGGAGGAAATTAAGTTAGACGTTACCCGCAAAAAAAGCACCGGCTAA…
844	SW844	16S	Neomycin and Sulfamethoxazole	Actinobacteria	Olsenella profusa	96	NR_116938.1	GGTGTGCATAAAGTGGCGAACGGCTGAGTAACACGTGGGCAACCTGCCCCTCGCACCGGGACAGCCTCGGGAAACCGTGGATAATACCGGATACTCCGGACCCCCCGCATGGGGGGACCGGGAAAGCCCAGACGGCGAGGGATGGGCCCGCGGCCTGTTAGCTAGTTGGTGGGGCAACGGCCCACCAAGGCGATTATGGGTAGCTGGGTTGAGAGACCGACCAGCCAGATTGGGACTGAGACACGGCCCAGACTCCTACGGGAGGCAGCAGTGGGGAATCTTGCGCAATGGGCGAAAGCCTGACGCAGCGACGCCGCGTGCGGGACGAAGGCCTTCGGGTCGTAAACCGCTTTCAGCAGGGACGAGGGGGAAACCTGACGGTACCTGCAGAAGAAGCCC…
845	SW845	16S	Neomycin and Sulfamethoxazole	Bacteroidetes	Bacteroides caecicola	99	NR_148821.1	TGCCGGATACGATGGCGACCGGCGCACGGGTGAGTAACGCGTATCCAACCTGCCCCGTACACGGGGATAGCCTTCCGAAAGGGAGATTAATACCCGATGATGTCAGGAGTTCGCATGTAAGCCTGACTAAAGTTATTACGGTACGGGAGGGGGGTGCGTTCCATTAGGTAGTAGGCGGGGTAACGGCCCACCTAGCCGACGATGGATAGGGGTTCTGAGAGGAAGGTCCCCCACATTGGAACTGAGACACGGTCCAAACTCCTACGGGAGGCAGCAGTGAGGAATATTGGTCAATGGCCGCGAGGCTGAACCAGCCAAGTAGCGTGAAGGATGACGGCCCTACGGGTTGTAAACTTCTTTTATGCGGGATTAACGTGAGGTACGTGTACCTTCTTGCAG…
846	SW846	MALDI-TOF	Neomycin and Sulfamethoxazole	Firmicutes	Faecalicoccus pleomorphus				> 1.9
847	SW847	16S	Neomycin and Sulfamethoxazole	Firmicutes	Massiliomicrobiota timonensis	100	NR_144738.1	TGGCGAACGGGTGAGTAAGACATAAGCAACCTGCCCCTGTGAGGGGGATAACTGCTGGAAACGGCAGCTAAGACCGCATAGGCATAGAGGACGCATGTCGACTATGTTAAATATCCCACGGGATAGCACAGGGATGGGCTTATGACGCATTAGCCAGCTGGTGAGGTAACGGCTCACCAGGGCGACGATGCGTAGCCGGCCTGAGAGGGTGGACGGCCACACTGGGACTGAGACACGGCCCAGACTCCTACGGGAGGCAGCAGTAGGGAATTTTCGGCAATGGGCGAAAGCCTGACCGAGCAACGCCGCGTGAAGGAAGAAGTCATTCGTGATGTAAACTTCTGTTATGAAGGAAGAACGGCAGATGGAGGGAATGCCATGTGCGTGACGGTACTTCAT…
848	SW848	16S	Neomycin and Sulfamethoxazole	Bacteroidetes	Bacteroides caecicola	99	NR_148821.1	TGGCTTGCCAGATACGATGGCGACCGGCGCACGGGTGAGTAACGCGTATCCAACCTGCCCCGTACACGGGGATAGCCTTCCGAAAGGGAGATTAATACCCGATGATGTCAGGAGTTCGCATGTAAACCTGACTAAAGTTATTACGGTACGGGAGGGGGGTGCGTTCCATTAGGTAGTAGGCGGGGTAACGGCCCACCTAGCCGACGATGGATAGGGGTTCTGAGAGGAAGGTCCCCCACATTGGAACTGAGACACGGTCCAAACTCCTACGGGAGGCAGCAGTGAGGAATATTGGTCAATGGCCGGGAGGCTGAACCAGCCAAGTAGCGTGAAGGATGACGGCCCTACGGGTTGTAAACTTCTTTTATGCGGGATTAATGTGAGGTACGTGTACCTTAT…
849	SW849	16s	Neomycin and Sulfamethoxazole	Proteobacteria	Sutturella timonensis	96	NR_147402.1	GCTCCCTGATGGCGAGTGGCGCACGGGTGAGTAACACATCGGAACGTGTCCTTTTGTGGGGGATAACTGTCCGAAAGGACAGCTAATACGCATAAGACCTGAGGGTGAAAGCAGGGGATCGCAAGACCTTGCGCGAGAGGAGCGGCCGATGGCCGATTAGCTGGTTGGGGAGGTAAAGGCTCACCAAGGCGACGATCGGTAGCTGGTCTGAGAGGACGACCAGCCACACTGGGACTGAGACACGGCCCAGACTCCTACGGGAGGCAGCAGTGGGGAATTTTGGACAATGGGGGCAACCCTGATCCAGCCATGCCGCGTGCGGGATGAAGGCCTTCGGGTTGTAAACCGCTTTTGTCAGGGACGAAAAGGGACGTGCCAATACCATGTTCTGCTGACGGT…
850	SW850	16S	Neomycin and Sulfamethoxazole	Firmicutes	Massiliomicrobiota timonensis	100	NR_144738.1	GGCGAACGGGTGAGTAAGACATAAGCAACCTGCCCCTGTGAGGGGGATAACTGCTGGAAACGGCAGCTAAGACCGCATAGGCATAGAGGACGCATGTCGACTATGTTAAATATCCCACGGGATAGCACAGGGATGGGCTTATGACGCATTAGCCAGCTGGTGAGGTAACGGCTCACCAGGGCGACGATGCGTAGCCGGCCTGAGAGGGTGGACGGCCACACTGGGACTGAGACACGGCCCAGACTCCTACGGGAGGCAGCAGTAGGGAATTTTCGGCAATGGGCGAAAGCCTGACCGAGCAACGCCGCGTGAAGGAAGAAGTCATTCGTGATGTAAACTTCTGTTATGAAGGAAGAACGGCAGATGGAGGGAATGCCATGTGCGTGACGGTACTTCATG…
851	SW851	MALDI-TOF	Neomycin and Sulfamethoxazole		NA
852	SW852	16S	Neomycin and Sulfamethoxazole	Actinobacteria	Enorma massiliensis	100	NR_125606.1	CGGAGAGTTCGATCCTGGCTCAGGATGAACGCTGGCGGCGCGCCTAACACATGCAAGTCGAGCGGCACCCCTCCTCGGAGGGAAGCGAGCGGCGAACGGCTGAGTAACACGTGACCAACCTGCCCTGCGCACGGGGACAGCCGCGGGAAACCGCGGGTGATACCCGGTGGCCCCGGGGGGACGCATGTCCCCGCGGGCATAGCTCCGGCGGCGCGGGATGGGGTCGCGGCCCATCAGGTAGTTGGTAGGGTGACGGCCTACCAAGCCGACTACGGGTAGCCGGGTTGAGAGACCGACCGGCCAGATTGGGACTGAGACACGGCCCAGACTCCTACGGGAGGCAGCAGTGGGGAATCTTGCGCAATGGGGGGAACCCTGACGCAGCGACGCCGCGTGCGG…
853	SW853	MALDI-TOF	Neomycin and Sulfamethoxazole		NA
854	SW854	16S	Neomycin and Sulfamethoxazole	Actinobacteria	Collinsella tanakaei	98	NR_112899.1	GAAGCGAGTGGCGAACGGCTGAGTAACACGTGGAGAACCCGCCCCCCTCTCGGGGATAGCCGCCGGAAACGGCGGGTAACACCCGATGACCCCGCAGCGAGGCATCTCGCCGCGGGCAAAACCCAGGTGGAGGGGGATGGCTCCGCGGCCCATCAGGTAGACGGCGGGGTGACGGCCCACCGTGCCGACAACGGGTAGCCGGGTTGAGAGACCGACCGGCCAGATTGGGACTGAGACACGGCCCAGACTCCTACGGGAGGCAGCAGTGGGGAATCTTGCGCAATGGGGGAAACCCTGACGCAGCGACGCCGCGTGCGGGATGGAGGCCTTCGGGTCGTAAACCGCTTTCAGCAGGGACGAGTCAAGACGGTACCTGCAGAAGAAGCCCCGGCTAACTAC…
855	SW855	16S	Neomycin and Sulfamethoxazole	Firmicutes	Enterococcus faecalis	100	NR_114782.1	TTGCACTCAATTGGAAAGAGGAGTGGCGGACGGGTGAGTAACACGTGGGTAACCTACCCATCAGAGGGGGATAACACTTGGAAACAGGTGCTAATACCGCATAACAGTTTATGCCGCATGGCATAAGAGTGAAAGGCGCTTTCGGGTGTCGCTGATGGATGGACCCGCGGTGCATTAGCTAGTTGGTGAGGTAACGGCTCACCAAGGCCACGATGCATAGCCGACCTGAGAGGGTGATCGGCCACACTGGGACTGAGACACGGCCCAGACTCCTACGGGAGGCAGCAGTAGGGAATCTTCGGCAATGGACGAAAGTCTGACCGAGCAACGCCGCGTGAGTGAAGAAGGTTTTCGGATCGTAAAACTCTGTTGTTAGAGAAGAACAAGGACGTTAGTAAC…
856	SW856	16S	Neomycin and Sulfamethoxazole	Bacteroidetes	Bacteroides caecicola	99	NR_148821.1	CAGATATGATGGCGACCGGCGCACGGGTGAGTAACGCGTATCCAACCTGCCCCGTACACGGGGATAGCCTTCCGAAAGGGAGATTAATACCCGATGATGTCAGGAGTTCGCATGTAAACCTGACTAAAGTTATTACGGTACGGGAGGGGGGTGCGTTCCATTAGGTAGTAGGCGGGGTAACGGCCCACCTAGCCGACGATGGATAGGGGTTCTGAGAGGAAGGTCCCCCACATTGGAACTGAGACACGGTCCAAACTCCTACGGGAGGCAGCAGTGAGGAATATTGGTCAATGGCCGGGAGGCTGAACCAGCCAAGTAGCGTGAAGGATGACGGCCCTACGGGTTGTAAACTTCTTTTATGCGGGATTAACGTGAGGTACGTGTACCTTATTGCAGGTA…
857	SW857	16S	Neomycin and Sulfamethoxazole	Firmicutes	Bacillus coagulans	99	NR_041523.1	TAGCGGCGGACGGGTGAGTAACACGTGGGCAACCTGCCTGTAAGATCGGGATAACGCCGGGAAACCGGGGCTAATACCGGATAGTTTTTTCCTCCGCATGGAGGAAAAAGGAAAGACGGCTTTTGCTGTCACTTACAGATGGGCCCGCGGCGCATTAGCTAGTTGGTGGGGTAACGGCTCACCAAGGCAACGATGCGTAGCCGACCTGAGAGGGTGATCGGCCACATTGGGACTGAGACACGGCCCAAACTCCTACGGGAGGCAGCAGTAGGGAATCTTCCGCAATGGACGAAAGTCTGACGGAGCAACGCCGCGTGAGTGAAGAAGGCCTTCGGGTCGTAAAACTCTGTTGCCGGGGAAGAACAAGTGCCGTTCGAACAGGGCGGCGCCTTGACGGTA…
858	SW858	MALDI-TOF	Neomycin and Sulfamethoxazole		NA
859	SW859	16S	Neomycin and Sulfamethoxazole	Firmicutes	Eubacterium cylindroides	100	NR_113163.1	TTTCCCTGAAGTCAGTGGCGAACGGGTGAGTAACACGTAGGTAACCTGCCCATGTGCCCGGGACAACGCCTGGAAACGGGTGCTAAAACCGGATAGGTAGAGAGATCGCATGAACTTTCTATTAAAGGGGCTACGGCCCTGAACATGGATGGACCTGCGGTGCATTAGCTAGTTGGTGAGGTAACGGCCCACCAAGGCGACGATGCATAGCCGACCTGAGAGGGCGAACGGCCACATTGGGACTGAGACACGGCCCAAACTCCTACGGGAGGCAGCAGTAGGGAATTTTCGTCAATGGGGGGAACCCTGAACGAGCAATGCCGCGTGAGTGAAGACGGTCTTCGGATTGTAAAGCTCTGTTGCGAGAGAAAAACGACACGGATAGGGAATGATCCGTGG…
860	SW860	16S	Neomycin and Sulfamethoxazole	Bacteroidetes	Bacteroides gallinaceum	86	NR_148822.1	GGTCCGGCGCGGCGGCGACCGGCGCACGGGTGAGTAACGCGTACCCTACCTTCCCCTTTCCCGGGGCCAGCCCTGCGAAAGCAGGATTAATCCCCGGCGGTGTCCCGGGTCCGCATGGGTGCGGGACCAAAGGAGCGATCCGGAAAGGGATGGGGGTGCGTTCCATTAGCTTGACGGCGGGGTAACGGCCCACCGTGGCCGCGATGGATAGGGGTTCTGAGAGGAAGGCCCCCCACACTGGGACTGAGACACGGCCCAGACTCCTACGGGAGGCAGCAGTGAGGAATATTGGTCAATGGGCGAGAGCCTGAACCAGCCAAGTAGCGTGGAGGACGACGGCCCTACGGGTTGTAAACTCCTTTTGCGCGGGGATAAAGGGCTCCACGTGTGGGGCTTTGC…
861	SW861	MALDI-TOF	Neomycin and Sulfamethoxazole		NA
862	SW862	16s	Neomycin and Sulfamethoxazole	Proteobacteria	Succinatimonas hippei	99	NR_113274.1	GCTTTTGCTGATGACGAGTGGCGGACGGGTGAGTAGTATCTGGGAAACTGCCCTGAAGAGGGGGACAACAGCTGGAAACGGCTGCTAATACCGCATGAACCCTGTGGGGGAAAGGATAGCGATATCCGCTTCAGGATGTGCCCAGAAGGGATTAGCTGGTAGGTGAGGTAAAGGCTCACCTAGGCGACGATCTCTAGCCGGTCTGAGAGGATGACCGGCCACATCGGGACTGAGACACGGCCCGGACTCCTACGGGAGGCAGCAGTAGGGAATATTGCACAATGGGGGGAACCCTGATGCAGCCATGCCGCGTGTGTGAAGAAGGCCTTCGGGTTGTAAAGCACTTTCAGCGGGGAGGAAATTAAGTTAGACGTTACCCGCAGAAGAAGCACCGGCTAA…
863	SW863	16s	Neomycin and Sulfamethoxazole	Bacteroidetes	Bacteroides caecicola	99	NR_148821.1	GGCGACCGGCGCACGGGTGAGTAACGCGTATCCACCTGCCCCGTACACGGGGATAGCCTTCCGAAAGGGAGATTAATACCCGATGATGTCAGGAGTTCGCATGTAAGCCTGACTAAAGTTATTACGGTACGGGAGGGGGGTGCGTTCCATTAGGTAGTAGGCGGGGTAACGGCCCACCTAGCCGACGATGGATAGGGGTTCTGAGAGGAAGGTCCCCCACATTGGAACTGAGACACGGTCCAAACTCCTACGGGAGGCAGCAGTGAGGAATATTGGTCAATGGCCGCGAGGCTGAACCAGCCAAGTAGCGTGAAGGATGACGGCCCTACGGGTTGTAAACTTCTTTTATGCGGGATTAACGTGAGGTACGTGTACCTTCTTGCAGGTACCGCATGAATA…
864	SW864	16S	Neomycin and Sulfamethoxazole	Firmicutes	Eubacterium cylindroides	97	NR_113163.1	TGCTTTTCCTGAAGTCAGTGGCGAACGGGTGAGTAACACGTAGGTAACCTGCCCATGTGCCCGGGACAACGCCTGGAAACGGGTGCTAAAACCGGATAGGTAGAGAGATCGCATGAACTTTCTATTAAAGGGGCTACGGCCCTGAACATGGATGGACCTGCGGTGCATTAGCTAGTTGGTGAGGTAACGGCCCACCAAGGCGACGATGCATAGCCGACCTGAGAGGGCGAACGGCCACATTGGGACTGAGACACGGCCCAAACTCCTACGGGAGGCAGCAGTAGGGAATTTTCGTCAATGGGGGGAACCCTGAACGAGCAATGCCGCGTGAGTGAAGACGGTCTTCGGATTGTAAAGCTCTGTTGCGAGAGAAAAACGACACGGATAGGGAATGATCCG…
865	SW865	16S	Neomycin and Sulfamethoxazole	Firmicutes	Pseudoflavonifractor capillosus	99	NR_025670.1	GTTTTCGGACAACTGATTGAGTTTCTTAGTGGCGGACGGGTGAGTAACGCGTGAGGAACCTGCCTCGGAGTGGGGAATAACAGTCCGAAAGGACTGCTAATACCGCATAATGCAGCTGAGTCGCATGACTCTGGCTGCCAAAGATTTATCGCTCTGAGATGGCCTCGCGTCTGATTAGCTGGTTGGCGGGGTAATGGCCCACCAAGGCGACGATCAGTAGCCGGACTGAGAGGTTGGCCGGCCACATTGGGACTGAGACACGGCCCAGACTCCTACGGGAGGCAGCAGTGGGGAATATTGGGCAATGGGCGCAAGCCTGACCCAGCAACGCCGCGTGAAGGAAGAAGGCTTTCGGGTTGTAAACTTCTTTTAACAGGGACGAATGAAGTGACGGTACCT…
866	SW866	MALDI-TOF	Neomycin and Sulfamethoxazole		NA
867	SW867	MALDI-TOF	Neomycin and Sulfamethoxazole	Firmicutes	Lactobacillus ingluviei				> 1.9
868	SW868	16S	Neomycin and Sulfamethoxazole	Bacteroidetes	Bacteroides gallinaceum	86	NR_148822.1	GTTTCGGTCCGGCACGGCGGCGACCGGCGCACGGGTGAGTAACGCGTACCCTACCTTCCCCTTTCCCGGGGCCAGCCCTGCGAAAGCAGGATTAATCCCCGGCGGTGTCCCGGGTCCGCATGGGTGCGGGACCAAAGGAGCGATCCGGAAAGGGATGGGGGTGCGTTCCATTAGCTTGACGGCGGGGTAACGGCCCACCGTGGCGACGATGGATAGGGGTTCTGAGAGGAAGGCCCCCCACACTGGGACTGAGACACGGCCCAGACTCCTACGGGAGGCAGCAGTGAGGAATATTGGTCAATGGGCGAGAGCCTGAACCAGCCAAGTAGCGTGGAGGACGACGGCCCTACGGGTTGTAAACTCCTTTTGCGCGGGGATAAAGCGCTCCACGTGTGGGGC…
869	SW869	16S	Neomycin and Sulfamethoxazole	Bacteroidetes	Bacteroides gallinaceum	89	NR_148822.1	ATGTAGAGTTTGATCCTGGCTCAGGATGAACGCTAGCTACAGGCCTAACACATGCAAGTCGAGGGGCATCGCGTGCCGGATTTCGGTCCGGCACGGCGGCGACCGGCGCACGGGTGAGTAACGCGTACCCTACCTTCCCCTTTCCCGGGGCCAGCCCTGCGAAAGCAGGATTAATCCCCGGCGGTGTCCCGGGTCCGCATGGGTGCGGGACCAAAGGAGCGATCCGGAAAGGGATGGGGGTGCGTTCCATTAGCTTGACGGCGGGGTAACGGCCCACCGTGGCCGCGATGGATAGGGGTTCTGAGAGGAAGGCCCCCCACACTGGGACTGAGACACGGCCCAGACTCCTACGGGAGGCAGCAGTGAGGAATATTGGTCAATGGGCGATAGCCTGAACCA…
870	SW870	16S	Neomycin and Sulfamethoxazole	Bacteroidetes	Marseilla massiliensis	99	NR_144746.1	TTTGCAGGTACCGTGCGAATAAGGACCGGCTAATTCCGTGCCAGCAGCCGCGGTAATACGGAAGGTCCGGGCGTTATCCGGAATCATTGGGTTTAAAGGGAGCGTAGGCCGCATGTCAAGCGTGCTGTGAAATCCCGGGGCTCAACCCCGGAAGCGCAGCGCGAACTGGCGTGCTTGAGTTGCATCGAGGCAGGCGGAATTCGTGGTGTAGCGGTGAAATGCTTAGATATCACGAAGAACCCCGATTGCGAAGGCAGCCTGCCAGTTGCACACTGACGCTGATGCTCGAAGGCGCGGGTATCGAACAGGATTAGATACCCTGGTAGTCCGCGCGGTAAACGATGGATGCCCGCCCTTGGGCCGCTTAGGTTCAGGGGCCAAGCGAAAGCGTTAAGCATC…
871	SW871	MALDI-TOF	Neomycin and Sulfamethoxazole		NA
872	SW872	MALDI-TOF	Neomycin and Sulfamethoxazole	Firmicutes	Lactobacillus salivarius				> 1.9
873	SW873	MALDI-TOF	Neomycin and Sulfamethoxazole		NA
874	SW874	MALDI-TOF	Neomycin and Sulfamethoxazole		NA
875	SW875	MALDI-TOF	Neomycin and Sulfamethoxazole		NA
876	SW876	MALDI-TOF	Neomycin and Sulfamethoxazole		NA
877	SW877	MALDI-TOF	Neomycin and Sulfamethoxazole		NA
878	SW878	MALDI-TOF	Neomycin and Sulfamethoxazole		NA
879	SW879	MALDI-TOF	Neomycin and Sulfamethoxazole	Firmicutes	Lactobacillus aviarius				> 1.9
880	SW880	MALDI-TOF	Neomycin and Sulfamethoxazole		NA
881	SW881	MALDI-TOF	Neomycin and Sulfamethoxazole		NA
882	SW882	MALDI-TOF	Neomycin and Sulfamethoxazole		NA
883	SW883	MALDI-TOF	Neomycin and Sulfamethoxazole	Firmicutes	Faecalicoccus pleomorphus				> 1.9
884	SW884	16S	Neomycin and Sulfamethoxazole	Firmicutes	Megasphaera statonii	98	NA	ATGGACTCTAGTGGCAAACGGGTGAGTAACGCGTAAGCAACCTGCCCTCCGGATGGGGACAACAGCTGGAAACGGCTGCTAATACCGAATACGTTTTCATTGCCGCATGGCAGTGGGAAGAAAGGTGGCCTCTGAATATGCTACCGCCGGGGGAGGGGCTTGCGTCTGATTAGCTAGTTGGAGGGGTAACGGCCCACCAAGGCGACGATCAGTAGCCGGTCTGAGAGGATGAACGGCCACATTGGAACTGAGACACGGTCCAGACTCCTACGGGAGGCAGCAGTGGGGAATCTTCCGCAATGGGCGAAAGCCTGACGGAGCAACGCCGCGTGAGCGAAGACGGCCTTCGGGTTGTAAAGCTCTGTTATACGGGACGAACGGGGAAGGGGTGAATACCCA…
885	SW885	16S	Neomycin and Sulfamethoxazole	Firmicutes	Megasphaera statonii	98	NA	CTATGGACTCTAGTGGCAAACGGGTGAGTAACGCGTAAGCAACCTGCCCTCCGGATGGGGACAACAGCTGGAAACGGCTGCTAATACCGAATACGTTTTCATTGCCGCATGGCAGTGGGAAGAAAGGTGGCCTCTGAATATGCTACCGCCGGGGGAGGGGCTTGCGTCTGATTAGCTAGTTGGAGGGGTAACGGCCCACCAAGGCGACGATCAGTAGCCGGTCTGAGAGGATGAACGGCCACATTGGAACTGAGACACGGTCCAGACTCCTACGGGAGGCAGCAGTGGGGAATCTTCCGCAATGGGCGAAAGCCTGACGGAGCAACGCCGCGTGAGCGAAGACGGCCTTCGGGTTGTAAAGCTCTGTTATACGGGACGAACGGGGAAGGGGTGAATACC…
886	SW886	MALDI-TOF	Neomycin and Sulfamethoxazole	Firmicutes	Lactobacillus aviarius				> 1.9
887	SW887	MALDI-TOF	Neomycin and Sulfamethoxazole		NA
888	SW888	MALDI-TOF	Neomycin and Sulfamethoxazole		NA
889	SW889	MALDI-TOF	Neomycin and Sulfamethoxazole	Firmicutes	Lactobacillus salivarius				> 1.9
890	SW890	16S	Neomycin and Sulfamethoxazole	Firmicutes	Massiliomicrobiota timonensis	100	NR_144738.1	ATTGAGTGGCGAACGGGTGAGTAAGACATAAGCAACCTGCCCCTGTGAGGGGGATAACTGCTGGAAACGGCAGCTAAGACCGCATAGGCATAGAGGACGCATGTCGACTATGTTAAATATCCCACGGGATAGCACAGGGATGGGCTTATGACGCATTAGCCAGCTGGTGAGGTAACGGCTCACCAGGGCGACGATGCGTAGCCGGCCTGAGAGGGTGGACGGCCACACTGGGACTGAGACACGGCCCAGACTCCTACGGGAGGCAGCAGTAGGGAATTTTCGGCAATGGGCGAAAGCCTGACCGAGCAACGCCGCGTGAAGGAAGAAGTCATTCGTGATGTAAACTTCTGTTATGAAGGAAGAACGGCAGATGGAGGGAATGCCATGTGCGTGACGGTA…
891	SW891	MALDI-TOF	Neomycin and Sulfamethoxazole	Proteobacteria	Escherichia fergusonii				> 1.9
892	SW892	MALDI-TOF	Neomycin and Sulfamethoxazole		NA
893	SW893	16s	Neomycin and Sulfamethoxazole	Firmicutes	Eubacterium cylindroides	100	NR_113163.1	TTCCTGAAGTCAGTGGCGAACGGGTGAGTAACACGTAGGTAACCTGCCCATGTGCCCGGGACAACGCCTGGAAACGGGTGCTAAAACCGGATAGGTAGAGAGATCGCATGAACTTTCTATTAAAGGGGCTACGGCCCTGAACATGGATGGACCTGCGGTGCATTAGCTAGTTGGTGAGGTAACGGCCCACCAAGGCGACGATGCATAGCCGACCTGAGAGGGCGAACGGCCACATTGGGACTGAGACACGGCCCAAACTCCTACGGGAGGCAGCAGTAGGGAATTTTCGTCAATGGGGGGAACCCTGAACGAGCAATGCCGCGTGAGTGAAGACGGTCTTCGGATTGTAAAGCTCTGTTGCGAGAGAAAAACGACACGGATAGGGAATGATCCGTGGGT…
894	SW894	MALDI-TOF	Neomycin and Sulfamethoxazole		NA
895	SW895	MALDI-TOF	Neomycin and Sulfamethoxazole	Firmicutes	Lactobacillus aviarius				> 1.9
896	SW896	16S	Neomycin and Sulfamethoxazole	Firmicutes	Lactobacillus aviarius	100	NR_104979.1	GTGCTTGCACTCACCGTAAGAAATTCGAGTGGCGGACGGGTGAGTAACACGTGGGTAACCTGCCCAAAAGAAGGGGATAACATTTGGAAACAAATGCTAATACCGTATAACCATGATGACCGCATGGTCATTATGTAAAAGGTGGTTTTGCTATCGCTTTTGGATGGACCCGCGGCGTATTAACTAGTTGGTAGGGTAACGGCCTACCAAGGTGATGATACGTAGCCGAGTTGAGAGACTGATCGGCCACAATGGGACTGAGACACGGCCCATACTCCTACGGGAGGCAGCAGTAGGGAATCTTCCACAATGGGCGCAAGCCTGATGGAGCAACGCCGCGTGAATGAAGAAGGTCTTCGGATCGTAAAATTCTGTTGTTAGAGAAGAATATGAGTAATA…
897	SW897	16s	Neomycin and Sulfamethoxazole	Firmicutes	Massiliomicrobiota timonensis	100	NR_144738.1	GTGGCGAACGGGTGAGTAAGACATAAGCAACCTGCCCCTGTGAGGGGGATAACTGCTGGAAACGGCAGCTAAGACCGCATAGGCATAGAGGACGCATGTCGACTATGTTAAATATCCCACGGGATAGCACAGGGATGGGCTTATGACGCATTAGCCAGCTGGTGAGGTAACGGCTCACCAGGGCGACGATGCGTAGCCGGCCTGAGAGGGTGGACGGCCACACTGGGACTGAGACACGGCCCAGACTCCTACGGGAGGCAGCAGTAGGGAATTTTCGGCAATGGGCGAAAGCCTGACCGAGCAACGCCGCGTGAAGGAAGAAGTCATTCGTGATGTAAACTTCTGTTATGAAGGAAGAACGGCAGATGGAGGGAATGCCATGTGCGTGACGGTACTTCA…
898	SW898	MALDI-TOF	Neomycin and Sulfamethoxazole		NA
899	SW899	16S	Neomycin and Sulfamethoxazole	Firmicutes	Massiliomicrobiota timonensis	100	NR_144738.1	TGGCGAACGGGTGAGTAAGACATAAGCAACCTGCCCCTGTGAGGGGGATAACTGCTGGAAACGGCAGCTAAGACCGCATAGGCATAGAGGACGCATGTCGACTATGTTAAATATCCCACGGGATAGCACAGGGATGGGCTTATGACGCATTAGCCAGCTGGTGAGGTAACGGCTCACCAGGGCGACGATGCGTAGCCGGCCTGAGAGGGTGGACGGCCACACTGGGACTGAGACACGGCCCAGACTCCTACGGGAGGCAGCAGTAGGGAATTTTCGGCAATGGGCGAAAGCCTGACCGAGCAACGCCGCGTGAAGGAAGAAGTCATTCGTGATGTAAACTTCTGTTATGAAGGAAGAACGGCAGATGGAGGGAATGCCATGTGCGTGACGGTACTTCAT…
900	SW900	MALDI-TOF	Neomycin and Sulfamethoxazole		NA
901	SW901	MALDI-TOF	Metronidazole		NA
902	SW902	MALDI-TOF	Metronidazole	Firmicutes	Lactobacillus salivarius				> 1.9
903	SW903	MALDI-TOF	Metronidazole		NA
904	SW904	MALDI-TOF	Metronidazole		NA
905	SW905	MALDI-TOF	Metronidazole		NA
906	SW906	MALDI-TOF	Metronidazole	Firmicutes	Enterococcus cecorum				> 1.9
907	SW907	MALDI-TOF	Metronidazole	Firmicutes	Lactobacillus salivarius				> 1.9
908	SW908	MALDI-TOF	Metronidazole	Firmicutes	Lactobacillus salivarius				> 1.9
909	SW909	MALDI-TOF	Metronidazole	Firmicutes	Lactobacillus agilis				> 1.9
910	SW910	MALDI-TOF	Metronidazole	Firmicutes	Lactobacillus salivarius				> 1.9
911	SW911	16S	Metronidazole	Firmicutes	Massiliomicrobiota timonensis	100	NR_144738.1	TGGCGAACGGGTGAGTAAGACATAAGCAACCTGCCCCTGTGAGGGGGATAACTGCTGGAAACGGCAGCTAAGACCGCATAGGCATAGAGGACGCATGTCGACTATGTTAAATATCCCACGGGATAGCACAGGGATGGGCTTATGACGCATTAGCCAGCTGGTGAGGTAACGGCTCACCAGGGCGACGATGCGTAGCCGGCCTGAGAGGGTGGACGGCCACACTGGGACTGAGACACGGCCCAGACTCCTACGGGAGGCAGCAGTAGGGAATTTTCGGCAATGGGCGAAAGCCTGACCGAGCAACGCCGCGTGAAGGAAGAAGTCATTCGTGATGTAAACTTCTGTTATGAAGGAAGAACGGCAGATGGAGGGAATGCCATGTGCGTGACGGTACTTCAT…
912	SW912	MALDI-TOF	Metronidazole	Firmicutes	Lactobacillus salivarius				> 1.9
913	SW913	16s	Metronidazole	Firmicutes	Massiliomicrobiota timonensis	100	NR_144738.1	GCGAACGGGTGAGTAAGACATAAGCAACCTGCCCCTGTGAGGGGGATAACTGCTGGAAACGGCAGCTAAGACCGCATAGGCATAGAGGACGCATGTCGACTATGTTAAATATCCCACGGGATAGCACAGGGATGGGCTTATGACGCATTAGCCAGCTGGTGAGGTAACGGCTCACCAGGGCGACGATGCGTAGCCGGCCTGAGAGGGTGGACGGCCACACTGGGACTGAGACACGGCCCAGACTCCTACGGGAGGCAGCAGTAGGGAATTTTCGGCAATGGGCGAAAGCCTGACCGAGCAACGCCGCGTGAAGGAAGAAGTCATTCGTGATGTAAACTTCTGTTATGAAGGAAGAACGGCAGATGGAGGGAATGCCATGTGCGTGACGGTACTTCATGA…
914	SW914	MALDI-TOF	Metronidazole		NA
915	SW915	16s	Metronidazole	Proteobacteria	Sutturella timonensis	96	NR_147402.1	TCCCTGATGGCGAGTGGCGCACGGGTGAGTAACACATCGGAACGTGTCCTTTTGTGGGGGATAACTGTCCGAAAGGACAGCTAATACCGCATAAGACCTGAGGGTGAAAGCAGGGGATCGCAAGACCTTGCGCGAGAGGAGCGGCCGATGGCCGATTAGCTGGTTGGGGAGGTAAAGGCTCACCAAGGCGACGATCGGTAGCTGGTCTGAGAGGACGACCAGCCACACTGGGACTGAGACACGGCCCAGACTCCTACGGGAGGCAGCAGTGGGGAATTTTGGACAATGGGGGCAACCCTGATCCAGCCATGCCGCGTGCGGGATGAAGGCCTTCGGGTTGTAAACCGCTTTTGTCAGGGACGAAAAGGGACGTGCCAATACCATGTTCTGCTGACGGTA…
916	SW916	MALDI-TOF	Metronidazole	Firmicutes	Lactobacillus salivarius				> 1.9
917	SW917	MALDI-TOF	Metronidazole	Firmicutes	Enterococcus cecorum				> 1.9
918	SW918	MALDI-TOF	Metronidazole	Firmicutes	Lactobacillus aviarius				> 1.9
919	SW919	MALDI-TOF	Metronidazole	Firmicutes	Lactobacillus agilis				> 1.9
920	SW920	MALDI-TOF	Metronidazole	Firmicutes	Lactobacillus agilis				> 1.9
921	SW921	MALDI-TOF	Metronidazole	Proteobacteria	Escherichia fergusonii				> 1.9
922	SW922	MALDI-TOF	Metronidazole	Firmicutes	Enterococcus cecorum				> 1.9
923	SW923	MALDI-TOF	Metronidazole	Firmicutes	Lactobacillus agilis				> 1.9
924	SW924	MALDI-TOF	Metronidazole	Firmicutes	Lactobacillus agilis				> 1.9
925	SW925	MALDI-TOF	Metronidazole	Firmicutes	Enterococcus cecorum				> 1.9
926	SW926	MALDI-TOF	Metronidazole	Firmicutes	Lactobacillus aviarius				> 1.9
927	SW927	MALDI-TOF	Metronidazole	Firmicutes	Enterococcus cecorum				> 1.9
928	SW928	MALDI-TOF	Metronidazole	Firmicutes	Lactobacillus aviarius				> 1.9
929	SW929	MALDI-TOF	Metronidazole	Firmicutes	Lactobacillus agilis				> 1.9
930	SW930	MALDI-TOF	Metronidazole	Firmicutes	Enterococcus cecorum				> 1.9
931	SW931	MALDI-TOF	Metronidazole	Firmicutes	Lactobacillus ingluviei				> 1.9
932	SW932	MALDI-TOF	Metronidazole	Firmicutes	Enterococcus cecorum				> 1.9
933	SW933	MALDI-TOF	Metronidazole	Firmicutes	Lactobacillus agilis				> 1.9
934	SW934	MALDI-TOF	Metronidazole		NA
935	SW935	MALDI-TOF	Metronidazole	Firmicutes	Lactobacillus agilis				> 1.9
936	SW936	16s	Metronidazole	Firmicutes	Massiliomicrobiota timonensis	100	NR_144738.1	AGTGGCGAACGGGTGAGTAAGACATAAGCAACCTGCCCCTGTGAGGGGGATAACTGCTGGAAACGGCAGCTAAGACCGCATAGGCATAGAGGACGCATGTCGACTATGTTAAATATCCCACGGGATAGCACAGGGATGGGCTTATGACGCATTAGCCAGCTGGTGAGGTAACGGCTCACCAGGGCGACGATGCGTAGCCGGCCTGAGAGGGTGGACGGCCACACTGGGACTGAGACACGGCCCAGACTCCTACGGGAGGCAGCAGTAGGGAATTTTCGGCAATGGGCGAAAGCCTGACCGAGCAACGCCGCGTGAAGGAAGAAGTCATTCGTGATGTAAACTTCTGTTATGAAGGAAGAACGGCAGATGGAGGGAATGCCATGTGCGTGACGGTACTTC…
937	SW937	MALDI-TOF	Metronidazole	Firmicutes	Enterococcus cecorum				> 1.9
938	SW938	MALDI-TOF	Metronidazole	Firmicutes	Lactobacillus agilis				> 1.9
939	SW939	MALDI-TOF	Metronidazole	Firmicutes	Lactobacillus salivarius				> 1.9
940	SW940	MALDI-TOF	Metronidazole	Firmicutes	Lactobacillus aviarius				> 1.9
941	SW941	MALDI-TOF	Metronidazole	Firmicutes	Lactobacillus salivarius				> 1.9
942	SW942	16s	Metronidazole	Firmicutes	Massiliomicrobiota timonensis	100	NR_144738.1	GTGGCGAACGGGTGAGTAAGACATAAGCAACCTGCCCCTGTGAGGGGGATAACTGCTGGAAACGGCAGCTAAGACCGCATAGGCATAGAGGACGCATGTCGACTATGTTAAATATCCCACGGGATAGCACAGGGATGGGCTTATGACGCATTAGCCAGCTGGTGAGGTAACGGCTCACCAGGGCGACGATGCGTAGCCGGCCTGAGAGGGTGGACGGCCACACTGGGACTGAGACACGGCCCAGACTCCTACGGGAGGCAGCAGTAGGGAATTTTCGGCAATGGGCGAAAGCCTGACCGAGCAACGCCGCGTGAAGGAAGAAGTCATTCGTGATGTAAACTTCTGTTATGAAGGAAGAACGGCAGATGGAGGGAATGCCATGTGCGTGACGGTACTTCA…
943	SW943	MALDI-TOF	Metronidazole	Firmicutes	Lactobacillus aviarius				> 1.9
944	SW944	16S	Metronidazole	Firmicutes	Massiliomicrobiota timonensis	100	NR_144738.1	ATGGAGAGTTTGATCCTGGCTCAGGATGAACGCTGGCGGCGTGCCTAATACATGCAAGTCGGACGCAATGCTTCGGCATTGAGTGGCGAACGGGTGAGTAAGACATAAGCAACCTGCCCCTGTGAGGGGGATAACTGCTGGAAACGGCAGCTAAGACCGCATAGGCATAGAGGACGCATGTCGACTATGTTAAATATCCCACGGGATAGCACAGGGATGGGCTTATGACGCATTAGCCAGCTGGTGAGGTAACGGCTCACCAGGGCGACGATGCGTAGCCGGCCTGAGAGGGTGGACGGCCACACTGGGACTGAGACACGGCCCAGACTCCTACGGGAGGCAGCAGTAGGGAATTTTCGGCAATGGGCGAAAGCCTGACCGAGCAACGCCGCGTGAAGG…
945	SW945	MALDI-TOF	Metronidazole	Firmicutes	Enterococcus cecorum				> 1.9
946	SW946	MALDI-TOF	Metronidazole	Firmicutes	Lactobacillus aviarius				> 1.9
947	SW947	MALDI-TOF	Metronidazole	Firmicutes	Lactobacillus ingluviei				> 1.9
948	SW948	16S	Metronidazole	Firmicutes	Massiliomicrobiota timonensis	100	NR_144738.1	GCGAACGGGTGAGTAAGACATAAGCAACCTGCCCCTGTGAGGGGGATAACTGCTGGAAACGGCAGCTAAGACCGCATAGGCATAGAGGACGCATGTCGACTATGTTAAATATCCCACGGGATAGCACAGGGATGGGCTTATGACGCATTAGCCAGCTGGTGAGGTAACGGCTCACCAGGGCGACGATGCGTAGCCGGCCTGAGAGGGTGGACGGCCACACTGGGACTGAGACACGGCCCAGACTCCTACGGGAGGCAGCAGTAGGGAATTTTCGGCAATGGGCGAAAGCCTGACCGAGCAACGCCGCGTGAAGGAAGAAGTCATTCGTGATGTAAACTTCTGTTATGAAGGAAGAACGGCAGATGGAGGGAATGCCATGTGCGTGACGGTACTTCATGA…
949	SW949	16s	Metronidazole	Firmicutes	Massiliomicrobiota timonensis	100	NR_144738.1	TGGCGAACGGGTGAGTAAGACATAAGCAACCTGCCCCTGTGAGGGGGATAACTGCTGGAAACGGCAGCTAAGACCGCATAGGCATAGAGGACGCATGTCGACTATGTTAAATATCCCACGGGATAGCACAGGGATGGGCTTATGACGCATTAGCCAGCTGGTGAGGTAACGGCTCACCAGGGCGACGATGCGTAGCCGGCCTGAGAGGGTGGACGGCCACACTGGGACTGAGACACGGCCCAGACTCCTACGGGAGGCAGCAGTAGGGAATTTTCGGCAATGGGCGAAAGCCTGACCGAGCAACGCCGCGTGAAGGAAGAAGTCATTCGTGATGTAAACTTCTGTTATGAAGGAAGAACGGCAGATGGAGGGAATGCCATGTGCGTGACGGTACTTCAT…
950	SW950	MALDI-TOF	Metronidazole	Firmicutes	Lactobacillus aviarius				> 1.9
951	SW951	16s	Metronidazole	Firmicutes	Enterococcus faecalis	99	NR_114782.1	TTGCACTCAATTGGAAAGAGGAGTGGCGGACGGGTGAGTAACACGTGGGTAACCTGCCCATCAGAGGGGGATAACACTTGGAAACAGGTGCTAATACCGCATAACAGTTTATGCCGCATGGCATAAGAGTGAAAGGCGCTTTCGGGTGTCGCTGATGGATGGACCCGCGGTGCATTAGCTAGTTGGTGAGGTAACGGCTCACCAAGGCCACGATGCATAGCCGACCTGAGAGGGTGATCGGCCACACTGGGACTGAGACACGGCCCAGACTCCTACGGGAGGCAGCAGTAGGGAATCTTCGGCAATGGACGAAAGTCTGACCGAGCAACGCCGCGTGAGTGAAGAAGGTTTTCGGATCGTAAAACTCTGTTGTTAGAGAAGAACAAGGACGTTAGTAAC…
952	SW952	MALDI-TOF	Metronidazole	Firmicutes	Lactobacillus aviarius				> 1.9
953	SW953	16S	Metronidazole	Firmicutes	Faecalicoccus pleomorphus	99	NR_044660.3	ATGGAGAGTTTGATCCTGGCTCAGGATGAACGCTGGCGGCATGCCTAATACATGCAAGTCGAACGGACGGAAGAGAAAAGCTTGCTTTTTTTGGAAGTCAGTGGCGAACGGGTGAGTAACACGTAGGTAACCTGCCCATGTGCCCGGGATAATTTCTGGAAACGGAAACTAAAACCGGATAGGTAGGGATCTCGCATGAGGACCTTATTAAAGGGGCTACGGCCCTGAACATGGATGGACCTGCGGTGCATTAGCTAGTTGGTGGGGTAACGGCCTACCAAGGCGACGATGCATAGCCGACCTGAGAGGGCGAACGGCCACATTGGGACTGAGACACGGCCCAAACTCCTACGGGAGGCAGCAGTAGGGAATTTTCGTCAATGGGGGGAACCCTGAACG…
954	SW954	MALDI-TOF	Metronidazole	Firmicutes	Lactobacillus aviarius				> 1.9
955	SW955	MALDI-TOF	Metronidazole	Firmicutes	Lactobacillus salivarius				> 1.9
956	SW956	MALDI-TOF	Metronidazole	Firmicutes	Lactobacillus aviarius				> 1.9
957	SW957	MALDI-TOF	Metronidazole	Firmicutes	Lactobacillus salivarius				> 1.9
958	SW958	16s	Metronidazole	Actinobacteria	Collinsella tanakaei	98	NR_112899.1	AAGCGAGTGGCGAACGGCTGAGTAACACGTGGAGAACCCGCCCCCCTCTCGGGGATAGCCGCCGGAAACGGCGGGTAACACCCGATGACCCCGCAGCGAGGCATCTCGCAGCGGGCAAAACCCAGGTGGAGGGGGATGGCTCCGCGGCCCATCAGGTAGACGGCGGGGTGACGGCCCACCGTGCCGACAACGGGTAGCCGGGTTGAGAGACCGACCGGCCAGATTGGGACTGAGACACGGCCCAGACTCCTACGGGAGGCAGCAGTGGGGAATCTTGCGCAATGGGGGCAACCCTGACGCAGCGACGCCGCGTGCGGGATGGAGGCCTTCGGGTCGTAAACCGCTTTCAGCAGGGACGAGACAAGACTGTACCTGCAGAAGAAGCCCCGGCTAACTACG…
959	SW959	16s	Metronidazole	Proteobacteria	Sutturella timonensis	96	NR_147402.1	GATGGCGAGTGGCGCACGGGTGAGTAATACATCGGAACGTGTCCTTTTGTGGGGGATAACTGTCCGAAAGGACAGCTAATACCGCATAAGACCTGAGGGTGAAAGCAGGGGATCGCAAGACCTTGCGCGAGAGGAGCGGCCGATGGCCGATTAGCTGGTTGGGGAGGTAAAGGCTCACCAAGGCGACGATCGGTAGCTGGTCTGAGAGGACGACCAGCCACACTGGGACTGAGACACGGCCCAGACTCCTACGGGAGGCAGCAGTGGGGAATTTTGGACAATGGGGGCAACCCTGATCCAGCCATGCCGCGTGCGGGATGAAGGCCTTCGGGTTGTAAACCGCTTTTGTCAGGGACGAAAAGGGACGTGTTAATACCATGTTCTGCTGACGGTACCTGA…
960	SW960	MALDI-TOF	Metronidazole	Firmicutes	Lactobacillus aviarius				> 1.9
961	SW961	MALDI-TOF	Metronidazole	Firmicutes	Lactobacillus agilis				> 1.9
962	SW962	MALDI-TOF	Metronidazole		NA
963	SW963	MALDI-TOF	Metronidazole	Firmicutes	Enterococcus cecorum				> 1.9
964	SW964	16s	Metronidazole	Firmicutes	Massiliomicrobiota timonensis	100	NR_144738.1	AGTGGCGAACGGGTGAGTAAGACATAAGCAACCTGCCCCTGTGAGGGGGATAACTGCTGGAAACGGCAGCTAAGACCGCATAGGCATAGAGGACGCATGTCGACTATGTTAAATATCCCACGGGATAGCACAGGGATGGGCTTATGACGCATTAGCCAGCTGGTGAGGTAACGGCTCACCAGGGCGACGATGCGTAGCCGGCCTGAGAGGGTGGACGGCCACACTGGGACTGAGACACGGCCCAGACTCCTACGGGAGGCAGCAGTAGGGAATTTTCGGCAATGGGCGAAAGCCTGACCGAGCAACGCCGCGTGAAGGAAGAAGTCATTCGTGATGTAAACTTCTGTTATGAAGGAAGAACGGCAGATGGAGGGAATGCCATGTGCGTGACGGTACTTC…
965	SW965	MALDI-TOF	Metronidazole	Firmicutes	Lactobacillus agilis				> 1.9
966	SW966	MALDI-TOF	Metronidazole	Firmicutes	Enterococcus cecorum				> 1.9
967	SW967	16s	Metronidazole	Firmicutes	Massiliomicrobiota timonensis	100	NR_144738.1	TGAGTAAGACATAAGCAACCTGCCCCTGTGAGGGGGATAACTGCTGGAAACGGCAGCTAAGACCGCATAGGCATAGAGGACGCATGTCGACTATGTTAAATATCCCACGGGATAGCACAGGGATGGGCTTATGACGCATTAGCCAGCTGGTGAGGTAACGGCTCACCAGGGCGACGATGCGTAGCCGGCCTGAGAGGGTGGACGGCCACACTGGGACTGAGACACGGCCCAGACTCCTACGGGAGGCAGCAGTAGGGAATTTTCGGCAATGGGCGAAAGCCTGACCGAGCAACGCCGCGTGAAGGAAGAAGTCATTCGTGATGTAAACTTCTGTTATGAAGGAAGAACGGCAGATGGAGGGAATGCCATGTGCGTGACGGTACTTCATGAGGAAGCCAC…
968	SW968	16s	Metronidazole	Firmicutes	Massiliomicrobiota timonensis	99	NR_144738.1	TGGCGAACGGGTGAGTAAGACATAAGCAACCTGCCCCTGTGAGGGGGATAACTGCTGGAAACGGCAGCTAAGACCGCATAGGCCTAGAGGACGCATGTCGACTATGTTAAATATCCCACGGGATAGCACAGGGATGGGCTTATGACGCATTAGCCAGCTGGTGAGGTAACGGCTCACCAGGGCGACGATGCGTAGCCGGCCTGAGAGGGTGGACGGCCACACTGGGACTGAGACACGGCCCAGACTCCTACGGGAGGCAGCAGTAGGGAATTTTCGGCAATGGGCGAAAGCCTGACCGAGCAACGCCGCGTGAAGGAAGAAGTCATTCGTGATGTAAACTTCTGTTATGAAGGAAGAACGGCAGATGGAGGGAATGCCATGTGCGTGACGGTACTTCAT…
969	SW969	MALDI-TOF	Metronidazole	Proteobacteria	Escherichia fergusonii				> 1.9
970	SW970	MALDI-TOF	Metronidazole		NA
971	SW971	MALDI-TOF	Metronidazole	Proteobacteria	Escherichia fergusonii				> 1.9
972	SW972	MALDI-TOF	Metronidazole	Firmicutes	Enterococcus cecorum				> 1.9
973	SW973	MALDI-TOF	Metronidazole	Firmicutes	Lactobacillus aviarius				> 1.9
974	SW974	MALDI-TOF	Metronidazole	Firmicutes	Lactobacillus aviarius				> 1.9
975	SW975	16s	Metronidazole	Firmicutes	Massiliomicrobiota timonensis	100	NR_144738.1	TGGCGAACGGGTGAGTAAGACATAAGCAACCTGCCCCTGTGAGGGGGATAACTGCTGGAAACGGCAGCTAAGACCGCATAGGCATAGAGGACGCATGTCGACTATGTTAAATATCCCACGGGATAGCACAGGGATGGGCTTATGACGCATTAGCCAGCTGGTGAGGTAACGGCTCACCAGGGCGACGATGCGTAGCCGGCCTGAGAGGGTGGACGGCCACACTGGGACTGAGACACGGCCCAGACTCCTACGGGAGGCAGCAGTAGGGAATTTTCGGCAATGGGCGAAAGCCTGACCGAGCAACGCCGCGTGAAGGAAGAAGTCATTCGTGATGTAAACTTCTGTTATGAAGGAAGAACGGCAGATGGAGGGAATGCCATGTGCGTGACGGTACTTCAT…
976	SW976	MALDI-TOF	Metronidazole	Firmicutes	Lactobacillus salivarius				> 1.9
977	SW977	MALDI-TOF	Metronidazole	Proteobacteria	Escherichia fergusonii				> 1.9
978	SW978	MALDI-TOF	Metronidazole		NA
979	SW979	MALDI-TOF	Metronidazole	Firmicutes	Lactobacillus salivarius				> 1.9
980	SW980	MALDI-TOF	Metronidazole	Firmicutes	Lactobacillus aviarius				> 1.9
981	SW981	MALDI-TOF	Metronidazole		NA
982	SW982	MALDI-TOF	Metronidazole	Firmicutes	Lactobacillus salivarius				> 1.9
983	SW983	MALDI-TOF	Metronidazole	Firmicutes	Lactobacillus aviarius				> 1.9
984	SW984	MALDI-TOF	Metronidazole	Firmicutes	Lactobacillus salivarius				> 1.9
985	SW985	MALDI-TOF	Metronidazole		NA
986	SW986	16s	Metronidazole	Proteobacteria	Sutturella timonensis	96	NR_147402.1	TCCTTGATGGCGAGTGGCGCACGGGTGAGTAAGACATCGGAACGTGTCCTTTTGTGGGGGATAACTGTCCGAAAGGACAGCTAATACCGCATAAGACCTGAGGGTGAAAGCGGGGGATCGCAAGACCTCGCGCGAAAGGAGCGGCCGATGGCCGATTAGCTAGTTGGGGAGGTAAAGGCTCACCAAGGCGACGATCGGTAGCTGGTCTGAGAGGACGACCAGCCACACTGGGACTGAGACACGGCCCAGACTCCTACGGGAGGCAGCAGTGGGGAATTTTGGACAATGGGGGCAACCCTGATCCAGCCATGCCGCGTGCGGGATGAAGGCCTTCGGGTTGTAAACCGCTTTTGTCAGGGACGAAAAGGGACCCGCTAATACCGGGTTCTGCTGACGGTA…
987	SW987	MALDI-TOF	Metronidazole		NA
988	SW988	MALDI-TOF	Metronidazole	Firmicutes	Lactobacillus salivarius				> 1.9
989	SW989	MALDI-TOF	Metronidazole	Firmicutes	Enterococcus cecorum				> 1.9
990	SW990	16S	Metronidazole	Firmicutes	Massiliomicrobiota timonensis	100	NR_144738.1	GAGTGGCGAACGGGTGAGTAAGACATAAGCAACCTGCCCCTGTGAGGGGGATAACTGCTGGAAACGGCAGCTAAGACCGCATAGGCATAGAGGACGCATGTCGACTATGTTAAATATCCCACGGGATAGCACAGGGATGGGCTTATGACGCATTAGCCAGCTGGTGAGGTAACGGCTCACCAGGGCGACGATGCGTAGCCGGCCTGAGAGGGTGGACGGCCACACTGGGACTGAGACACGGCCCAGACTCCTACGGGAGGCAGCAGTAGGGAATTTTCGGCAATGGGCGAAAGCCTGACCGAGCAACGCCGCGTGAAGGAAGAAGTCATTCGTGATGTAAACTTCTGTTATGAAGGAAGAACGGCAGATGGAGGGAATGCCATGTGCGTGACGGTACTT…
991	SW991	16s	Metronidazole	Firmicutes	Massiliomicrobiota timonensis	100	NR_144738.1	AGTAAGACATAAGCAACCTGCCCCTGTGAGGGGGATAACTGCTGGAAACGGCAGCTAAGACCGCATAGGCATAGAGGACGCATGTCGACTATGTTAAATATCCCACGGGATAGCACAGGGATGGGCTTATGACGCATTAGCCAGCTGGTGAGGTAACGGCTCACCAGGGCGACGATGCGTAGCCGGCCTGAGAGGGTGGACGGCCACACTGGGACTGAGACACGGCCCAGACTCCTACGGGAGGCAGCAGTAGGGAATTTTCGGCAATGGGCGAAAGCCTGACCGAGCAACGCCGCGTGAAGGAAGAAGTCATTCGTGATGTAAACTTCTGTTATGAAGGAAGAACGGCAGATGGAGGGAATGCCATGTGCGTGACGGTACTTCATGAGGAAGCCACGG…
992	SW992	MALDI-TOF	Metronidazole		NA
993	SW993	MALDI-TOF	Metronidazole		NA
994	SW994	MALDI-TOF	Metronidazole		NA
995	SW995	MALDI-TOF	Metronidazole	Firmicutes	Lactobacillus aviarius				> 1.9
996	SW996	MALDI-TOF	Metronidazole		NA
997	SW997	16s	Metronidazole	Firmicutes	Massiliomicrobiota timonensis	100	NR_144738.1	GAGTGGCGAACGGGTGAGTAAGACATAAGCAACCTGCCCCTGTGAGGGGGATAACTGCTGGAAACGGCAGCTAAGACCGCATAGGCATAGAGGACGCATGTCGACTATGTTAAATATCCCACGGGATAGCACAGGGATGGGCTTATGACGCATTAGCCAGCTGGTGAGGTAACGGCTCACCAGGGCGACGATGCGTAGCCGGCCTGAGAGGGTGGACGGCCACACTGGGACTGAGACACGGCCCAGACTCCTACGGGAGGCAGCAGTAGGGAATTTTCGGCAATGGGCGAAAGCCTGACCGAGCAACGCCGCGTGAAGGAAGAAGTCATTCGTGATGTAAACTTCTGTTATGAAGGAAGAACGGCAGATGGAGGGAATGCCATGTGCGTGACGGTACTT…
998	SW998	16S	Metronidazole	Firmicutes	Massiliomicrobiota timonensis	100	NR_144738.1	GTGGCGAACGGGTGAGTAAGACATAAGCAACCTGCCCCTGTGAGGGGGATAACTGCTGGAAACGGCAGCTAAGACCGCATAGGCATAGAGGACGCATGTCGACTATGTTAAATATCCCACGGGATAGCACAGGGATGGGCTTATGACGCATTAGCCAGCTGGTGAGGTAACGGCTCACCAGGGCGACGATGCGTAGCCGGCCTGAGAGGGTGGACGGCCACACTGGGACTGAGACACGGCCCAGACTCCTACGGGAGGCAGCAGTAGGGAATTTTCGGCAATGGGCGAAAGCCTGACCGAGCAACGCCGCGTGAAGGAAGAAGTCATTCGTGATGTAAACTTCTGTTATGAAGGAAGAACGGCAGATGGAGGGAATGCCATGTGCGTGACGGTACTTCA…
999	SW999	MALDI-TOF	Metronidazole		NA
1000	SW1000	MALDI-TOF	Metronidazole	Firmicutes	Enterococcus cecorum				> 1.9
1001	SW1001	MALDI-TOF	Colistin		NA
1002	SW1002	16S	Colistin	Firmicutes	Fournierella massiliensis	99	NR_156911.1	CCTTTCGGGGTGACAATTTGTAAGCTTAGTGGCGAACGGGTGAGTAACACGTGAGTAACCTGCCCCAGAGTGGGGGACAACAGTTGGAAACGACTGCTAATACCGCATAAGCCCACGGTACCGCATGGTACAGAGGGAAAAGGAGCAATTCGCTTTGGGATGGACTCGCGTCCGATTAGCTAGATGGTGAGGTAACGGCCCACCATGGCGACGATCGGTAGCCGGACTGAGAGGTTGATCGGCCACATTGGGACTGAGACACGGCCCAGACTCCTACGGGAGGCAGCAGTGGGGAATATTGCACAATGGGGGAAACCCTGATGCAGCGACGCCGCGTGGAGGAAGAAGGCCTTCGGGTTGTAAACTCCTGTCGTAAGGGACGATAGTGACGGTACCTTA…
1003	SW1003	MALDI-TOF	Colistin	Firmicutes	Lactobacillus salivarius				> 1.9
1004	SW1004	16s	Colistin	Firmicutes	Massiliomicrobiota timonensis	100	NR_144738.1	GCGAACGGGTGAGTAAGACATAAGCAACCTGCCCCTGTGAGGGGGATAACTGCTGGAAACGGCAGCTAAGACCGCATAGGCATAGAGGACGCATGTCGACTATGTTAAATATCCCACGGGATAGCACAGGGATGGGCTTATGACGCATTAGCCAGCTGGTGAGGTAACGGCTCACCAGGGCGACGATGCGTAGCCGGCCTGAGAGGGTGGACGGCCACACTGGGACTGAGACACGGCCCAGACTCCTACGGGAGGCAGCAGTAGGGAATTTTCGGCAATGGGCGAAAGCCTGACCGAGCAACGCCGCGTGAAGGAAGAAGTCATTCGTGATGTAAACTTCTGTTATGAAGGAAGAACGGCAGATGGAGGGAATGCCATGTGCGTGACGGTACTTCATGA…
1005	SW1005	MALDI-TOF	Colistin	Firmicutes	Lactobacillus salivarius				> 1.9
1006	SW1006	MALDI-TOF	Colistin	Firmicutes	Lactobacillus agilis				> 1.9
1007	SW1007	16S	Colistin	Firmicutes	Fournierella massiliensis	99	NR_156911.1	CCTTTCGGGGTGACGACTTATAAGCTTAGTGGCGAACGGGTGAGTAACACGTGAGTAACCTGCCCCAGAGTGGGGGACAACAGTTGGAAACGACTGCTAATACCGCATAAGCCCACGGAGCCGCATGGTTCTGAGGGAAAAGGAGCAATTCGCTTTGGGATGGACTCGCGTCCGATTAGCTAGATGGTGAGGTAACGGCCCACCATGGCGACGATCGGTAGCCGGACTGAGAGGTTGATCGGCCACATTGGGACTGAGACACGGCCCAGACTCCTACGGGAGGCAGCAGTGGGGAATATTGCACAATGGGGGAAACCCTGATGCAGCGACGCCGCGTGGAGGAAGAAGGCCTTCGGGTTGTAAACTCCTGTCGTAAGGGACGATAGTGACGGTACCTTA…
1008	SW1008	MALDI-TOF	Colistin	Firmicutes	Lactobacillus aviarius				> 1.9
1009	SW1009	16S	Colistin	Firmicutes	Massiliomicrobiota timonensis	100	NR_144738.1	AGTGGCGAACGGGTGAGTAAGACATAAGCAACCTGCCCCTGTGAGGGGGATAACTGCTGGAAACGGCAGCTAAGACCGCATAGGCATAGAGGACGCATGTCGACTATGTTAAATATCCCACGGGATAGCACAGGGATGGGCTTATGACGCATTAGCCAGCTGGTGAGGTAACGGCTCACCAGGGCGACGATGCGTAGCCGGCCTGAGAGGGTGGACGGCCACACTGGGACTGAGACACGGCCCAGACTCCTACGGGAGGCAGCAGTAGGGAATTTTCGGCAATGGGCGAAAGCCTGACCGAGCAACGCCGCGTGAAGGAAGAAGTCATTCGTGATGTAAACTTCTGTTATGAAGGAAGAACGGCAGATGGAGGGAATGCCATGTGCGTGACGGTACTTC…
1010	SW1010	MALDI-TOF	Colistin	Firmicutes	Lactobacillus agilis				> 1.9
1011	SW1011	MALDI-TOF	Colistin		NA
1012	SW1012	MALDI-TOF	Colistin		NA
1013	SW1013	MALDI-TOF	Colistin	Firmicutes	Lactobacillus agilis				> 1.9
1014	SW1014	MALDI-TOF	Colistin	Firmicutes	Lactobacillus agilis				> 1.9
1015	SW1015	MALDI-TOF	Colistin	Firmicutes	Faecalicoccus pleomorphus				> 1.9
1016	SW1016	MALDI-TOF	Colistin		NA
1017	SW1017	16S	Colistin	Firmicutes	Massiliomicrobiota timonensis	100	NR_144738.1	GTGGCGAACGGGTGAGTAAGACATAAGCAACCTGCCCCTGTGAGGGGGATAACTGCTGGAAACGGCAGCTAAGACCGCATAGGCATAGAGGACGCATGTCGACTATGTTAAATATCCCACGGGATAGCACAGGGATGGGCTTATGACGCATTAGCCAGCTGGTGAGGTAACGGCTCACCAGGGCGACGATGCGTAGCCGGCCTGAGAGGGTGGACGGCCACACTGGGACTGAGACACGGCCCAGACTCCTACGGGAGGCAGCAGTAGGGAATTTTCGGCAATGGGCGAAAGCCTGACCGAGCAACGCCGCGTGAAGGAAGAAGTCATTCGTGATGTAAACTTCTGTTATGAAGGAAGAACGGCAGATGGAGGGAATGCCATGTGCGTGACGGTACTTCA…
1018	SW1018	16S	Colistin	Firmicutes	Eubacterium cylindroides	97	NR_113163.1	TGCTTTCCCTGAAGTCAGTGGCGAACGGGTGAGTAACACGTAGGTAACCTGCCCATGTGCCCGGGACAACGCCTGGAAACGGGTGCTAAAACCGGATAGGTAGAGAGATCGCATGAACTTTCTATTAAAGGGGCTACGGCCCTGAACATGGATGGACCTGCGGTGCATTAGCTAGTTGGTGAGGTAACGGCCCACCAAGGCGACGATGCATAGCCGACCTGAGAGGGCGAACGGCCACATTGGGACTGAGACACGGCCCAAACTCCTACGGGAGGCAGCAGTAGGGAATTTTCGTCAATGGGGGGAACCCTGAACGAGCAATGCCGCGTGAGTGAAGACGGTCTTCGGATTGTAAAGCTCTGTTGCGAGAGAAAAACGACACGGATAGGGAATGATCCG…
1019	SW1019	MALDI-TOF	Colistin	Firmicutes	Lactobacillus agilis				> 1.9
1020	SW1020	16S	Colistin	Firmicutes	Massiliomicrobiota timonensis	100	NR_144738.1	GGCGAACGGGTGAGTAAGACATAAGCAACCTGCCCCTGTGAGGGGGATAACTGCTGGAAACGGCAGCTAAGACCGCATAGGCATAGAGGACGCATGTCGACTATGTTAAATATCCCACGGGATAGCACAGGGATGGGCTTATGACGCATTAGCCAGCTGGTGAGGTAACGGCTCACCAGGGCGACGATGCGTAGCCGGCCTGAGAGGGTGGACGGCCACACTGGGACTGAGACACGGCCCAGACTCCTACGGGAGGCAGCAGTAGGGAATTTTCGGCAATGGGCGAAAGCCTGACCGAGCAACGCCGCGTGAAGGAAGAAGTCATTCGTGATGTAAACTTCTGTTATGAAGGAAGAACGGCAGATGGAGGGAATGCCATGTGCGTGACGGTACTTCATG…
1021	SW1021	16S	Colistin	Proteobacteria	Escherichia fergusonii	100	NR_074902.1	TGCTGTTTCGCTGACGAGTGGCGGACGGGTGAGTAATGTCTGGGAAACTGCCTGATGGAGGGGGATAACTACTGGAAACGGTAGCTAATACCGCATAACGTCGCAAGACCAAAGAGGGGGACCTTCGGGCCTCTTGCCATCGGATGTGCCCAGATGGGATTAGCTAGTAGGTGGGGTAACGGCTCACCTAGGCGACGATCCCTAGCTGGTCTGAGAGGATGACCAGCCACACTGGAACTGAGACACGGTCCAGACTCCTACGGGAGGCAGCAGTGGGGAATATTGCACAATGGGCGCAAGCCTGATGCAGCCATGCCGCGTGTATGAAGAAGGCCTTCGGGTTGTAAAGTACTTTCAGCGGGGAGGAAGGGAGTAAAGTTAATACCTTTGCTCATTGAC…
1022	SW1022	MALDI-TOF	Colistin	Firmicutes	Lactobacillus agilis				> 1.9
1023	SW1023	MALDI-TOF	Colistin	Proteobacteria	Escherichia fergusonii				> 1.9
1024	SW1024	16S	Colistin	Firmicutes	Massiliomicrobiota timonensis	100	NR_144738.1	GCGAACGGGTGAGTAAGACATAAGCAACCTGCCCCTGTGAGGGGGATAACTGCTGGAAACGGCAGCTAAGACCGCATAGGCATAGAGGACGCATGTCGACTATGTTAAATATCCCACGGGATAGCACAGGGATGGGCTTATGACGCATTAGCCAGCTGGTGAGGTAACGGCTCACCAGGGCGACGATGCGTAGCCGGCCTGAGAGGGTGGACGGCCACACTGGGACTGAGACACGGCCCAGACTCCTACGGGAGGCAGCAGTAGGGAATTTTCGGCAATGGGCGAAAGCCTGACCGAGCAACGCCGCGTGAAGGAAGAAGTCATTCGTGATGTAAACTTCTGTTATGAAGGAAGAACGGCAGATGGAGGGAATGCCATGTGCGTGACGGTACTTCATGA…
1025	SW1025	MALDI-TOF	Colistin	Firmicutes	Lactobacillus aviarius				> 1.9
1026	SW1026	MALDI-TOF	Colistin	Firmicutes	Faecalicoccus pleomorphus				> 1.9
1027	SW1027	MALDI-TOF	Colistin	Firmicutes	Lactobacillus salivarius				> 1.9
1028	SW1028	16S	Colistin	Firmicutes	Massiliomicrobiota timonensis	100	NR_144738.1	ATTGAGTGGCGAACGGGTGAGTAAGACATAAGCAACCTGCCCCTGTGAGGGGGATAACTGCTGGAAACGGCAGCTAAGACCGCATAGGCATAGAGGACGCATGTCGACTATGTTAAATATCCCACGGGATAGCACAGGGATGGGCTTATGACGCATTAGCCAGCTGGTGAGGTAACGGCTCACCAGGGCGACGATGCGTAGCCGGCCTGAGAGGGTGGACGGCCACACTGGGACTGAGACACGGCCCAGACTCCTACGGGAGGCAGCAGTAGGGAATTTTCGGCAATGGGCGAAAGCCTGACCGAGCAACGCCGCGTGAAGGAAGAAGTCATTCGTGATGTAAACTTCTGTTATGAAGGAAGAACGGCAGATGGAGGGAATGCCATGTGCGTGACGGTA…
1029	SW1029	MALDI-TOF	Colistin	Firmicutes	Faecalicoccus pleomorphus				> 1.9
1030	SW1030	16S	Colistin	Firmicutes	Faecalicoccus pleomorphus	99	NR_044660.3	TTTTTTGGAAGTCAGTGGCGAACGGGTGAGTAACACGTAGGTAACCTGCCCATGTGCCCGGGATAATTTCTGGAAACGGAAACTAAAACCGGATAGGTAGGGATCTCGCATGAGGACCTTATTAAAGGGGCTACGGCCCTGAACATGGATGGACCTGCGGTGCATTAGCTGGTTGGTGGGGTAACGGCCTACCAAGGCGACGATGCATAGCCGACCTGAGAGGGCGAACGGCCACATTGGGACTGAGACACGGCCCAAACTCCTACGGGAGGCAGCAGTAGGGAATTTTCGTCAATGGGGGGAACCCTGAACGAGCAATGCCGCGTGAGTGAAGACGGTTTTCGGACTGTAAAGCTCTGTTGTAAGAGAAAAACGGCCGACATAGGGAATGATGTCGGA…
1031	SW1031	16S	Colistin	Firmicutes	Eubacterium cylindroides	100	NR_113163.1	TTTTCCTGAAGTCAGTGGCGAACGGGTGAGTAACACGTAGGTAACCTGCCCATGTGCCCGGGACAACGCCTGGAAACGGGTGCTAAAACCGGATAGGTAGAGAGATCGCATGAACTTTCTATTAAAGGGGCTACGGCCCTGAACATGGATGGACCTGCGGTGCATTAGCTAGTTGGTGAGGTAACGGCCCACCAAGGCGACGATGCATAGCCGACCTGAGAGGGCGAACGGCCACATTGGGACTGAGACACGGCCCAAACTCCTACGGGAGGCAGCAGTAGGGAATTTTCGTCAATGGGGGGAACCCTGAACGAGCAATGCCGCGTGAGTGAAGACGGTCTTCGGATTGTAAAGCTCTGTTGCGAGAGAAAAACGACACGGATAGGGAATGATCCGTGG…
1032	SW1032	MALDI-TOF	Colistin	Firmicutes	Enterococcus cecorum				> 1.9
1033	SW1033	MALDI-TOF	Colistin	Firmicutes	Lactobacillus salivarius				> 1.9
1034	SW1034	MALDI-TOF	Colistin	Firmicutes	Enterococcus cecorum				> 1.9
1035	SW1035	MALDI-TOF	Colistin	Firmicutes	Lactobacillus ingluviei				> 1.9
1036	SW1036	16s	Colistin	Firmicutes	Lactobacillus aviarius	100	NR_104979.1	GCTTGCACTCACCGTAAGAAATTCGAGTGGCGGACGGGTGAGTAACACGTGGGTAACCTGCCCAAAAGAAGGGGATAACATTTGGAAACAAATGCTAATACCGTATAACCATGATGACCGCATGGTCATTATGTAAAAGGTGGTTTTGCTATCGCTTTTGGATGGACCCGCGGCGTATTAACTAGTTGGTAGGGTAACGGCCTACCAAGGTGATGATACGTAGCCGAGTTGAGAGACTGATCGGCCACAATGGGACTGAGACACGGCCCATACTCCTACGGGAGGCAGCAGTAGGGAATCTTCCACAATGGGCGCAAGCCTGATGGAGCAACGCCGCGTGAATGAAGAAGGTCTTCGGATCGTAAAATTCTGTTGTTAGAGAAGAATATGAGTAATAGT…
1037	SW1037	MALDI-TOF	Colistin	Firmicutes	Lactobacillus salivarius				> 1.9
1038	SW1038	MALDI-TOF	Colistin		NA
1039	SW1039	16S	Colistin	Firmicutes	Massiliomicrobiota timonensis	100	NR_144738.1	TGAGTGGCGAACGGGTGAGTAAGACATAAGCAACCTGCCCCTGTGAGGGGGATAACTGCTGGAAACGGCAGCTAAGACCGCATAGGCATAGAGGACGCATGTCGACTATGTTAAATATCCCACGGGATAGCACAGGGATGGGCTTATGACGCATTAGCCAGCTGGTGAGGTAACGGCTCACCAGGGCGACGATGCGTAGCCGGCCTGAGAGGGTGGACGGCCACACTGGGACTGAGACACGGCCCAGACTCCTACGGGAGGCAGCAGTAGGGAATTTTCGGCAATGGGCGAAAGCCTGACCGAGCAACGCCGCGTGAAGGAAGAAGTCATTCGTGATGTAAACTTCTGTTATGAAGGAAGAACGGCAGATGGAGGGAATGCCATGTGCGTGACGGTACT…
1040	SW1040	16S	Colistin	Firmicutes	Massiliomicrobiota timonensis	100	NR_144738.1	TGGCGAACGGGTGAGTAAGACATAAGCAACCTGCCCCTGTGAGGGGGATAACTGCTGGAAACGGCAGCTAAGACCGCATAGGCATAGAGGACGCATGTCGACTATGTTAAATATCCCACGGGATAGCACAGGGATGGGCTTATGACGCATTAGCCAGCTGGTGAGGTAACGGCTCACCAGGGCGACGATGCGTAGCCGGCCTGAGAGGGTGGACGGCCACACTGGGACTGAGACACGGCCCAGACTCCTACGGGAGGCAGCAGTAGGGAATTTTCGGCAATGGGCGAAAGCCTGACCGAGCAACGCCGCGTGAAGGAAGAAGTCATTCGTGATGTAAACTTCTGTTATGAAGGAAGAACGGCAGATGGAGGGAATGCCATGTGCGTGACGGTACTTCAT…
1041	SW1041	16s	Colistin	Firmicutes	Lactobacillus salivarius	100	NR_112759.1	TTGCATTCACCGTAAGAAGTTGAGTGGCGGACGGGTGAGTAACACGTGGGTAACCTGCCTAAAAGAAGGGGATAACACTTGGAAACAGGTGCTAATACCGTATATCTCTAAGGATCGCATGATCCTTAGATGAAAGATGGTTCTGCTATCGCTTTTAGATGGACCCGCGGCGTATTAACTAGTTGGTGGGGTAACGGCCTACCAAGGTGATGATACGTAGCCGAACTGAGAGGTTGATCGGCCACATTGGGACTGAGACACGGCCCAAACTCCTACGGGAGGCAGCAGTAGGGAATCTTCCACAATGGACGCAAGTCTGATGGAGCAACGCCGCGTGAGTGAAGAAGGTCTTCGGATCGTAAAACTCTGTTGTTAGAGAAGAACACGAGTGAGAGTAAC…
1042	SW1042	MALDI-TOF	Colistin		NA
1043	SW1043	16s	Colistin	Firmicutes	Lactobacillus agilis	99	NR_113259.1	GCTACACCGATGAAAATTGAGTGGCGAACGGGTGAGTAACACGTGGGTAACCTGCCCAAAAGAGGGGGATAACACTTGGAAACAGGTGCTAATACCGCATAACCATGATGACCGCATGGTCATTATGTAAAAGATGGTTTCGGCTATCACTTTTGGATGGACCCGCGGCGTATTAACTTGTTGGTGGGGTAACGGCCTACCAAGGTAATGATACGTAGCCGAACTGAGAGGTTGATCGGCCACATTGGGACTGAGACACGGCCCAAACTCCTACGGGAGGCAGCACTAGGGAATCTTCCACAATGGGCGCAAGCCTGATGGAGCAACGCCGCGTGAGTGAAGAAGGTCTTCGGATCGTAAAACTCTGTTGTTAGAGAAGAACATGCGAGAGAGTAACTG…
1044	SW1044	MALDI-TOF	Colistin		NA
1045	SW1045	MALDI-TOF	Colistin	Firmicutes	Faecalicoccus pleomorphus				> 1.9
1046	SW1046	MALDI-TOF	Colistin	Firmicutes	Lactobacillus ingluviei				> 1.9
1047	SW1047	MALDI-TOF	Colistin		NA
1048	SW1048	MALDI-TOF	Colistin	Firmicutes	Faecalicoccus pleomorphus				> 1.9
1049	SW1049	MALDI-TOF	Colistin	Firmicutes	Lactobacillus aviarius				> 1.9
1050	SW1050	16s	Colistin	Firmicutes	Massiliomicrobiota timonensis	100	NR_144738.1	TGGCGAACGGGTGAGTAAGACATAAGCAACCTGCCCCTGTGAGGGGGATAACTGCTGGAAACGGCAGCTAAGACCGCATAGGCATAGAGGACGCATGTCGACTATGTTAAATATCCCACGGGATAGCACAGGGATGGGCTTATGACGCATTAGCCAGCTGGTGAGGTAACGGCTCACCAGGGCGACGATGCGTAGCCGGCCTGAGAGGGTGGACGGCCACACTGGGACTGAGACACGGCCCAGACTCCTACGGGAGGCAGCAGTAGGGAATTTTCGGCAATGGGCGAAAGCCTGACCGAGCAACGCCGCGTGAAGGAAGAAGTCATTCGTGATGTAAACTTCTGTTATGAAGGAAGAACGGCAGATGGAGGGAATGCCATGTGCGTGACGGTACTTCAT…
1051	SW1051	16S	Colistin	Firmicutes	Massiliomicrobiota timonensis	100	NR_144738.1	TGGCGAACGGGTGAGTAAGACATAAGCAACCTGCCCCTGTGAGGGGGATAACTGCTGGAAACGGCAGCTAAGACCGCATAGGCATAGAGGACGCATGTCGACTATGTTAAATATCCCACGGGATAGCACAGGGATGGGCTTATGACGCATTAGCCAGCTGGTGAGGTAACGGCTCACCAGGGCGACGATGCGTAGCCGGCCTGAGAGGGTGGACGGCCACACTGGGACTGAGACACGGCCCAGACTCCTACGGGAGGCAGCAGTAGGGAATTTTCGGCAATGGGCGAAAGCCTGACCGAGCAACGCCGCGTGAAGGAAGAAGTCATTCGTGATGTAAACTTCTGTTATGAAGGAAGAACGGCAGATGGAGGGAATGCCATGTGCGTGACGGTACTTCAT…
1052	SW1052	MALDI-TOF	Colistin	Firmicutes	Lactobacillus salivarius				> 1.9
1053	SW1053	MALDI-TOF	Colistin	Firmicutes	Lactobacillus agilis				> 1.9
1054	SW1054	MALDI-TOF	Colistin	Firmicutes	Lactobacillus salivarius				> 1.9
1055	SW1055	16S	Colistin	Firmicutes	Massiliomicrobiota timonensis	100	NR_144738.1	ATTGAGTGGCGAACGGGTGAGTAAGACATAAGCAACCTGCCCCTGTGAGGGGGATAACTGCTGGAAACGGCAGCTAAGACCGCATAGGCATAGAGGACGCATGTCGACTATGTTAAATATCCCACGGGATAGCACAGGGATGGGCTTATGACGCATTAGCCAGCTGGTGAGGTAACGGCTCACCAGGGCGACGATGCGTAGCCGGCCTGAGAGGGTGGACGGCCACACTGGGACTGAGACACGGCCCAGACTCCTACGGGAGGCAGCAGTAGGGAATTTTCGGCAATGGGCGAAAGCCTGACCGAGCAACGCCGCGTGAAGGAAGAAGTCATTCGTGATGTAAACTTCTGTTATGAAGGAAGAACGGCAGATGGAGGGAATGCCATGTGCGTGACGGTA…
1056	SW1056	MALDI-TOF	Colistin	Firmicutes	Lactobacillus agilis				> 1.9
1057	SW1057	16S	Colistin	Firmicutes	Eubacterium cylindroides	100	NR_113163.1	TTTCCTGAAGTCAGTGGCGAACGGGTGAGTAACACGTAGGTAACCTGCCCATGTGCCCGGGACAACGCCTGGAAACGGGTGCTAAAACCGGATAGGTAGAGAGATCGCATGAACTTTCTATTAAAGGGGCTACGGCCCTGAACATGGATGGACCTGCGGTGCATTAGCTAGTTGGTGAGGTAACGGCCCACCAAGGCGACGATGCATAGCCGACCTGAGAGGGCGAACGGCCACATTGGGACTGAGACACGGCCCAAACTCCTACGGGAGGCAGCAGTAGGGAATTTTCGTCAATGGGGGGAACCCTGAACGAGCAATGCCGCGTGAGTGAAGACGGTCTTCGGATTGTAAAGCTCTGTTGCGAGAGAAAAACGACACGGATAGGGAATGATCCGTGGG…
1058	SW1058	16S	Colistin	Firmicutes	Massiliomicrobiota timonensis	100	NR_144738.1	ATTGAGTGGCGAACGGGTGAGTAAGACATAAGCAACCTGCCCCTGTGAGGGGGATAACTGCTGGAAACGGCAGCTAAGACCGCATAGGCATAGAGGACGCATGTCGACTATGTTAAATATCCCACGGGATAGCACAGGGATGGGCTTATGACGCATTAGCCAGCTGGTGAGGTAACGGCTCACCAGGGCGACGATGCGTAGCCGGCCTGAGAGGGTGGACGGCCACACTGGGACTGAGACACGGCCCAGACTCCTACGGGAGGCAGCAGTAGGGAATTTTCGGCAATGGGCGAAAGCCTGACCGAGCAACGCCGCGTGAAGGAAGAAGTCATTCGTGATGTAAACTTCTGTTATGAAGGAAGAACGGCAGATGGAGGGAATGCCATGTGCGTGACGGTA…
1059	SW1059	16s	Colistin	Firmicutes	Massiliomicrobiota timonensis	100	NR_144738.1	CGAACGGGTGAGTAAGACATAAGCAACCTGCCCCTGTGAGGGGGATAACTGCTGGAAACGGCAGCTAAGACCGCATAGGCATAGAGGACGCATGTCGACTATGTTAAATATCCCACGGGATAGCACAGGGATGGGCTTATGACGCATTAGCCAGCTGGTGAGGTAACGGCTCACCAGGGCGACGATGCGTAGCCGGCCTGAGAGGGTGGACGGCCACACTGGGACTGAGACACGGCCCAGACTCCTACGGGAGGCAGCAGTAGGGAATTTTCGGCAATGGGCGAAAGCCTGACCGAGCAACGCCGCGTGAAGGAAGAAGTCATTCGTGATGTAAACTTCTGTTATGAAGGAAGAACGGCAGATGGAGGGAATGCCATGTGCGTGACGGTACTTCATGAG…
1060	SW1060	MALDI-TOF	Colistin	Firmicutes	Faecalicoccus pleomorphus				> 1.9
1061	SW1061	16S	Colistin	Actinobacteria	Olsenella profusa	96	NR_116938.1	GTGTGCATAAAGTGGCGAACGGCTGAGTAACACGTGGGCAACCTGCCCCTCGCTCCGGGACAGCCTCGGGAAACCGTGGGTAATACCGGATACTCCGCAGCCCCCGCATGGGGGAGGCGGGAAAGCCCAGACGGCGAGGGATGGGCCCGCGGCCTGTTAGCTAGTTGGTGGGGCAACGGCCCACCAAGGCGATTATGGGTAGCTGGGTTGAGAGACCGACCAGCCAGATTGGGACTGAGACACGGCCCAGACTCCTACGGGAGGCAGCAGTGGGGAATCTTGCGCAATGGGCGAAAGCCTGACGCAGCGACGCCGCGTGCGGGACGAAGGCCTTCGGGTCGTAAACCGCTTTCAGCAGGGACGAGGGGGCAACCTGACGGTACCTGCAGAAGAAGCCCC…
1062	SW1062	MALDI-TOF	Colistin	Firmicutes	Lactobacillus agilis				> 1.9
1063	SW1063	MALDI-TOF	Colistin		NA
1064	SW1064	MALDI-TOF	Colistin	Firmicutes	Lactobacillus salivarius				> 1.9
1065	SW1065	MALDI-TOF	Colistin	Firmicutes	Lactobacillus ingluviei				> 1.9
1066	SW1066	MALDI-TOF	Colistin	Firmicutes	Enterococcus cecorum				> 1.9
1067	SW1067	MALDI-TOF	Colistin	Firmicutes	Faecalicoccus pleomorphus				> 1.9
1068	SW1068	MALDI-TOF	Colistin	Firmicutes	Lactobacillus aviarius				> 1.9
1069	SW1069	16s	Colistin	Firmicutes	Massiliomicrobiota timonensis	99	NR_144738.1	TGGCGAACGGGTGAGTAAGACATAAGCAACCTGCCCCTGTGAGGGGGATAACTGCTGGAAACGGCAGCTAAGACCGCATAGGCATAGAGGACGCATGTCGACTATGTTAAATATCCCACGGGATAGCACAGGGATGGGCTTATGACGCATTAGCCAGCTGGTGAGGTAACGGCTCACCAGGGCGACGATGCGTAGCCGGCCTGAGAGGGTGGACGGCCACACTGGGACTGAGACACGGCCCAGACTCCTACGGGAGGCAGCAGTAGGGAATTTTCGGCAATGGGCGAAAGCCTGACCGAGCAACGCCGCGTGAAGGAAGAAGTCATTCGTGATGTAAACTTCTGTTATGAAGGAAGAACGGCAGATGGAGGGAATGCCATGTGCGTGACGGTACTTCAT…
1070	SW1070	MALDI-TOF	Colistin	Firmicutes	Lactobacillus agilis				> 1.9
1071	SW1071	16S	Colistin	Firmicutes	Eubacterium cylindroides	85	NR_113163.1	TTCCTGAAGTCAGTGGACATCGGCTGCCTGCCACTGAGGTAACCTGCCCTGGTGCCCGGGACAACGCCTGCCGACGGGTGCTACATCCGGATAGGTAAATAGATCACATGACCTTTCTATTAACGGGGCTACGGCCCTGAAACTGGATGGACCTGTGGTGAATTAGATGCTTGGTGAGGTAACGACCCACCACCGGCACGATGCGTAGCCCACCTGAGAGGGCAAAGAGACACATTGCGAATGACACCCGGACCAAACTCCTACGGAATGTCGCAATAGGGAATTTTCCTCAATGAGGGGAACCCTGAGCAAGAAAAGCCCCGTGAGTGAAGACACTCTTGTTATTGTAAAGCTCTGTTGCCTGAGAAAAACGACACGGATAGGAAATGATCTTAGGGT…
1072	SW1072	MALDI-TOF	Colistin	Firmicutes	Lactobacillus salivarius				> 1.9
1073	SW1073	MALDI-TOF	Colistin	Firmicutes	Lactobacillus agilis				> 1.9
1074	SW1074	16S	Colistin	Firmicutes	Massiliomicrobiota timonensis	100	NR_144738.1	GGCGAACGGGTGAGTAAGACATAAGCAACCTGCCCCTGTGAGGGGGATAACTGCTGGAAACGGCAGCTAAGACCGCATAGGCATAGAGGACGCATGTCGACTATGTTAAATATCCCACGGGATAGCACAGGGATGGGCTTATGACGCATTAGCCAGCTGGTGAGGTAACGGCTCACCAGGGCGACGATGCGTAGCCGGCCTGAGAGGGTGGACGGCCACACTGGGACTGAGACACGGCCCAGACTCCTACGGGAGGCAGCAGTAGGGAATTTTCGGCAATGGGCGAAAGCCTGACCGAGCAACGCCGCGTGAAGGAAGAAGTCATTCGTGATGTAAACTTCTGTTATGAAGGAAGAACGGCAGATGGAGGGAATGCCATGTGCGTGACGGTACTTCATG…
1075	SW1075	16S	Colistin	Firmicutes	Massiliomicrobiota timonensis	100	NR_144738.1	TGGCGAACGGGTGAGTAAGACATAAGCAACCTGCCCCTGTGAGGGGGATAACTGCTGGAAACGGCAGCTAAGACCGCATAGGCATAGAGGACGCATGTCGACTATGTTAAATATCCCACGGGATAGCACAGGGATGGGCTTATGACGCATTAGCCAGCTGGTGAGGTAACGGCTCACCAGGGCGACGATGCGTAGCCGGCCTGAGAGGGTGGACGGCCACACTGGGACTGAGACACGGCCCAGACTCCTACGGGAGGCAGCAGTAGGGAATTTTCGGCAATGGGCGAAAGCCTGACCGAGCAACGCCGCGTGAAGGAAGAAGTCATTCGTGATGTAAACTTCTGTTATGAAGGAAGAACGGCAGATGGAGGGAATGCCATGTGCGTGACGGTACTTCAT…
1076	SW1076	MALDI-TOF	Colistin		NA
1077	SW1077	MALDI-TOF	Colistin	Firmicutes	Lactobacillus aviarius				> 1.9
1078	SW1078	16S	Colistin	Firmicutes	Massiliomicrobiota timonensis	100	NR_144738.1	GTGGCGAACGGGTGAGTAAGACATAAGCAACCTGCCCCTGTGAGGGGGATAACTGCTGGAAACGGCAGCTAAGACCGCATAGGCATAGAGGACGCATGTCGACTATGTTAAATATCCCACGGGATAGCACAGGGATGGGCTTATGACGCATTAGCCAGCTGGTGAGGTAACGGCTCACCAGGGCGACGATGCGTAGCCGGCCTGAGAGGGTGGACGGCCACACTGGGACTGAGACACGGCCCAGACTCCTACGGGAGGCAGCAGTAGGGAATTTTCGGCAATGGGCGAAAGCCTGACCGAGCAACGCCGCGTGAAGGAAGAAGTCATTCGTGATGTAAACTTCTGTTATGAAGGAAGAACGGCAGATGGAGGGAATGCCATGTGCGTGACGGTACTTCA…
1079	SW1079	MALDI-TOF	Colistin	Firmicutes	Lactobacillus aviarius				> 1.9
1080	SW1080	16s	Colistin	Firmicutes	Massiliomicrobiota timonensis	100	NR_144738.1	CGAACGGGTGAGTAAGACATAAGCAACCTGCCCCTGTGAGGGGGATAACTGCTGGAAACGGCAGCTAAGACCGCATAGGCATAGAGGACGCATGTCGACTATGTTAAATATCCCACGGGATAGCACAGGGATGGGCTTATGACGCATTAGCCAGCTGGTGAGGTAACGGCTCACCAGGGCGACGATGCGTAGCCGGCCTGAGAGGGTGGACGGCCACACTGGGACTGAGACACGGCCCAGACTCCTACGGGAGGCAGCAGTAGGGAATTTTCGGCAATGGGCGAAAGCCTGACCGAGCAACGCCGCGTGAAGGAAGAAGTCATTCGTGATGTAAACTTCTGTTATGAAGGAAGAACGGCAGATGGAGGGAATGCCATGTGCGTGACGGTACTTCATGAG…
1081	SW1081	MALDI-TOF	Colistin		NA
1082	SW1082	MALDI-TOF	Colistin		NA
1083	SW1083	MALDI-TOF	Colistin	Firmicutes	Enterococcus cecorum				> 1.9
1084	SW1084	16S	Colistin	Proteobacteria	Escherichia fergusonii	100	NR_074902.1	TTCTTTGCTGACGAGTGGCGGACGGGTGAGTAATGTCTGGGAAACTGCCTGATGGAGGGGGATAACTACTGGAAACGGTAGCTAATACCGCATAACGTCGCAAGACCAAAGAGGGGGACCTTCGGGCCTCTTGCCATCGGATGTGCCCAGATGGGATTAGCTAGTAGGTGGGGTAACGGCTCACCTAGGCGACGATCCCTAGCTGGTCTGAGAGGATGACCAGCCACACTGGAACTGAGACACGGTCCAGACTCCTACGGGAGGCAGCAGTGGGGAATATTGCACAATGGGCGCAAGCCTGATGCAGCCATGCCGCGTGTATGAAGAAGGCCTTCGGGTTGTAAAGTACTTTCAGCGGGGAGGAAGGGAGTAAAGTTAATACCTTTGCTCATTGACGTT…
1085	SW1085	16S	Colistin	Firmicutes	Massiliomicrobiota timonensis	100	NR_144738.1	CGAACGGGTGAGTAAGACATAAGCAACCTGCCCCTGTGAGGGGGATAACTGCTGGAAACGGCAGCTAAGACCGCATAGGCATAGAGGACGCATGTCGACTATGTTAAATATCCCACGGGATAGCACAGGGATGGGCTTATGACGCATTAGCCAGCTGGTGAGGTAACGGCTCACCAGGGCGACGATGCGTAGCCGGCCTGAGAGGGTGGACGGCCACACTGGGACTGAGACACGGCCCAGACTCCTACGGGAGGCAGCAGTAGGGAATTTTCGGCAATGGGCGAAAGCCTGACCGAGCAACGCCGCGTGAAGGAAGAAGTCATTCGTGATGTAAACTTCTGTTATGAAGGAAGAACGGCAGATGGAGGGAATGCCATGTGCGTGACGGTACTTCATGAG…
1086	SW1086	16S	Colistin	Firmicutes	Fournierella massiliensis	99	NR_156911.1	TTCGGGGTGACAATTTGTAAGCTTAGTGGCGAACGGGTGAGTAACACGTGAGTAACCTGCCCCAGAGTGGGGGACAACAGTTGGAAACGACTGCTAATACCGCATAAGCCCACGGTACCGCATGGTACAGAGGGAAAAGGAGCAATTCGCTTTGGGATGGACTCGCGTCCGATTAGCTAGATGGTGAGGTAACGGCCCACCATGGCGACGATCGGTAGCCGGACTGAGAGGTTGATCGGCCACATTGGGACTGAGACACGGCCCAGACTCCTACGGGAGGCAGCAGTGGGGAATATTGCACAATGGGGGAAACCCTGATGCAGCGACGCCGCGTGGAGGAAGAAGGCCTTCGGGTTGTAAACTCCTGTCGTAAGGGACGATAGTGACGGTACCTTACAA…
1087	SW1087	16S	Colistin	Firmicutes	Massiliomicrobiota timonensis	100	NR_144738.1	GGCGAACGGGTGAGTAAGACATAAGCAACCTGCCCCTGTGAGGGGGATAACTGCTGGAAACGGCAGCTAAGACCGCATAGGCATAGAGGACGCATGTCGACTATGTTAAATATCCCACGGGATAGCACAGGGATGGGCTTATGACGCATTAGCCAGCTGGTGAGGTAACGGCTCACCAGGGCGACGATGCGTAGCCGGCCTGAGAGGGTGGACGGCCACACTGGGACTGAGACACGGCCCAGACTCCTACGGGAGGCAGCAGTAGGGAATTTTCGGCAATGGGCGAAAGCCTGACCGAGCAACGCCGCGTGAAGGAAGAAGTCATTCGTGATGTAAACTTCTGTTATGAAGGAAGAACGGCAGATGGAGGGAATGCCATGTGCGTGACGGTACTTCATG…
1088	SW1088	16s	Colistin	Firmicutes	Massiliomicrobiota timonensis	100	NR_144738.1	GCGAACGGGTGAGTAAGACATAAGCAACCTGCCCCTGTGAGGGGGATAACTGCTGGAAACGGCAGCTAAGACCGCATAGGCATAGAGGACGCATGTCGACTATGTTAAATATCCCACGGGATAGCACAGGGATGGGCTTATGACGCATTAGCCAGCTGGTGAGGTAACGGCTCACCAGGGCGACGATGCGTAGCCGGCCTGAGAGGGTGGACGGCCACACTGGGACTGAGACACGGCCCAGACTCCTACGGGAGGCAGCAGTAGGGAATTTTCGGCAATGGGCGAAAGCCTGACCGAGCAACGCCGCGTGAAGGAAGAAGTCATTCGTGATGTAAACTTCTGTTATGAAGGAAGAACGGCAGATGGAGGGAATGCCATGTGCGTGACGGTACTTCATGA…
1089	SW1089	MALDI-TOF	Colistin	Firmicutes	Lactobacillus ingluviei				> 1.9
1090	SW1090	16S	Colistin	Proteobacteria	Escherichia fergusonii	100	NR_074902.1	TTTCGCTGACGAGTGGCGGACGGGTGAGTAATGTCTGGGAAACTGCCTGATGGAGGGGGATAACTACTGGAAACGGTAGCTAATACCGCATAACGTCGCAAGACCAAAGAGGGGGACCTTCGGGCCTCTTGCCATCGGATGTGCCCAGATGGGATTAGCTAGTAGGTGGGGTAACGGCTCACCTAGGCGACGATCCCTAGCTGGTCTGAGAGGATGACCAGCCACACTGGAACTGAGACACGGTCCAGACTCCTACGGGAGGCAGCAGTGGGGAATATTGCACAATGGGCGCAAGCCTGATGCAGCCATGCCGCGTGTATGAAGAAGGCCTTCGGGTTGTAAAGTACTTTCAGCGGGGAGGAAGGGAGTAAAGTTAATACCTTTGCTCATTGACGTTAC…
1091	SW1091	MALDI-TOF	Colistin	Firmicutes	Enterococcus cecorum				> 1.9
1092	SW1092	MALDI-TOF	Colistin	Proteobacteria	Escherichia fergusonii				> 1.9
1093	SW1093	MALDI-TOF	Colistin	Proteobacteria	Escherichia fergusonii				> 1.9
1094	SW1094	16S	Colistin	Actinobacteria	Olsenella profusa	96	NR_116938.1	GCATAAAGTGGCGAACGGCTGAGTAACACGTGGGCAACCTGCCCCTCGCACCGGGACAGCCTCGGGAAACCGTGGATAATACCGGATACTCCGGACCCCCCGCATGGGGGGACCGGGAAAGCCCAGACGGCGAGGGATGGGCCCGCGGCCTGTTAGCTAGTTGGTGGGGCAACGGCCCACCAAGGCGATTATGGGTAGCTGGGTTGAGAGACCGACCAGCCAGATTGGGACTGAGACACGGCCCAGACTCCTACGGGAGGCAGCAGTGGGGAATCTTGCGCAATGGGCGAAAGCCTGACGCAGCGACGCCGCGTGCGGGACGAAGGCCTTCGGGTCGTAAACCGCTTTCAGCAGGGACGAGGGGGAAACCTGACGGTACCTGCAGAAGAAGCCCCGGCT…
1095	SW1095	16s	Colistin	Bacteroidetes	Bacteroides caecicola	99	NR_148821.1	ATACGATGGCGACCGGCGCACGGGTGAGTAACGCGTATCCAACCTGCCCCGTACACGGGGATAGCCTTCCGAAAGGGAGATTAATACCCGATGATGTCAGGAGTTCGCATGTAAACCTGACTAAAGTTTTTACGGTACGGGAGGGGGGTGCGTTCCATTAGGTAGTAGGCGGGGTAACGGCCCACCTAGCCGACGATGGATAGGGGTTCTGAGAGGAAGGTCCCCCACATTGGAACTGAGACACGGTCCAAACTCCTACGGGAGGCAGCAGTGAGGAATATTGGTCAATGGCCGGGAGGCTGAACCAGCCAAGTAGCGTGAAGGATGACGGCCCTACGGGTTGTAAACTTCTTTTATGCGGGATTAACGTGAGGTACGTGTACCTTATTGCAGGTACCG…
1096	SW1096	MALDI-TOF	Colistin	Firmicutes	Enterococcus cecorum				> 1.9
1097	SW1097	MALDI-TOF	Colistin		NA
1098	SW1098	16S	Colistin	Proteobacteria	Escherichia fergusonii	100	NR_074902.1	TTGCTGCTTTGCTGACGAGTGGCGGACGGGTGAGTAATGTCTGGGAAACTGCCTGATGGAGGGGGATAACTACTGGAAACGGTAGCTAATACCGCATAACGTCGCAAGACCAAAGAGGGGGACCTTCGGGCCTCTTGCCATCGGATGTGCCCAGATGGGATTAGCTAGTAGGTGGGGTAACGGCTCACCTAGGCGACGATCCCTAGCTGGTCTGAGAGGATGACCAGCCACACTGGAACTGAGACACGGTCCAGACTCCTACGGGAGGCAGCAGTGGGGAATATTGCACAATGGGCGCAAGCCTGATGCAGCCATGCCGCGTGTATGAAGAAGGCCTTCGGGTTGTAAAGTACTTTCAGCGGGGAGGAAGGGAGTAAAGTTAATACCTTTGCTCATTGA…
1099	SW1099	16s	Colistin	Actinobacteria	Olsenella profusa	96	NR_116938.1	TATAAAGTGGCAAACGGCTGAGTAACACGTGGGCAACCTGCCCCTCGCACCGGGACAGCCTCGGGAAACCGTGGATAATACCGGATACTCCGGACCCCCCGCATGGGGGGACCGGGAAAACCCAGACGGGAAGGGATGGGCCCGCGGCCTGTTAGCTATTTGGTGGGGCAACGGCCCACCAAGGATATTATGGGTACCTGGGTTGAAAGACCGACCAGCCGGATTGGGACTGAGACCCGGCCCACACTCCTACGGGAGGCAACGGTGTTTAATCTTGCGCAATGGGCGAAAACCTGACACAGCGACGCCACGTGCGAAACGAAGGCCTTCGGGTCGTAAACTGCTTTCAGCAGGGACGATGGGGAAACCTGACGGTACCTGCAGAAGAATCCCCGGCAA…
1100	SW1100	MALDI-TOF	Colistin	Firmicutes	Lactobacillus ingluviei				> 1.9
1101	SW1101	16s	Gentamicin and Kanamycin	Firmicutes	Sellimonas intestinalis	98	LGAJ01000018	CTTCGGATGAAGAAGACTGTGACTGAGTGGCGGACGGGTGAGTAACGCGTGGGCAACCTGCCCTGTACAGGGGGATAACAGTTAGAAATGACTGCTAATACCGCATAAGCGCACGAGGACGCATGTTCTTGTGTGAAAAACTCCGGTGGTACAGGATGGGCCCGCGTCTGATTAGGTAGTTGGTGGGGCAGCGGCCTACCAAGCCGACGATCAGTAGCCGACCTGAGAGGGTGACCGGCCACATTGGGACTGAGACACGGCCCAAACTCCTACGGGAGGCAGCAGTGGGGAATATTGCACAATGGGGGAAACCCTGATGCAGCGACGCCGCGTGAAGGAAGAAGTATTTCGGTATGTAAACTTCTATCAGCAGGGAAGAAACTGACGGTACCTGACTAA…
1102	SW1102	16s	Gentamicin and Kanamycin	Firmicutes	Eubacterium cylindroides	100	NR_113163.1	TTTCCTGAAGTCAGTGGCGAACGGGTGAGTAACACGTAGGTAACCTGCCCATGTGCCCGGGACAACGCCTGGAAACGGGTGCTAAAACCGGATAGGTAGAGAGATCGCATGAACTTTCTATTAAAGGGGCTACGGCCCTGAACATGGATGGACCTGCGGTGCATTAGCTAGTTGGTGAGGTAACGGCCCACCAAGGCGACGATGCATAGCCGACCTGAGAGGGCGAACGGCCACATTGGGACTGAGACACGGCCCAAACTCCTACGGGAGGCAGCAGTAGGGAATTTTCGTCAATGGGGGGAACCCTGAACGAGCAATGCCGCGTGAGTGAAGACGGTCTTCGGATTGTAAAGCTCTGTTGCGAGAGAAAAACGACACGGATAGGGAATGATCCGTGGG…
1103	SW1103	MALDI-TOF	Gentamicin and Kanamycin	Firmicutes	Enterococcus cecorum				> 1.9
1104	SW1104	MALDI-TOF	Gentamicin and Kanamycin	Firmicutes	Faecalicoccus pleomorphus				> 1.9
1105	SW1105	MALDI-TOF	Gentamicin and Kanamycin	Firmicutes	Lactobacillus aviarius				> 1.9
1106	SW1106	MALDI-TOF	Gentamicin and Kanamycin	Proteobacteria	Escherichia fergusonii				> 1.9
1107	SW1107	MALDI-TOF	Gentamicin and Kanamycin	Firmicutes	Lactobacillus agilis				> 1.9
1108	SW1108	MALDI-TOF	Gentamicin and Kanamycin	Firmicutes	Lactobacillus agilis				> 1.9
1109	SW1109	MALDI-TOF	Gentamicin and Kanamycin		NA
1110	SW1110	MALDI-TOF	Gentamicin and Kanamycin	Firmicutes	Enterococcus cecorum				> 1.9
1111	SW1111	16S	Gentamicin and Kanamycin	Proteobacteria	Escherichia fergusonii	100	NR_074902.1	TGTTTCGCTGACGAGTGGCGGACGGGTGAGTAATGTCTGGGAAACTGCCTGATGGAGGGGGATAACTACTGGAAACGGTAGCTAATACCGCATAACGTCGCAAGACCAAAGAGGGGGACCTTCGGGCCTCTTGCCATCGGATGTGCCCAGATGGGATTAGCTAGTAGGTGGGGTAACGGCTCACCTAGGCGACGATCCCTAGCTGGTCTGAGAGGATGACCAGCCACACTGGAACTGAGACACGGTCCAGACTCCTACGGGAGGCAGCAGTGGGGAATATTGCACAATGGGCGCAAGCCTGATGCAGCCATGCCGCGTGTATGAAGAAGGCCTTCGGGTTGTAAAGTACTTTCAGCGGGGAGGAAGGGAGTAAAGTTAATACCTTTGCTCATTGACGTT…
1112	SW1112	16s	Gentamicin and Kanamycin	Firmicutes	Eubacterium cylindroides	100	NR_113163.1	GTCAGTGGCGAACGGGTGAGTAACACGTAGGTAACCTGCCCATGTGCCCGGGACAACGCCTGGAAACGGGTGCTAAAACCGGATAGGTAGAGAGATCGCATGAACTTTCTATTAAAGGGGCTACGGCCCTGAACATGGATGGACCTGCGGTGCATTAGCTAGTTGGTGAGGTAACGGCCCACCAAGGCGACGATGCATAGCCGACCTGAGAGGGCGAACGGCCACATTGGGACTGAGACACGGCCCAAACTCCTACGGGAGGCAGCAGTAGGGAATTTTCGTCAATGGGGGGAACCCTGAACGAGCAATGCCGCGTGAGTGAAGACGGTCTTCGGATTGTAAAGCTCTGTTGCGAGAGAAAAACGACACGGATAGGGAATGATCCGTGGGTGATGGTAT…
1113	SW1113	MALDI-TOF	Gentamicin and Kanamycin		NA
1114	SW1114	16s	Gentamicin and Kanamycin	Actinobacteria	Desulfovibrio piger	99	NR_041778.1	AGTAAAGTGGCGCACGGGTGAGTAACACGTGGATAATCTGCCTCTATGATGGGGATAACAGTTGGAAACGACTGCTAATACCGAATACGCTCATGATGAACTTTGTGAGGAAAGGTGGCCTCTGCTTGCAAGCTATCGCATAGAGATGAGTCCGCGTCCCATTAGCTAGTTGGTGGGGTAACGGCCTACCAAGGCAACGATGGGTAGCCGATCTGAGAGGATGATCGGCCACACTGGAACTGAAACACGGTCCAGACTCCTACGGGAGGCAGCAGTGGGGAATATTGCGCAATGGGCGAAAGCCTGACGCAGCGACGCCGCGTGAGGGATGAAGGTCTTCGGATCGTAAACCTCTGTCAGAAGGGAAGAAACTAGGGTGCTCTAATCATCATCCTACTG…
1115	SW1115	MALDI-TOF	Gentamicin and Kanamycin	Firmicutes	Lactobacillus salivarius				> 1.9
1116	SW1116	MALDI-TOF	Gentamicin and Kanamycin	Firmicutes	Faecalicoccus pleomorphus				> 1.9
1117	SW1117	16S	Gentamicin and Kanamycin	Firmicutes	Massiliomicrobiota timonensis	100	NR_144738.1	CGAACGGGTGAGTAAGACATAAGCAACCTGCCCCTGTGAGGGGGATAACTGCTGGAAACGGCAGCTAAGACCGCATAGGCATAGAGGACGCATGTCGACTATGTTAAATATCCCACGGGATAGCACAGGGATGGGCTTATGACGCATTAGCCAGCTGGTGAGGTAACGGCTCACCAGGGCGACGATGCGTAGCCGGCCTGAGAGGGTGGACGGCCACACTGGGACTGAGACACGGCCCAGACTCCTACGGGAGGCAGCAGTAGGGAATTTTCGGCAATGGGCGAAAGCCTGACCGAGCAACGCCGCGTGAAGGAAGAAGTCATTCGTGATGTAAACTTCTGTTATGAAGGAAGAACGGCAGATGGAGGGAATGCCATGTGCGTGACGGTACTTCATGAG…
1118	SW1118	MALDI-TOF	Gentamicin and Kanamycin	Firmicutes	Lactobacillus aviarius				> 1.9
1119	SW1119	MALDI-TOF	Gentamicin and Kanamycin	Firmicutes	Faecalicoccus pleomorphus				> 1.9
1120	SW1120	MALDI-TOF	Gentamicin and Kanamycin	Firmicutes	Faecalicoccus pleomorphus				> 1.9
1121	SW1121	16S	Gentamicin and Kanamycin	Firmicutes	Massiliomicrobiota timonensis	100	NR_144738.1	AGTGGCGAACGGGTGAGTAAGACATAAGCAACCTGCCCCTGTGAGGGGGATAACTGCTGGAAACGGCAGCTAAGACCGCATAGGCATAGAGGACGCATGTCGACTATGTTAAATATCCCACGGGATAGCACAGGGATGGGCTTATGACGCATTAGCCAGCTGGTGAGGTAACGGCTCACCAGGGCGACGATGCGTAGCCGGCCTGAGAGGGTGGACGGCCACACTGGGACTGAGACACGGCCCAGACTCCTACGGGAGGCAGCAGTAGGGAATTTTCGGCAATGGGCGAAAGCCTGACCGAGCAACGCCGCGTGAAGGAAGAAGTCATTCGTGATGTAAACTTCTGTTATGAAGGAAGAACGGCAGATGGAGGGAATGCCATGTGCGTGACGGTACTTC…
1122	SW1122	16s	Gentamicin and Kanamycin	Firmicutes	Pseudoflavonifractor capillosus	96	NR_025670.1	TATTGAGAGTTTGATCCTGGCTCAGGATGAACGCTGGCGGCGTGCTTAACACATGCAAGTCGAACGAGAATCAACGGATTGAGGATTCGTCCAAATGAAGTTGAGGAAAGTGGCGGACGGGTGAGTAACGCGTGAGGAACCTGCCTCGGAGTGGGGAATAACAGTTGGAAACAGCTGCTAATACCGCATAATGCAACGAAATCGCATGGCTCTGTTGCCAAAGATTTATCGCTCTGAGATGGCCTCGCGTCTGATTAGCTAGTTGGCGGGGTAACGGCCCACCAAGGCGACGATCAGTAGCCGGACTGAGAGGTTGGCCGGCCACATTGGGACTGAGACACGGCCCAGACTCCTACGGGAGGCAGCAGTGGGGAATATTGGGCAATGGGCGCAAGCCTG…
1123	SW1123	16S	Gentamicin and Kanamycin	Firmicutes	Massiliomicrobiota timonensis	100	NR_144738.1	AGTGGCGAACGGGTGAGTAAGACATAAGCAACCTGCCCCTGTGAGGGGGATAACTGCTGGAAACGGCAGCTAAGACCGCATAGGCATAGAGGACGCATGTCGACTATGTTAAATATCCCACGGGATAGCACAGGGATGGGCTTATGACGCATTAGCCAGCTGGTGAGGTAACGGCTCACCAGGGCGACGATGCGTAGCCGGCCTGAGAGGGTGGACGGCCACACTGGGACTGAGACACGGCCCAGACTCCTACGGGAGGCAGCAGTAGGGAATTTTCGGCAATGGGCGAAAGCCTGACCGAGCAACGCCGCGTGAAGGAAGAAGTCATTCGTGATGTAAACTTCTGTTATGAAGGAAGAACGGCAGATGGAGGGAATGCCATGTGCGTGACGGTACTTC…
1124	SW1124	16s	Gentamicin and Kanamycin	Firmicutes	Faecalicoccus pleomorphus	99	NR_044660.3	TTTTTTTGGAAGTCAGTGGCGAACGGGTGAGTAACACGTAGGTAACCTGCCCATGTGCCCGGGATAATTTCTGGAAACGGAAACTAAAACCGGATAGGTAGGGATCTCGCATGAGGACCTTATTAAAGGGGCTACGGCCCTGAACATGGATGGACCTGCGGTGCATTAGCTGGTTGGTGGGGTAACGGCCTACCAAGGCGACGATGCATAGCCGACCTGAGAGGGCGAACGGCCACATTGGGACTGAGACACGGCCCAAACTCCTACGGGAGGCAGCAGTAGGGAATTTTCGTCAATGGGGGGAACCCTGAACGAGCAATGCCGCGTGAGTGAAGACGGTTTTCGGACTGTAAAGCTCTGTTGTAAGAGAAAAACGGCCGACATAGGGAATGATGTCGG…
1125	SW1125	MALDI-TOF	Gentamicin and Kanamycin	Proteobacteria	Escherichia fergusonii				> 1.9
1126	SW1126	16s	Gentamicin and Kanamycin	Firmicutes	Eubacterium cylindroides	99	NR_113163.1	TTTTCCTGAAGTCAGTGGCGAACGGGTGAGTAACACGTAGGTAACCTGCCCATGTGCCCGGGACAACGCCTGGAAACGGGTGCTAAAACCGGATAGGTATAGAGATCGCATGAACTTTCTATTAAAGGGGCTACGGCCCTGAACATGGATGGACCTGCGGTGCATTAGCTAGTTGGTGAGGTAACGGCCCACCAAGGCGACGATGCATAGCCGACCTGAGAGGGCGAACGGCCACATTGGGACTGAGACACGGCCCAAACTCCTACGGGAGGCAGCAGTAGGGAATTTTCGTCAATGGGGGGAACCCTGAACGAGCAATGCCGCGTGAGTGAAGACGGTCTTCGGATTGTAAAGCTCTGTTGCGAGAGAAAAACGACACGGATAGGGAATGATCCGTGG…
1127	SW1127	MALDI-TOF	Gentamicin and Kanamycin		NA
1128	SW1128	MALDI-TOF	Gentamicin and Kanamycin	Firmicutes	Faecalicoccus pleomorphus				> 1.9
1129	SW1129	16s	Gentamicin and Kanamycin	Firmicutes	Faecalicoccus pleomorphus	99	NR_044660.3	TTTTTTGGAAGTCAGTGGCGAACGGGTGAGTAACACGTAGGTAACCTGCCCATGTGCCCGGGATAATTTCTGGAAACGGAAACTAAAACCGGATAGGTAGGGATCTCGCATGAGGACCTTATTAAAGGGGCTACGGCCCTGAACATGGATGGACCTGCGGTGCATTAGCTGGTTGGTGGGGTAACGGCCTACCAAGGCGACGATGCATAGCCGACCTGAGAGGGCGAACGGCCACATTGGGACTGAGACACGGCCCAAACTCCTACGGGAGGCAGCAGTAGGGAATTTTCGTCAATGGGGGGAACCCTGAACGAGCAATGCCGCGTGAGTGAAGACGGTTTTCGGACTGTAAAGCTCTGTTGTAAGAGAAAAACGGCCGACATAGGGAATGATGTCGGA…
1130	SW1130	MALDI-TOF	Gentamicin and Kanamycin		NA
1131	SW1131	MALDI-TOF	Gentamicin and Kanamycin		NA
1132	SW1132	MALDI-TOF	Gentamicin and Kanamycin		NA
1133	SW1133	MALDI-TOF	Gentamicin and Kanamycin		NA
1134	SW1134	16s	Gentamicin and Kanamycin	Bacteroidetes	Bacteroides caecicola	99	NR_148821.1	GATACGATGGCGACCGGCGCACGGGTGAGTAACGCGTATCCAACCTGCCCCGTACACGGGGATAGCCTTCCGAAAGGGAGATTAATACCCGATGATGTCAGGAGTTCGCATGTAAACCTGACTAAAGTTATTACGGTACGGGAGGGGGGTGCGTTCCATTAGGTAGTAGGCGGGGTAACGGCCCACCTAGCCGACGATGGATAGGGGTTCTGAGAGGAAGGTCCCCCACATTGGAACTGAGACACGGTCCAAACTCCTACGGGAGGCAGCAGTGAGGAATATTGGTCAATGGCCGGGAGGCTGAACCAGCCAAGTAGCGTGAAGGATGACGGCCCTACGGGTTGTAAACTTCTTTTATGCGGGATTAACGTGAGGTACGTGTACCTTATTGCAGGTACC…
1135	SW1135	MALDI-TOF	Gentamicin and Kanamycin		NA
1136	SW1136	MALDI-TOF	Gentamicin and Kanamycin	Firmicutes	Lactobacillus salivarius				> 1.9
1137	SW1137	MALDI-TOF	Gentamicin and Kanamycin		NA
1138	SW1138	MALDI-TOF	Gentamicin and Kanamycin		NA
1139	SW1139	16S	Gentamicin and Kanamycin	Firmicutes	Massiliomicrobiota timonensis	100	NR_144738.1	AGTGGCGAACGGGTGAGTAAGACATAAGCAACCTGCCCCTGTGAGGGGGATAACTGCTGGAAACGGCAGCTAAGACCGCATAGGCATAGAGGACGCATGTCGACTATGTTAAATATCCCACGGGATAGCACAGGGATGGGCTTATGACGCATTAGCCAGCTGGTGAGGTAACGGCTCACCAGGGCGACGATGCGTAGCCGGCCTGAGAGGGTGGACGGCCACACTGGGACTGAGACACGGCCCAGACTCCTACGGGAGGCAGCAGTAGGGAATTTTCGGCAATGGGCGAAAGCCTGACCGAGCAACGCCGCGTGAAGGAAGAAGTCATTCGTGATGTAAACTTCTGTTATGAAGGAAGAACGGCAGATGGAGGGAATGCCATGTGCGTGACGGTACTTC…
1140	SW1140	16S	Gentamicin and Kanamycin	Firmicutes	Ruthenibacterium lactatiformans	95	NR_151900.1	TAGTGGCGAACGGGTGAGTAACACGTGAGCAACCTACCTTTCAGAGGGGGACAACAGTTGGAAACGACTGCTAATACCGCATAAGACCACGCTATGGCATCGTAGAGGGGTCAAAGGAGAAATCCGCTGAAAGATGGGCTCGCGTCCAATTAGCTAGATGGTGAGGTAACGGCTCACCATGGCGACGATTGGTAGCCGGACTGAGAGGTTGAACGGCCACATTGGGACTGAGACACGGCCCAGACTCCTACGGGAGGCAGCAGTGGGGAATATTGCACAATGGAGGAAACTCTGATGCAGCGACGCCGCGTGAAGGAAGAAGGTCTTCGGATTGTAAACTTCTGTTGTCAGGGACGATAATGACGGTACCTGACGAGAAAGCCACGGCTAACTACGTGC…
1141	SW1141	MALDI-TOF	Gentamicin and Kanamycin		NA
1142	SW1142	16s	Gentamicin and Kanamycin	Proteobacteria	Succinatimonas hippei	99	NR_113274.1	CTTTTGCTGATGACGAGTGGCGGACGGGTGAGTAGTATCTGGGAAACTGCCCTGAAGAGGGGGACAACAGCTGGAAACGGCTGCTAATACCGCATAAAACCCTGAGGGGGAAAGGGAAGGCAACTTCCGCTTTAGGATGTGCCCAGAAGGGATTAGCTGGTAGGTGAGGTAAAGGCTCACCTAGGCGACGATCTCTAGCCGGTCTGAGAGGATGACCGGCCACATCGGGACTGAGACACGGCCCGGACTCCTACGGGAGGCAGCAGTAGGGAATATTGCACAATGGGGGGAACCCTGATGCAGCCATGCCGCGTGTGTGAAGAAGGCCTTCGGGTTGTAAAGCACTTTCAGCGGGGAGGAAATTAAGTTAGACGTTACCCGCAGAAGAAGCACCGGCTA…
1143	SW1143	MALDI-TOF	Gentamicin and Kanamycin	Proteobacteria	Escherichia fergusonii				> 1.9
1144	SW1144	16S	Gentamicin and Kanamycin	Proteobacteria	Sutturella timonensis	96	NR_147402.1	TCCTTGATGGCGAGTGGCGCACGGGTGAGTAAGACATCGGAACGTGTCCTTTTGTGGGGGATAACTGTCCGAAAGGACAGCTAATACCGCATAAGACCTGAGGGTGAAAGCGGGGGATCGCAAGACCTCGCGCGAAAGGAGCGGCCGATGGCCGATTAGCTAGTTGGGGAGGTAAAGGCTCACCAAGGCGACGATCGGTAGCTGGTCTGAGAGGACGACCAGCCACACTGGGACTGAGACACGGCCCAGACTCCTACGGGAGGCAGCAGTGGGGAATTTTGGACAATGGGGGCAACCCTGATCCAGCCATGCCGCGTGCGGGATGAAGGCCTTCGGGTTGTAAACCGCTTTTGTCAGGGACGAAAAGGGACCCGCTAATACCGGGTTCTGCTGACGGTA…
1145	SW1145	MALDI-TOF	Gentamicin and Kanamycin		NA
1146	SW1146	MALDI-TOF	Gentamicin and Kanamycin	Firmicutes	Lactobacillus aviarius				> 1.9
1147	SW1147	MALDI-TOF	Gentamicin and Kanamycin		NA
1148	SW1148	MALDI-TOF	Gentamicin and Kanamycin		NA
1149	SW1149	MALDI-TOF	Gentamicin and Kanamycin		NA
1150	SW1150	MALDI-TOF	Gentamicin and Kanamycin	Firmicutes	Megamonas funiformis				> 1.9
1151	SW1151	MALDI-TOF	Gentamicin and Kanamycin	Firmicutes	Lactobacillus salivarius				> 1.9
1152	SW1152	16S	Gentamicin and Kanamycin	Firmicutes	Eubacterium cylindroides	89	NR_113163.1	TCCTGGGTCAGTGGCCAACGGCTGAGTGACACGTAGGTAACCTGCCCATGTGCCCGGGACAACGCCTGGAACCGGGTGCTAAAACCCGATAGGTAAATAGATCACATGACCTTTCTAATAACGGGGCTACGGCCCTAAAAATGGATGGACCTGCGGTGCATTAGCTGCTTGGTGAGGTAACGACCCATCACCGGCACGATGCGGTGCCCAGCTGAGAGGGCAAAGAGCCACATTGGGAACGACACCCGGCCCCAACTCTTACGGGATGCAGCCATAGGGAATTTTCCTCAATGAGGGGAACCCTGAGCAAGCAAAGCTCCGTGAGTGAATACGGTCTTCTTATTGTAAAGCTCTGTTGCGAGAGAAAAACGACACGGATATGGAATGATCCGTGGGTGA…
1153	SW1153	MALDI-TOF	Gentamicin and Kanamycin		NA
1154	SW1154	MALDI-TOF	Gentamicin and Kanamycin	Firmicutes	Lactobacillus aviarius				> 1.9
1155	SW1155	16S	Gentamicin and Kanamycin	Bacteroidetes	Bacteroides gallinaceum	86	NR_148822.1	TCGGTCCGGCACGGCGGCGACCGGCGCACGGGTGAGTAACGCGTACCCTACCTTCCCCTTTCCCGGGGCCAGCCCTGCGAAAGCAGGATTAATCCCCGGCGGTGTCCCGGGTCCGCATGGGTGCGGGACCAAAGGAGCGATCCGGAAAGGGATGGGGGTGCGTTCCATTAGCTTGACGGCGGGGTAACGGCCCACCGTGGCCGCGATGGATAGGGGTTCTGAGAGGAAGGCCCCCCACACTGGGACTGAGACACGGCCCAGACTCCTACGGGAGGCAGCAGTGAGGAATATTGGTCAATGGGCGATAGCCTGAACCAGCCAAGTAGCGTGGAGGACGACGGCCCTACGGGTTGTAAACTCCTTTTGCGCGGGGATAAAGCGCTCCACGTGTGGGGCTTT…
1156	SW1156	MALDI-TOF	Gentamicin and Kanamycin		NA
1157	SW1157	MALDI-TOF	Gentamicin and Kanamycin	Firmicutes	Lactobacillus ingluviei				> 1.9
1158	SW1158	16s	Gentamicin and Kanamycin	Actinobacteria	Desulfovibrio piger	99	NR_041778.1	AGTAAAGTGGCGCACGGGTGAGTAACACGTGGATAATCTGCCTCTATGATGGGGATAACAGTTGGAAACGACTGCTAATACCGAATACGCTCATGATGAACTTTGTGAGGAAAGGTGGCCTCTGCTTGCAAGCTATCGCATAGAGATGAGTCCGCGTCCCATTAGCTAGTTGGTGGGGTAACGGCCTACCAAGGCAACGATGGGTAGCCGATCTGAGAGGATGATCGGCCACACTGGAACTGAAACACGGTCCAGACTCCTACGGGAGGCAGCAGTGGGGAATATTGCGCAATGGGCGAAAGCCTGACGCAGCGACGCCGCGTGAGGGATGAAGGTCTTCGGATCGTAAACCTCTGTCAGAAGGGAAGAAACTAGGGTGCTCTAATCATCATCCTACTG…
1159	SW1159	MALDI-TOF	Gentamicin and Kanamycin		NA
1160	SW1160	MALDI-TOF	Gentamicin and Kanamycin		NA
1161	SW1161	16S	Gentamicin and Kanamycin	Proteobacteria	Sutturella timonensis	97	NR_147402.1	TCTGGTGGCGAGTGGCGCACGGGTGAGTAATACATCGGAACGTGTCCTGTTGTGGGGGACAACCGGTCGAAAGACCGGCTAATACCGCATAAGACCTGAGGGTGAAAGCGGGGGATCGCTGACCTCGCGCAATTGGAGCGGCCGATGCCCGATTACCTAGTTGGTGGGGTAAGAGCTTACCAAGGCGACGATCGGTAGCTGGTCTGAGAGGACAACCAACCGCCCTGGGACTGAGACACGGCCCAGACTCCTACGGGAGGCGCAGTGGGGAATTTTGGACAATGGGGGCAACCCTGATCCAGCCATGCCGCGTGCAGGATGAAGGCCTTCGGGTTGTAAACTGCTTTTGTCTTTTACAAAGAGGTTTCCGCTAATACCGGAAACTGCTGACGGTACCTG…
1162	SW1162	MALDI-TOF	Gentamicin and Kanamycin		NA
1163	SW1163	16s	Gentamicin and Kanamycin	Firmicutes	Eubacterium cylindroides	100	NR_113163.1	TTTCCTGAAGTCAGTGGCGAACGGGTGAGTAACACGTAGGTAACCTGCCCATGTGCCCGGGACAACGCCTGGAAACGGGTGCTAAAACCGGATAGGTAGAGAGATCGCATGAACTTTCTATTAAAGGGGCTACGGCCCTGAACATGGATGGACCTGCGGTGCATTAGCTAGTTGGTGAGGTAACGGCCCACCAAGGCGACGATGCATAGCCGACCTGAGAGGGCGAACGGCCACATTGGGACTGAGACACGGCCCAAACTCCTACGGGAGGCAGCAGTAGGGAATTTTCGTCAATGGGGGGAACCCTGAACGAGCAATGCCGCGTGAGTGAAGACGGTCTTCGGATTGTAAAGCTCTGTTGCGAGAGAAAAACGACACGGATAGGGAATGATCCGTGGG…
1164	SW1164	16s	Gentamicin and Kanamycin	Bacteroidetes	Bacteroides salanitronis	92	NR_074616.1	ATGAAGAGTTTGATCCTGGCTCAGGATGAACGCTAGCTACAGGCCTAACACATGCAAGTCGAGGGGCAGCATTATTTGTAGCAATACAGATAGATGGCGACCGGCGCACGGGTGAGTAACGCGTATCCTACCTTCCCCTGTCTCGGGTATAGCCTTCCGAAAGGGAGATTAATCCCCGATGGCGTCAAGAGGCCGCATGGCATCCTGACTAAAGCGTAAGCGGACAGGGCTGGGGGTGCGTCCCATTAGGTAGTTGGCGGGGTAACGGCCCACCAAGCCTTCGATGGGTAGGGGTTCTGAGAGGAAGGCCCCCCACATTGGAACTGAGACACGGTCCAAACTCCTACGGGAGGCAGCAGTGAGGAATATTGGTCAATGGCCGAGAGGCTGAACCAGCCA…
1165	SW1165	MALDI-TOF	Gentamicin and Kanamycin	Firmicutes	Faecalicoccus pleomorphus				> 1.9
1166	SW1166	MALDI-TOF	Gentamicin and Kanamycin	Firmicutes	Lactobacillus aviarius				> 1.9
1167	SW1167	MALDI-TOF	Gentamicin and Kanamycin	Firmicutes	Lactobacillus aviarius				> 1.9
1168	SW1168	16s	Gentamicin and Kanamycin	Proteobacteria	Desulfovibrio piger	99	NR_041778.1	TGGAGAGTTTGATTCTGGCTCAGATTGAACGCTGGCGGCGTGCTTAACACATGCAAGTCGTACGCGAAAGGGACTTCGGTCCCGAGTAAAGTGGCGCACGGGTGAGTAACACGTGGATAATCTGCCTCTATGATGGGGATAACAGTTGGAAACGACTGCTAATACCGAATACGCTCATGATGAACTTTGTGAGGAAAGGTGGCCTCTGCTTGCAAGCTATCGCATAGAGATGAGTCCGCGTCCCATTAGCTAGTTGGTGGGGTAACGGCCTACCAAGGCAACGATGGGTAGCCGATCTGAGAGGATGATCGGCCACACTGGAACTGAAACACGGTCCAGACTCCTACGGGAGGCAGCAGTGGGGAATATTGCGCAATGGGCGAAAGCCTGACGCAGCGA…
1169	SW1169	MALDI-TOF	Gentamicin and Kanamycin		NA
1170	SW1170	16s	Gentamicin and Kanamycin	Firmicutes	Eubacterium cylindroides	100	NR_113163.1	TTTCCTGAAGTCAGTGGCGAACGGGTGAGTAACACGTAGGTAACCTGCCCATGTGCCCGGGACAACGCCTGGAAACGGGTGCTAAAACCGGATAGGTAGAGAGATCGCATGAACTTTCTATTAAAGGGGCTACGGCCCTGAACATGGATGGACCTGCGGTGCATTAGCTAGTTGGTGAGGTAACGGCCCACCAAGGCGACGATGCATAGCCGACCTGAGAGGGCGAACGGCCACATTGGGACTGAGACACGGCCCAAACTCCTACGGGAGGCAGCAGTAGGGAATTTTCGTCAATGGGGGGAACCCTGAACGAGCAATGCCGCGTGAGTGAAGACGGTCTTCGGATTGTAAAGCTCTGTTGCGAGAGAAAAACGACACGGATAGGGAATGATCCGTGGG…
1171	SW1171	MALDI-TOF	Gentamicin and Kanamycin		NA
1172	SW1172	MALDI-TOF	Gentamicin and Kanamycin	Firmicutes	Lactobacillus aviarius				> 1.9
1173	SW1173	MALDI-TOF	Gentamicin and Kanamycin		NA
1174	SW1174	MALDI-TOF	Gentamicin and Kanamycin		NA
1175	SW1175	MALDI-TOF	Gentamicin and Kanamycin	Firmicutes	Lactobacillus aviarius				> 1.9
1176	SW1176	16s	Gentamicin and Kanamycin	Proteobacteria	Sutturella timonensis	99	NR_147402.1	CGAGTGGCGCACGGGTGAGTAATACATCGGAACGTGTCCTGTTGTGGGGGACAACCGGTCGAAAGACCGGCTAATACCGCATAAGACCTGAGGGTGAAAGCGGGGGATCGCAAGACCTCGCGCAATTGGAGCGGCCGATGCCCGATTAGCTAGTTGGTGGGGTAAGAGCTTACCAAGGCGACGATCGGTAGCTGGTCTGAGAGGACGACCAGCCACACTGGGACTGAGACACGGCCCAGACTCCTACGGGAGGCAGCAGTGGGGAATTTTGGACAATGGGGGCAACCCTGATCCAGCCATGCCGCGTGCAGGATGAAGGCCTTCGGGTTGTAAACTGCTTTTGTCAGGGACGAAAAGGTTTCCGCTAATACCGGAGACTGCTGACGGTACCTGAAGAAT…
1177	SW1177	MALDI-TOF	Gentamicin and Kanamycin		NA
1178	SW1178	MALDI-TOF	Gentamicin and Kanamycin		NA
1179	SW1179	MALDI-TOF	Gentamicin and Kanamycin		NA
1180	SW1180	MALDI-TOF	Gentamicin and Kanamycin		NA
1181	SW1181	MALDI-TOF	Gentamicin and Kanamycin		NA
1182	SW1182	MALDI-TOF	Gentamicin and Kanamycin		NA
1183	SW1183	MALDI-TOF	Gentamicin and Kanamycin		NA
1184	SW1184	16S	Gentamicin and Kanamycin	Firmicutes	Fournierella massiliensis	99	NR_156911.1	TTCGGGGTGACAATTTGTAAGCTTAGTGGCGAACGGGTGAGTAACACGTGAGTAACCTGCCCCAGAGTGGGGGACAACAGTTGGAAACGACTGCTAATACCGCATAAGCCCACGGTACCGCATGGTACAGAGGGAAAAGGAGCAATTCGCTTTGGGATGGACTCGCGTCCGATTAGCTAGATGGTGAGGTAACGGCCCACCATGGCGACGATCGGTAGCCGGACTGAGAGGTTGATCGGCCACATTGGGACTGAGACACGGCCCAGACTCCTACGGGAGGCAGCAGTGGGGAATATTGCACAATGGGGGAAACCCTGATGCAGCGACGCCGCGTGGAGGAAGAAGGCCTTCGGGTTGTAAACTCCTGTCGTAAGGGACGATAGTGACGGTACCTTACAA…
1185	SW1185	MALDI-TOF	Gentamicin and Kanamycin	Proteobacteria	Escherichia fergusonii				> 1.9
1186	SW1186	16S	Gentamicin and Kanamycin	Firmicutes	Massiliomicrobiota timonensis	100	NR_144738.1	GGCGAACGGGTGAGTAAGACATAAGCAACCTGCCCCTGTGAGGGGGATAACTGCTGGAAACGGCAGCTAAGACCGCATAGGCATAGAGGACGCATGTCGACTATGTTAAATATCCCACGGGATAGCACAGGGATGGGCTTATGACGCATTAGCCAGCTGGTGAGGTAACGGCTCACCAGGGCGACGATGCGTAGCCGGCCTGAGAGGGTGGACGGCCACACTGGGACTGAGACACGGCCCAGACTCCTACGGGAGGCAGCAGTAGGGAATTTTCGGCAATGGGCGAAAGCCTGACCGAGCAACGCCGCGTGAAGGAAGAAGTCATTCGTGATGTAAACTTCTGTTATGAAGGAAGAACGGCAGATGGAGGGAATGCCATGTGCGTGACGGTACTTCATG…
1187	SW1187	MALDI-TOF	Gentamicin and Kanamycin		NA
1188	SW1188	MALDI-TOF	Gentamicin and Kanamycin		NA
1189	SW1189	16S	Gentamicin and Kanamycin	Bacteroidetes	Bacteroides gallinaceum	98	NR_148822.1	ATTGCCGGCGACCGGCGCACGGGTGAGTAACACGTATCCAACCTTCCGGTTACTCGGGGATAGCCTTTCGAAAGAAAGATTAATACCCGATAGTATAAATTTTCCGCATGGTTTGTTTATTAAAGATTCATCGGTAACCGATGGGGATGCGTTCCATTAGATAGTAGGCGGGGTAACGGCCCACCTAGTCGACGATGGATAGGGGTTCTGAGAGGAAGGTCCCCCACATTGGAACTGAGACACGGTCCAAACTCCTACGGGAGGCAGCAGTGAGGAATATTGGTCAATGGGCGAGAGCTTGAACCAGCCAAGTAGCGTGAAGGATGACTGCCCTATGGGTTGTAAACTTCTTTTATACGGGAATAACATCCGGCACGTGTGGGGCTCTGCATGTACCGT…
1190	SW1190	MALDI-TOF	Gentamicin and Kanamycin		NA
1191	SW1191	MALDI-TOF	Gentamicin and Kanamycin		NA
1192	SW1192	MALDI-TOF	Gentamicin and Kanamycin		NA
1193	SW1193	MALDI-TOF	Gentamicin and Kanamycin		NA
1194	SW1194	MALDI-TOF	Gentamicin and Kanamycin		NA
1195	SW1195	16S	Gentamicin and Kanamycin	Proteobacteria	Sutturella timonensis	96	NR_147402.1	CTTGATGGCGAGTGGCGCACGGGTGAGTAAGACATCGGAACGTGTCCTTTTGTGGGGGATAACTGTCCGAAAGGACAGCTAATACCGCATAAGACCTGAGGGTGAAAGCGGGGGATCGCAAGACCTCGCGCGAAAGGAGCGGCCGATGGCCGATTATCTAGTTGGGGAGGTAAAGGCTCACCAAGGCGACGATCGGTAGCTGGTCTGAGAAGACGACCAGCCACTCTGGGACTGAGACACGGCCCAGACTCCTACGGGAGGCAGCAGTGGGGAATTTTGGACAATGGGGGCAACCCTGATCCAGCCATGCCGCGTGCGGGATGAAGGCCTTCGGGTTGTAAACCGCTTTTGTCAGGGACGAAAAGGGACCCGCTAATACCGGGTTCTGCTGACGGTACC…
1196	SW1196	MALDI-TOF	Gentamicin and Kanamycin		NA
1197	SW1197	MALDI-TOF	Gentamicin and Kanamycin	Firmicutes	Lactobacillus aviarius				> 1.9
1198	SW1198	16S	Gentamicin and Kanamycin	Proteobacteria	Sutturella timonensis	96	NR_147402.1	CCTGATGGCGAGTGGCGCACGGGTGAGTAATACATCGGAACGTGTCCTTTTGTGGGGGATAACTGTCCGAAAGGACAGCTAATACCGCATAAGACCTGAGGGTGAAAGCAGGGGATCGCAAGACCTTGCGCGAGAGGAGCGGCCGATGGCCGATTAGCTGGTTGGGGAGGTAAAGGCTCACCAAGGCGACGATCGGTAGCTGGTCTGAGAGGACGACCAGCCACACTGGGACTGATACACGGCCCAAACTCCTACGGGAGGCAGCAGTGGGGAATTTTGGACAATGGGGGCAACCCTGATCCACCCATGCCGCGTGCGGGATGAAGGCCTTCGGGTTGTAAACCGCTTTTGTCAGGGACGAAAAGGGACGTGCCAATACCATGTTCTGCTGACGGTACC…
1199	SW1199	MALDI-TOF	Gentamicin and Kanamycin	Firmicutes	Faecalicoccus pleomorphus				> 1.9
1200	SW1200	MALDI-TOF	Gentamicin and Kanamycin		NA
1201	SW1201	16S	Vancomycin and Ampicillin	Firmicutes	Fournierella massiliensis	99	NR_156911.1	TCTTTCGGGGTGACGATTTGTAAGCTTAGTGGCGAACGGGTGAGTAACACGTGAGTAACCTGCCCCAGAGTGGGGGACAACAGTTGGAAACGACTGCTAATACCGCATAAGCCCACGGTACCGCATGGTACAGAGGGAAAAGGAGCAATTCGCTTTGGGATGGACTCGCGTCCGATTAGCTAGATGGTGGGGTAACGGCCCACCATGGCGACGATCGGTAGCCGGACTGAGAGGTTGATCGGCCACATTGGGACTGAGACACGGCCCAGACTCCTACGGGAGGCAGCAGTGGGGAATATTGCACAATGGGGGAAACCCTGATGCAGCGACGCCGCGTGGAGGAAGAAGGCCTTCGGGTTGTAAACTCCTGTCGTAAGGGACGATAGTGACGGTACCTTA…
1202	SW1202	MALDI-TOF	Vancomycin and Ampicillin	Firmicutes	Lactobacillus salivarius				> 1.9
1203	SW1203	MALDI-TOF	Vancomycin and Ampicillin	Firmicutes	Faecalicoccus pleomorphus				> 1.9
1204	SW1204	MALDI-TOF	Vancomycin and Ampicillin		NA
1205	SW1205	MALDI-TOF	Vancomycin and Ampicillin		NA
1206	SW1206	16S	Vancomycin and Ampicillin	Firmicutes	Eubacterium cylindroides	100	NR_113163.1	TGCTTTCCCTGAAGTCAGTGGCGAACGGGTGAGTAACACGTAGGTAACCTGCCCATGTGCCCGGGACAACGCCTGGAAACGGGTGCTAAAACCGGATAGGTAGAGAGATCGCATGAACTTTCTATTAAAGGGGCTACGGCCCTGAACATGGATGGACCTGCGGTGCATTAGCTAGTTGGTGAGGTAACGGCCCACCAAGGCGACGATGCATAGCCGACCTGAGAGGGCGAACGGCCACATTGGGACTGAGACACGGCCCAAACTCCTACGGGAGGCAGCAGTAGGGAATTTTCGTCAATGGGGGGAACCCTGAACGAGCAATGCCGCGTGAGTGAAGACGGTCTTCGGATTGTAAAGCTCTGTTGCGAGAGAAAAACGACACGGATAGGGAATGATCCG…
1207	SW1207	MALDI-TOF	Vancomycin and Ampicillin		NA
1208	SW1208	MALDI-TOF	Vancomycin and Ampicillin	Firmicutes	Enterococcus cecorum				> 1.9
1209	SW1209	MALDI-TOF	Vancomycin and Ampicillin		NA
1210	SW1210	MALDI-TOF	Vancomycin and Ampicillin		NA
1211	SW1211	MALDI-TOF	Vancomycin and Ampicillin		NA
1212	SW1212	MALDI-TOF	Vancomycin and Ampicillin		NA
1213	SW1213	MALDI-TOF	Vancomycin and Ampicillin	Firmicutes	Faecalicoccus pleomorphus				> 1.9
1214	SW1214	16S	Vancomycin and Ampicillin	Firmicutes	Eubacterium cylindroides	100	NR_113163.1	TTTTCCTGAAGTCAGTGGCGAACGGGTGAGTAACACGTAGGTAACCTGCCCATGTGCCCGGGACAACGCCTGGAAACGGGTGCTAAAACCGGATAGGTAGAGAGATCGCATGAACTTTCTATTAAAGGGGCTACGGCCCTGAACATGGATGGACCTGCGGTGCATTAGCTAGTTGGTGAGGTAACGGCCCACCAAGGCGACGATGCATAGCCGACCTGAGAGGGCGAACGGCCACATTGGGACTGAGACACGGCCCAAACTCCTACGGGAGGCAGCAGTAGGGAATTTTCGTCAATGGGGGGAACCCTGAACGAGCAATGCCGCGTGAGTGAAGACGGTCTTCGGATTGTAAAGCTCTGTTGCGAGAGAAAAACGACACGGATAGGGAATGATCCGTGG…
1215	SW1215	16S	Vancomycin and Ampicillin	Proteobacteria	Succinatimonas hippei	99	NR_113274.1	TGCTTTTGCTGATGACGAGTGGCGGACGGGTGAGTAGTATCTGGGAAACTGCCCTGAAGAGGGGGACAACAGCTGGAAACGGCTGCTAATACCGCATAAAACCCTGAGGGGGAAAGGGAAGGGAACTTCCGCTTTAGGATGTGCCCAGAAGGGATTAGCTGGTAGGTGAGGTAAAGGCTCACCTAGGCGACGATCTCTAGCCGGTCTGAGAGGATGACCGGCCACATCGGGACTGAGACACGGCCCGGACTCCTACGGGAGGCAGCAGTAGGGAATATTGCACAATGGGGGGAACCCTGATGCAGCCATGCCGCGTGTGTGAAGAAGGCCTTCGGGTTGTAAAGCACTTTCAGCGGGGAGGAAATTAAGTTAGACGTTACCCGCAGAAGAAGCACCGGC…
1216	SW1216	16S	Vancomycin and Ampicillin	Bacteroidetes	Bacteroides gallinaceum	86	NR_148822.1	TCCGGCGCGGCGGCGACCGGCGCACGGGTGAGTAACGCGTACCCTACCTTCCCCTTTCCCGGGGCCAGCCCTGCGAAAGCAGGATTAATCCCCGGCGGTGTCCCGGGTCCGCATGGGTGCGGGACCAAAGGAGCGATCCGGAAAGGGATGGGGGTGCGTTCCATTAGCTTGACGGCGGGGTAACGGCCCACCGTGGCCGCGATGGATAGGGGTTCTGAGAGGAAGGCCCCCCACACTGGGACTGAGACACGGCCCAGACTCCTACGGGAGGCAGCAGTGAGGAATATTGGTCAATGGGCGAGAGCCTGAACCAGCCAAGTAGCGTGGAGGACGACGGCCCTACGGGTTGTAAACTCCTTTTGCGCGGGGATAAAGGGCTCCACGTGTGGGGCTTTGCAG…
1217	SW1217	MALDI-TOF	Vancomycin and Ampicillin	Firmicutes	Lactobacillus aviarius				> 1.9
1218	SW1218	MALDI-TOF	Vancomycin and Ampicillin	Firmicutes	Megamonas funiformis				> 1.9
1219	SW1219	MALDI-TOF	Vancomycin and Ampicillin		NA
1220	SW1220	16S	Vancomycin and Ampicillin	Firmicutes	Eubacterium cylindroides	99	NR_113163.1	TGCTTTTCTTGAAGTCAGTGGCGAACGGGTGAGTAACACGTAGGTAACCTGCCCATGTGCCCGGGACAACGCCTGGAAACGGGTGCTAAAACCGGATAGGTAGAGAGATCGCATGAACTTTCTATTAAAGGGGCTACGGCCCTGAACATGGATGGACCTGCGGTGCATTAGCTAGTTGGTGAGGTAACGGCCCACCAAGGCGACGATGCATAGCCGACCTGAGAGGGCGAACGGCCACATTGGGACTGAGACACGGCCCAAACTCCTACGGGAGGCAGCAGTAGGGAATTTTCGTCAATGGGGGGAACCCTGAACGAGCAATGCCGCGTGAGTGAAGACGGTCTTCGGATTGTAAAGCTCTGTTGCGAGAGAAAAACGACACGGATAGGGAATGATCCG…
1221	SW1221	MALDI-TOF	Vancomycin and Ampicillin	Firmicutes	Lactobacillus salivarius				> 1.9
1222	SW1222	MALDI-TOF	Vancomycin and Ampicillin		NA
1223	SW1223	MALDI-TOF	Vancomycin and Ampicillin		NA
1224	SW1224	16S	Vancomycin and Ampicillin	Bacteroidetes	Bacteroides gallinaceum	86	NR_148822.1	GGTCCGGCGCGGCGGCGACCGGCGCACGGGTGAGTAACGCGTACCCTACCTTCCCCTTTCCCGGGGCCAGCCCTGCGAAAGCAGGATTAATCCCCGGCGGTGTCCCGGGTCCGCATGGGTGCGGGACCAAAGGAGCGATCCGGAAAGGGATGGGGGTGCGTTCCATTAGCTTGACGGCGGGGTAACGGCCCACCGTGGCCGCGATGGATAGGGGTTCTGAGAGGAAGGCCCCCCACACTGGGACTGAGACACGGCCCAGACTCCTACGGGAGGCAGCAGTGAGGAATATTGGTCAATGGGCGAGAGCCTGAACCAGCCAAGTAGCGTGGAGGACGACGGCCCTACGGGTTGTAAACTCCTTTTGCGCGGGGATAAAGGGCTCCACGTGTGGGGCTTTGC…
1225	SW1225	MALDI-TOF	Vancomycin and Ampicillin		NA
1226	SW1226	MALDI-TOF	Vancomycin and Ampicillin	Firmicutes	Lactobacillus aviarius				> 1.9
1227	SW1227	16s	Vancomycin and Ampicillin	Firmicutes	Massiliomicrobiota timonensis	100	NR_144738.1	CGAACGGGTGAGTAAGACATAAGCAACCTGCCCCTGTGAGGGGGATAACTGCTGGAAACGGCAGCTAAGACCGCATAGGCATACATGACGCATGTCGAGTATGTTAAATATCCCACGGGATAGCACAGGGATGGGCTTATGACGCATTAGCTAGCTGGTGAGGTAGAGGCTCACCAGGGCGACGATGCGTAGCCGGCCTGAGAGGGTGGACGGCCACACTGGGACTGAGACACGGCCCAGACTCCTACGGGAGGCAGCAGTAGGGAATTTTCGGCAATGGGCGAAAGCCTGACCGAGCAACGCCGCGTGAAGGAAGAAGTCATTCGTGATGTAAACTTCTGTTATAAAGGAAGAACGGCGCCTGTAGGGAATGACAGGCGAGTGACGGTACTTTATGAG…
1228	SW1228	MALDI-TOF	Vancomycin and Ampicillin	Firmicutes	Megamonas funiformis	99	NR_044473.1	TTTGGAGAGTTTGATCCTGGCTCAGGACGAACGCTGGCGGCGTGCTTAACACATGCAAGTCGAACGGGGTGTTTATTTCGGTAAACACCAAGTGGCGAACGGGTGAGTAACGCGTAAGCAATCTACCTTCAAGATGGGGACAACACTTCGAAAGGGGTGCTAATACCGAATGAATGTAAGAGTATCGCATGAGACACTTACTAAAGGAGGCCTCTGAAAATGCTTCCGCTTGAAGATGAGCTTGCGTCTGATTAGCTAGTTGGTGAGGGTAAAGGCCCACCAAGGCGACGATCAGTAGCCGGTCTGAGAGGATGAACGGCCACATTGGGACTGAGACACGGCCCAGACTCCTACGGGAGGCAGCAGTGGGGAATCTTCCGCAATGGGCGAAAGCCTGAC…
1229	SW1229	MALDI-TOF	Vancomycin and Ampicillin		NA
1230	SW1230	MALDI-TOF	Vancomycin and Ampicillin		NA
1231	SW1231	MALDI-TOF	Vancomycin and Ampicillin	Firmicutes	Lactobacillus aviarius				> 1.9
1232	SW1232	16S	Vancomycin and Ampicillin	Firmicutes	Fournierella massiliensis	99	NR_156911.1	GATCCTTTCGGGGTGACGACTTATAAGCTTAGTGGCGAACGGGTGAGTAACACGTGAGTAACCTGCCCCAGAGTGGGGGACAACAGTTGGAAACGACTGCTAATACCGCATAAGCCCACGGAGCCGCATGGTTCTGAGGGAAAAGGAGCAATTCGCTTTGGGATGGACTCGCGTCCGATTAGCTAGATGGTGAGGTAACGGCCCACCATGGCGACGATCGGTAGCCGGACTGAGAGGTTGATCGGCCACATTGGGACTGAGACACGGCCCAGACTCCTACGGGAGGCAGCAGTGGGGAATATTGCACAATGGGGGAAACCCTGATGCAGCGACGCCGCGTGGAGGAAGAAGGCCTTCGGGTTGTAAACTCCTGTCGTAAGGGACGATAGTGACGGTACC…
1233	SW1233	MALDI-TOF	Vancomycin and Ampicillin	Firmicutes	Lactobacillus salivarius				> 1.9
1234	SW1234	MALDI-TOF	Vancomycin and Ampicillin		NA
1235	SW1235	16s	Vancomycin and Ampicillin	Proteobacteria	Sutturella timonensis	96	NR_147402.1	CTTGATGGCGAGTGGCGCACGGGTGAGTAAGACATCGGAACGTGTCCTTTTGTGGGGGATAACTGTCCGAAAGGACAGCTAATACCGCATAAGACCTGAGGGTGAAAGCGGGGGATCGCAAGACCTCGCGCGAAAGGAGCGGCCGATGGCCGATTAGCTAGTTGGGGAGGTAAAGGCTCACCAAGGCGACGATCGGTAGCTGGTCTGAGAGGACGACCAGCCACACTGGGACTGAGACACGGCCCAGACTCCTACGGGAGGCAGCAGTGGGGAATTTTGGACAATGGGGGCAACCCTGATCCAGCCATGCCGCGTGCGGGATGAAGGCCTTCGGGTTGTAAACCGCTTTTGTCAGGGACGAAAAGGGACCCGCTAATACCGGGTTCTGCTGACGGTACC…
1236	SW1236	MALDI-TOF	Vancomycin and Ampicillin	Firmicutes	Faecalicoccus pleomorphus				> 1.9
1237	SW1237	MALDI-TOF	Vancomycin and Ampicillin	Firmicutes	Lactobacillus aviarius				> 1.9
1238	SW1238	MALDI-TOF	Vancomycin and Ampicillin		NA
1239	SW1239	MALDI-TOF	Vancomycin and Ampicillin	Firmicutes	Lactobacillus salivarius				> 1.9
1240	SW1240	MALDI-TOF	Vancomycin and Ampicillin		NA
1241	SW1241	MALDI-TOF	Vancomycin and Ampicillin		NA
1242	SW1242	MALDI-TOF	Vancomycin and Ampicillin		NA
1243	SW1243	MALDI-TOF	Vancomycin and Ampicillin		NA
1244	SW1244	MALDI-TOF	Vancomycin and Ampicillin		NA
1245	SW1245	MALDI-TOF	Vancomycin and Ampicillin		NA
1246	SW1246	MALDI-TOF	Vancomycin and Ampicillin		NA
1247	SW1247	MALDI-TOF	Vancomycin and Ampicillin		NA
1248	SW1248	MALDI-TOF	Vancomycin and Ampicillin		NA
1249	SW1249	MALDI-TOF	Vancomycin and Ampicillin		NA
1250	SW1250	MALDI-TOF	Vancomycin and Ampicillin	Firmicutes	Lactobacillus aviarius				> 1.9
1251	SW1251	MALDI-TOF	Vancomycin and Ampicillin	Proteobacteria	Escherichia fergusonii				> 1.9
1252	SW1252	MALDI-TOF	Vancomycin and Ampicillin		NA
1253	SW1253	MALDI-TOF	Vancomycin and Ampicillin		NA
1254	SW1254	MALDI-TOF	Vancomycin and Ampicillin		NA
1255	SW1255	16S	Vancomycin and Ampicillin	Actinobacteria	Collinsella tanakaei	98	NR_112899.1	AGCGAGTGGCGAACGGCTGAGTAACACGTGGAGAACCCGCCCCCCTCCCGGGGATAGCCTCCGGAAACGGAGGGTAACACCCGATGACCCCGCAGCGAGGCATCTCGCAGCGGGCAAAACTCCGGTGGAGGGGGATGGCTCCGCGGCCCATCAGGTAGACGGCGGGGTGACGGCCCACCGTGCCGACAACGGGTAGCCGGGTTGAGAGACCGACCGGCCAGATTGGGACTGAGACACGGCCCAGACTCCTACGGGAGGCAGCAGTGGGGAATCTTGCGCAATGGGGGCAACCCTGACGCAGCGACGCCGCGTGCGGGACGGAGGCCTTCGGGTCGTAAACCGCTTTCAGCAGGGACGAGGAAAGACTGTACCTGCAGAAGAAGCCCCGGCTAACTACGT…
1256	SW1256	MALDI-TOF	Vancomycin and Ampicillin		NA
1257	SW1257	MALDI-TOF	Vancomycin and Ampicillin	Firmicutes	Lactobacillus salivarius				> 1.9
1258	SW1258	16S	Vancomycin and Ampicillin	Firmicutes	Pseudoflavonifractor capillosus	96	NR_025670.1	GGATTCGTCCAAATGAAGTTGAGGAAAGTGGCGGACGGGTGAGTAACGCGTGAGGAACCTGCCTCGGAGTGGGGAATAACAGTTGGAAACAGCTGCTAATACCGCATGATGCAACGAAGTCGCATGACTTTGTTGCCAAAGATTTATCGCTCTGAGATGGCCTCGCGTCTGATTAGCTAGTTGGCGGGGTAACGGCCCACCAAGGCGACGATCAGTAGCCGGACTGAGAGGTTGGCCGGCCACATTGGGACTGAGACACGGCCCAGACTCCTACGGGAGGCAGCAGTGGGGAATATTGGGCAATGGGCGCAAGCCTGACCCAGCAACGCCGCGTGAAGGAAGAAGGCTTTCGGGTTGTAAACTTCTTTTGTCAGGGACGAACAAATGACGGTACCTGAC…
1259	SW1259	MALDI-TOF	Vancomycin and Ampicillin	Firmicutes	Lactobacillus agilis				> 1.9
1260	SW1260	MALDI-TOF	Vancomycin and Ampicillin		NA
1261	SW1261	MALDI-TOF	Vancomycin and Ampicillin		NA
1262	SW1262	16s	Vancomycin and Ampicillin	Firmicutes	Fournierella massiliensis	99	NR_156911.1	CTTTCGGGGTGACGATTTGTAAGCTTAGTGGCGAACGGGTGAGTAACACGTGAGTAACCTGCCCCAGAGTGGGGGACAACAGTTGGAAACGACTGCTAATACCGCATAAGCCCACGGTACCGCATGGTACAGAGGGAAAAGGAGCAATTCGCTTTGGGATGGACTCGCGTCCGATTAGCTAGATGGTGGGGTAACGGCCCACCATGGCGACGATCGGTAGCCGGACTGAGAGGTTGATCGGCCACATTGGGACTGAGACACGGCCCAGACTCCTACGGGAGGCAGCAGTGGGGAATATTGCACAATGGGGGAAACCCTGATGCAGCGACGCCGCGTGGAGGAAGAAGGCCTTCGGGTTGTAAACTCCTGTCGTAAGGGACGATAGTGACGGTACCTTAC…
1263	SW1263	MALDI-TOF	Vancomycin and Ampicillin	Firmicutes	Lactobacillus aviarius				> 1.9
1264	SW1264	MALDI-TOF	Vancomycin and Ampicillin	Firmicutes	Lactobacillus aviarius				> 1.9
1265	SW1265	16s	Vancomycin and Ampicillin	Firmicutes	Lactobacillus aviarius	100	NR_104979.1	TGCACTCACCGTAAGAAATTCGAGTGGCGGACGGGTGAGTAACACGTGGGTAACCTGCCCAAAAGAAGGGGATAACATTTGGAAACAAATGCTAATACCGTATAACCATGATGACCGCATGGTCATTATGTAAAAGGTGGTTCTGCTATCGCTTTTGGATGGACCCGCGGCGTATTAACTAGTTGGTAGGGTAACGGCCTACCAAGGTGATGATACGTAGCCGAGTTGAGAGACTGATCGGCCACAATGGGACTGAGACACGGCCCATACTCCTACGGGAGGCAGCAGTAGGGAATCTTCCACAATGGGCGCAAGCCTGATGGAGCAACGCCGCGTGAATGAAGAAGGTCTTCGGATCGTAAAATTCTGTTGTTAGAGAAGAATATGAGTAATAGTAAC…
1266	SW1266	MALDI-TOF	Vancomycin and Ampicillin	Firmicutes	Lactobacillus aviarius				> 1.9
1267	SW1267	MALDI-TOF	Vancomycin and Ampicillin	Firmicutes	Enterococcus cecorum				> 1.9
1268	SW1268	MALDI-TOF	Vancomycin and Ampicillin		NA
1269	SW1269	16S	Vancomycin and Ampicillin	Actinobacteria	Collinsella tanakaei	98	NR_112899.1	CGAGTGGCGAACGGCTGAGTAACACGTGGAGAACCCGCCCCCCTCCCGGGGATAGCCTCCGGAAACGGAGGGTAACACCCGATGACCCCGCAGCGAGGCATCTCGCAGCGGGCAAAACTCCGGTGGAGGGGGATGGCTCCGCGGCCCATCAGGTAGACGGCGGGGTGACGGCCCACCGTGCCGACAACGGGTAGCCGGGTTGAGAGACCGACCGGCCAGATTGGGACTGAGACACGGCCCAGACTCCTACGGGAGGCAGCAGTGGGGAATCTTGCGCAATGGGGGCAACCCTGACGCAGCGACGCCGCGTGCGGGACGGAGGCCTTCGGGTCGTAAACCGCTTTCAGCAGGGACGAGTCAAGACTGTACCTGCAGAAGAAGCCCCGGCTAACTACGTGC…
1270	SW1270	MALDI-TOF	Vancomycin and Ampicillin	Firmicutes	Lactobacillus salivarius				> 1.9
1271	SW1271	MALDI-TOF	Vancomycin and Ampicillin		NA
1272	SW1272	MALDI-TOF	Vancomycin and Ampicillin	Firmicutes	Lactobacillus aviarius				> 1.9
1273	SW1273	16S	Vancomycin and Ampicillin	Actinobacteria	Olsenella profusa	96	NR_116938.1	GTGTGTATAAAGTGGCGAACGGCTGAGTAACACGTGGGCAACCTGCCCCTCGCACCGGGACAGCCTCGGGAAACCGTGGATAATACCGGATACTCCGGACCCCCCGCATGGGGGGACCGGGAAAGCCCAGACGGCGAGGGATGGGCCCGCGGCCTGTTAGCTAGTTGGTGGGGCAACGGCCCACCAAGGCGATTATGGGTAGCTGGGTTGAGAGACCGACCAGCCAGATTGGGACTGAGACACGGCCCAGACTCCTACGGGAGGCAGCAGTGGGGAATCTTGCGCAATGGGCGAAAGCCTGACGCAGCGACGCCGCGTGCGGGATGAAGGCCTTCGGGTCGTAAACCGCTTTCAGCAGGGACGAGGCCGCGAGGTGACGGTACCTGCAGAAGAAGCCCC…
1274	SW1274	16s	Vancomycin and Ampicillin	Proteobacteria	Sutturella timonensis	99	NR_147402.1	CTGGTGGCGAGTGGCGCACGGGTGAGTAATACATCGGAACGTGTCCTGTTGTGGGGGACAACCGGTCGAAAGACCGGCTAATACCGCATAAGACCTGAGGGTGAAAGCGGGGGATCGCAAGACCTCGCGCAATTGGAGCGGCCGATGCCCGATTAGCTAGTTGGTGGGGTAAGAGCTTACCAAGGCGACGATCGGTAGCTGGTCTGAGAGGACGACCAGCCACACTGGGACTGAGACACGGCCCAGACTCCTACGGGAGGCAGCAGTGGGGAATTTTGGACAATGGGGGCAACCCTGATCCAGCCATGCCGCGTGCAGGATGAAGGCCTTCGGGTTGTAAACTGCTTTTGTCAGGGACGAAAAGGTTTCCGCTAATACCGGAGACTGCTGACGGTACCT…
1275	SW1275	16S	Vancomycin and Ampicillin	Bacteroidetes	Bacteroides gallinaceum	98	NR_148822.1	ATCGATACAATTGCCGGCGACCGGCGCACGGGTGAGTAACACGTATCCAACCTTCCGGTTACTCGGGGATAGCCTTTCAAAAGAAAGATTAATACCCGATAGTATAAGATTTCCGCATGGTTTGCTTATTAAAGATTCATCGGTAACCGATGGGGATGCGTTCCATTAGATAGTAGGCGGGGTAACGGCCCACCTAGTCGACGATGGATAGGGGTTCTGAGAGGAAGGTCCCCCACATTGGAACTGAGACACGGTCCAAACTCCTACGGGAGGCAGCAGTGAGGAATATTGGTCAATGGGCGAGAGCTTGAACCAGCCAAGTAGCGTGAAGGATGACTGCCCTATGGGTTGTAAACTTCTTTTATACGGGAATAACACGCTCCACGTGTGGCTGTCTGC…
1276	SW1276	MALDI-TOF	Vancomycin and Ampicillin		NA
1277	SW1277	MALDI-TOF	Vancomycin and Ampicillin		NA
1278	SW1278	MALDI-TOF	Vancomycin and Ampicillin		NA
1279	SW1279	MALDI-TOF	Vancomycin and Ampicillin	Firmicutes	Lactobacillus salivarius				> 1.9
1280	SW1280	MALDI-TOF	Vancomycin and Ampicillin		NA
1281	SW1281	MALDI-TOF	Vancomycin and Ampicillin		NA
1282	SW1282	16s	Vancomycin and Ampicillin	Firmicutes	Fournierella massiliensis	99	NR_156911.1	GGGGTGACGACTTATAAGCTTAGTGGCGAACGGGTGAGTAACACGTGAGTAACCTGCCCCAGAGTGGGGGACAACAGTTGGAAACGACTGCTAATACCGCATAAGCCCACGGAGCCGCATGGTTCTGAGGGAAAAGGAGCAATTCGCTTTGGGATGGACTCGCGTCCGATTAGCTAGATGGTGAGGTAACGGCCCACCATGGCGACGATCGGTAGCCGGACTGAGAGGTTGATCGGCCACATTGGGACTGAGACACGGCCCAGACTCCTACGGGAGGCAGCAGTGGGGAATATTGCACAATGGGGGAAACCCTGATGCAGCGACGCCGCGTGGAGGAAGAAGGCCTTCGGGTTGTAAACTCCTGTCGTAAGGGACGATAGTGACGGTACCTTACAAGAA…
1283	SW1283	MALDI-TOF	Vancomycin and Ampicillin		NA
1284	SW1284	MALDI-TOF	Vancomycin and Ampicillin		NA
1285	SW1285	MALDI-TOF	Vancomycin and Ampicillin	Firmicutes	Lactobacillus aviarius				> 1.9
1286	SW1286	MALDI-TOF	Vancomycin and Ampicillin		NA
1287	SW1287	MALDI-TOF	Vancomycin and Ampicillin		NA
1288	SW1288	16s	Vancomycin and Ampicillin	Proteobacteria	Sutturella timonensis	99	NR_147402.1	CTGGTGGCGAGTGGCGCACGGGTGAGTAATACATCGGAACGTGTCCTGTTGTGGGGGACAACCGGTCGAAAGACCGGCTAATACCGCATAAGACCTGAGGGTGAAAGCGGGGGATCGCAAGACCTCGCGCAATTGGAGCGGCCGATGCCCGATTAGCTAGTTGGTGGGGTAAGAGCTTACCAAGGCGACGATCGGTAGCTGGTCTGAGAGGACGACCAGCCACACTGGGACTGAGACACGGCCCAGACTCCTACGGGAGGCAGCAGTGGGGAATTTTGGACAATGGGGGCAACCCTGATCCAGCCATGCCGCGTGCAGGATGAAGGCCTTCGGGTTGTAAACTGCTTTTGTCAGGGACGAAAAGGTTTCCGCTAATACCGGAGACTGCTGACGGTACCT…
1289	SW1289	16S	Vancomycin and Ampicillin	Actinobacteria	Olsenella profusa	96	NR_116938.1	TGTGCATAAAGTGGCGAACGGCTGAGTAACACGTGGGCAACCTGCCCCTCGCACCGGGACAGCCTCGGGAAACCGTGGATAATACCGGATACTCCGGACCCCCCGCATGGGGGGACCGGGAAAGCCCAGACGGCGAGGGATGGGCCCGCGGCCTGTTAGCTAGTTGGTGGGGCAACGGCCCACCAAGGCGATTATGGGTAGCTGGGTTGAGAGACCGACCAGCCAGATTGGGACTGAGACACGGCCCAGACTCCTACGGGAGGCAGCAGTGGGGAATCTTGCGCAATGGGCGAAAGCCTGACGCAGCGACGCCGCGTGCGGGACGAAGGCCTTCGGGTCGTAAACCGCTTTCAGCAGGGACGAGGGGGAGACCTGACGGTACCTGCAGAAGAAGCCCCG…
1290	SW1290	MALDI-TOF	Vancomycin and Ampicillin	Firmicutes	Enterococcus cecorum				> 1.9
1291	SW1291	16S	Vancomycin and Ampicillin	Bacteroidetes	Bacteroides gallinaceum	89	NR_148822.1	GGTCCGGCACGGCGGCGACCGGCGCACGGGTGAGTAACGCGTACCCTACCTTCCCCTTTCCCGGGGCCAGCCCTGCGAAAGCAGGATTAATCCCCGGCGGTGTCCCGGGTCCGCATGGGTGCGGGACCAAAGGAGCGATCCGGAAAGGGATGGGGGTGCGTTCCATTAGCTTGACGGCGGGGTAACGGCCCACCGTGGCCGCGATGGATAGGGGTTCTGAGAGGAAGGCCCCCCACACTGGGACTGAGACACGGCCCAGACTCCTACGGGAGGCAGCAGTGAGGAATATTGGTCAATGGGCGAGAGCCTGAACCAGCCAAGTAGCGTGGAGGACGACGGCCCTACGGGTTGTAAACTCCTTTTGCGCGGGGATAAAGCGCTCCACGTGTGGGGCTTTGC…
1292	SW1292	MALDI-TOF	Vancomycin and Ampicillin		NA
1293	SW1293	16S	Vancomycin and Ampicillin	Firmicutes	Massiliomicrobiota timonensis	100	NR_144738.1	TTGAGTGGCGAACGGGTGAGTAAGACATAAGCAACCTGCCCCTGTGAGGGGGATAACTGCTGGAAACGGCAGCTAAGACCGCATAGGCATAGAGGACGCATGTCGACTATGTTAAATATCCCACGGGATAGCACAGGGATGGGCTTATGACGCATTAGCCAGCTGGTGAGGTAACGGCTCACCAGGGCGACGATGCGTAGCCGGCCTGAGAGGGTGGACGGCCACACTGGGACTGAGACACGGCCCAGACTCCTACGGGAGGCAGCAGTAGGGAATTTTCGGCAATGGGCGAAAGCCTGACCGAGCAACGCCGCGTGAAGGAAGAAGTCATTCGTGATGTAAACTTCTGTTATGAAGGAAGAACGGCAGATGGAGGGAATGCCATGTGCGTGACGGTAC…
1294	SW1294	MALDI-TOF	Vancomycin and Ampicillin		NA
1295	SW1295	MALDI-TOF	Vancomycin and Ampicillin	Firmicutes	Enterococcus cecorum				> 1.9
1296	SW1296	MALDI-TOF	Vancomycin and Ampicillin	Firmicutes	Lactobacillus aviarius				> 1.9
1297	SW1297	MALDI-TOF	Vancomycin and Ampicillin		NA
1298	SW1298	MALDI-TOF	Vancomycin and Ampicillin		NA
1299	SW1299	MALDI-TOF	Vancomycin and Ampicillin		NA
1300	SW1300	16S	Vancomycin and Ampicillin	Firmicutes	Lactobacillus salivarius	100	NR_112759.1	CCGAATGCTTGCATTCACCGTAAGAAGTTGAGTGGCGGACGGGTGAGTAACACGTGGGTAACCTGCCTAAAAGAAGGGGATAACACTTGGAAACAGGTGCTAATACCGTATATCTCTAAGGATCGCATGATCCTTAGATGAAAGATGGTTCTGCTATCGCTTTTAGATGGACCCGCGGCGTATTAACTAGTTGGTGGGGTAACGGCCTACCAAGGTGATGATACGTAGCCGAACTGAGAGGTTGATCGGCCACATTGGGACTGAGACACGGCCCAAACTCCTACGGGAGGCAGCAGTAGGGAATCTTCCACAATGGACGCAAGTCTGATGGAGCAACGCCGCGTGAGTGAAGAAGGTCTTCGGATCGTAAAACTCTGTTGTTAGAGAAGAACACGAGTG…
