# Supplementary material for: Identification of a microbial sub-community from the feral chicken gut that reduces Salmonella colonization and improves gut health in a gnotobiotic chicken model
Source: Microbiol Spectr. 2024 Feb 5;12(3):e01621-23. doi: 10.1128/spectrum.01621-23 (PMC10913435; doi:10.1128/spectrum.01621-23)
Supplement: Table S3 — Bacterial strains used in the individual co-culture assay against S. Typhimurium. [file spectrum.01621-23-s0006.xlsx]

## Sheet: Sheet1
Table S3. Bacterial strains used in the individual co-culture assay against S. Typhimurium. After species identification, 41 species representative isolates were co-cultured with S. Typhimurium in anaerobic condition. After 24 hours of co-culture, enumeration of S. Typhimurium was performed on Salmonella selective plate XLT4 agar, and pH of individual co-cultures was measured.
Strain ID	Organism	S.Tm in co-culture	Impact on S.Tm	pH in co-culture	Growth rate
SW637	Flavonifractor sp.	22000000	Inhibitior	6.32	Slow
SW396*	Staphylococcus saprophyticus	22500000	Inhibitior	5.9	Fast
SW384	Fusobacterium mortiferum	45000000	Inhibitior	5.875	Fast
SW155	Clostridium leptum	50000000	Inhibitior	5.735	Fast
SW455	Clostridium disporicum	80000000	Inhibitior	5.495	Fast
SW282*	Lactobacillus agilis	105000000	Inhibitior	6.3	Fast
SW1139*	Massiliomicrobiota timonensis	140000000	Inhibitior	5.995	Fast
SW312*	Ruthenibacterium sp.	230000000	Inhibitior	6.07	Fast
SW56*	Faecalicoccus pleomorphus	232000000	Inhibitior	6.03	Fast
SW808*	Megasphaera statonii	232000000	Inhibitior	6.155	Fast
SW1122*	Pseudoflavonifractor sp.	238000000	Inhibitior	6.155	Fast
SW299	Bacteroides gallinaceum	243000000	Inhibitior	5.23	Slow
SW707	Enterococcus hirae	250000000	Inhibitior	6.025	Fast
SW219	Collinsella sp.	265000000	Inhibitior	6.47	Moderate
SW224	Enterococcus cecocum	266000000	Inhibitior	5.745	Fast
SW551	Enterococcus faecalis	272000000	Inhibitior	6.42	Fast
SW641*	Enterococcus durans	274000000	Inhibitior	6.79	Fast
SW870	Marseilla massiliensis	286000000	Inhibitior	6.73	Slow
SW536*	Bacillus paralicheniformis	288000000	Inhibitior	6.335	Fast
SW252	Clostridium rectum	290000000	Inhibitior	5.71	Fast
SW451*	Sellimonas sp.	292000000	Inhibitior	6.185	Fast
SW190	Megamonas sp.	294000000	Inhibitior	5.765	Fast
SW467	Lachnoclostridium phocaeense	299000000	Inhibitior	6.93	Moderate
SW189	Eubacterium cylindroides	303000000	Inhibitior	6.29	Moderate
SW1228*	Megamonas funiformis	321000000	Inhibitior	6.73	Fast
SW542	Lactobacillus ingluviei	339000000	Inhibitior	6.22	Fast
SW781*	Olsenella sp. nov.	351000000	Inhibitior	6.22	Fast
SW354	Clostridium lactatifermentans	371000000	Inhibitior	6.635	Fast
SW317	Succinatimonas hippei	407000000	Inhibitior	6.62	Slow
SW398	Lactobacillus aviarius	453000000	Inhibitior	6.65	Fast
SW407	Lactobacillus salivarius	481000000	Inhibitior	6.475	Fast
SW857	Bacillus coagulans	510000000	Enhancer	6.08	Fast
SW21	Bacteroides caecicola	520000000	Enhancer	5.45	Slow
SW127	Turicibacter sanguinis	565000000	Enhancer	6.295	Slow
SW227	Mordavella sp.	590000000	Enhancer	6.12	Moderate
SW545	Lactobacillus ingluviei	635000000	Enhancer	5.89	Fast
SW490	Clostridium subterminale	655000000	Enhancer	6.21	Fast
SW292	Bacteroides sp.	750000000	Enhancer	6.28	Slow
SW81	Staphylococcus warneri	795000000	Enhancer	6.385	Slow
SW106	Escherichia fergusonii	1240000000	Enhancer	6.34	Fast
SW164	Fournierella massiliensis	1650000000	Enhancer	6.48	Slow
* species used to generate bacteria combinations.
