# Supplementary material for: Identification of a microbial sub-community from the feral chicken gut that reduces Salmonella colonization and improves gut health in a gnotobiotic chicken model
Source: Microbiol Spectr. 2024 Feb 5;12(3):e01621-23. doi: 10.1128/spectrum.01621-23 (PMC10913435; doi:10.1128/spectrum.01621-23)
Supplement: Table S4 — Bacterial species used to generate defined blends and composition of the blends. [file spectrum.01621-23-s0007.xlsx]

## Sheet: Sheet1
Table S4. List of bacterial species used to generate defined blends and composition of the blends. Twelve S. Typhimurium inhibiting, and fast-growing species were selected from the individual co-culture assay. They were used to generate combination by randomly removing 2 species at a time.
Label	Strain ID	Organism
A	SW312	Ruthenibacterium sp.
B	SW396	Staphylococcus saprophyticus
C	SW1228	Megamonas funiformis
D	SW536	Bacillus paralicheniformis
E	SW451	Sellimonas sp.
F	SW1122	Pseudoflavonifactor capillosus
G	SW1139	Massiliomicrobiota timonensis
H	SW781	Olsenella sp.
I	SW282	Lactobacillus agilis
J	SW56	Streptococcus pleomorphus
K	SW808	Megashaera statonii
L	SW641	Enterococcus durans
Combination No.	Composition
1	A B C D E F G H I J
2	A B C D E F G H I K
3	A B C D E F G H I L
4	A B C D E F G H J K
5	A B C D E F G H J L
6	A B C D E F G H K L
7	A B C D E F G I J K
8	A B C D E F G I J L
9	A B C D E F G I K L
10	A B C D E F G J K L
11	A B C D E F H I J K
12	A B C D E F H I J L
13	A B C D E F H I K L
14	A B C D E F H J K L
15	A B C D E F I J K L
16	A B C D E G H I J K
17	A B C D E G H I J L
18	A B C D E G H I K L
19	A B C D E G H J K L
20	A B C D E G I J K L
21	A B C D E H I J K L
22	A B C D F G H I J K
23	A B C D F G H I J L
24	A B C D F G H I K L
25	A B C D F G H J K L
26	A B C D F G I J K L
27	A B C D F H I J K L
28	A B C D G H I J K L
29	A B C E F G H I J K
30	A B C E F G H I J L
31	A B C E F G H I K L
32	A B C E F G H J K L
33	A B C E F G I J K L
34	A B C E F H I J K L
35	A B C E G H I J K L
36	A B C F G H I J K L
37	A B D E F G H I J K
38	A B D E F G H I J L
39	A B D E F G H I K L
40	A B D E F G H J K L
41	A B D E F G I J K L
42	A B D E F H I J K L
43	A B D E G H I J K L
44	A B D F G H I J K L
45	A B E F G H I J K L
46	A C D E F G H I J K
47	A C D E F G H I J L
48	A C D E F G H I K L
49	A C D E F G H J K L
50	A C D E F G I J K L
51	A C D E F H I J K L
52	A C D E G H I J K L
53	A C D F G H I J K L
54	A C E F G H I J K L
55	A D E F G H I J K L
56	B C D E F G H I J K
57	B C D E F G H I J L
58	B C D E F G H I K L
59	B C D E F G H J K L
60	B C D E F G I J K L
61	B C D E F H I J K L
62	B C D E G H I J K L
63	B C D F G H I J K L
64	B C E F G H I J K L
65	B D E F G H I J K L
66	C D E F G H I J K L
