# Supplementary material for: Identification of a microbial sub-community from the feral chicken gut that reduces Salmonella colonization and improves gut health in a gnotobiotic chicken model
Source: Microbiol Spectr. 2024 Feb 5;12(3):e01621-23. doi: 10.1128/spectrum.01621-23 (PMC10913435; doi:10.1128/spectrum.01621-23)
Supplement: Table S5 — Immune response of gnotobiotic chicken during Mix10 colonization and S. Typhimurium infection. [file spectrum.01621-23-s0008.xlsx]

## Sheet: Definitions
Table S5. Immune response of gnotobiotic chicken during Mix10 colonization and S. Typhimurium infection. Antibacterial immune response in the cecal tissue measured using qRT-PCR array at day 2 and 5 post infection. The normalization and analysis of the data were performed using GeneGlobe Data Analysis Center Web server.
Comments:
Fold Change & Fold Regulation:
Fold-Change (2^(- Delta Delta CT)) is the normalized gene expression (2^(- Delta CT)) in the Test Sample divided the normalized gene expression (2^(- Delta CT)) in the Control Sample.
Fold-Regulation represents fold-change results in a biologically meaningful way. Fold-change values greater than one indicate a positive- or an up-regulation, and the fold-regulation is equal to the fold-change.
Fold-change values less than one indicate a negative or down-regulation, and the fold-regulation is the negative inverse of the fold-change.

## Sheet: 2 day
Gene description					AVG Ct						AVG Delta(Ct) (Ct(GOI) - Ave Ct(HKG))						2^(-Avg.(Delta(Ct))						Fold Change (comparing to control group)					Up-Down Regulation (comparing to control group)
					Germ free	Salmonella	10 Blend	10 Blend + Salmonella	10 Blend + Conv		Germ free	Salmonella	10 Blend	10 Blend + Salmonella	10 Blend + Conv		Germ free	Salmonella	10 Blend	10 Blend + Salmonella	10 Blend + Conv		Group 1	Group 2	Group 3	Group 4		Group 1	Group 2	Group 3	Group 4
Symbol	Unigene	Refseq	Description	Gname	Control Group	Group 1	Group 2	Group 3	Group 4		Control Group	Group 1	Group 2	Group 3	Group 4		Control Group	Group 1	Group 2	Group 3	Group 4		Fold Change	Fold Change	Fold Change	Fold Change		Fold Regulation	Fold Regulation	Fold Regulation	Fold Regulation
AKT1	Gga.3875	NM_205055	V-akt murine thymoma viral oncogene homolog 1	-	23.33	24.12	23.13	23.04	24.75		3.18	3.07	3.03	2.87	4.40		0.110663	0.118956	0.122332	0.136335	0.047526		1.07	1.11	1.23	0.43		1.07	1.11	1.23	-2.33
AKT3	Gga.12898	XM_419544	V-akt murine thymoma viral oncogene homolog 3 (protein kinase B, gamma)	-	25.36	27.04	26.14	25.34	27.55		5.20	5.99	6.05	5.18	7.19		0.027134	0.015708	0.015098	0.027541	0.006834		0.58	0.56	1.01	0.25		-1.73	-1.80	1.01	-3.97
BCL10	Gga.2796	NM_001201487	B-cell CLL/lymphoma 10	-	24.13	25.78	24.93	24.32	27.34		3.98	4.73	4.83	4.16	6.98		0.063419	0.037637	0.035123	0.055855	0.007903		0.59	0.55	0.88	0.12		-1.68	-1.81	-1.14	-8.02
BIRC2	Gga.21826	NM_001007822	Baculoviral IAP repeat containing 2	IAP1/ITA	22.40	22.32	20.93	20.91	23.56		2.24	1.27	0.84	0.74	3.20		0.211401	0.413656	0.558515	0.596845	0.108491		1.96	2.64	2.82	0.51		1.96	2.64	2.82	-1.95
LBP	Gga.11658	XM_417465	Lipopolysaccharide binding protein	BPI	24.31	23.39	24.18	23.69	23.82		4.15	2.34	4.09	3.53	3.47		0.056318	0.196882	0.058890	0.086661	0.090512		3.50	1.05	1.54	1.61		3.50	1.05	1.54	1.61
CATH2	Gga.9531	NM_001024830	Cathelicidin antimicrobial peptide	CAMP/CATH-2/CATHL2/CMAP27	27.73	26.15	25.63	26.64	30.00		7.57	5.10	5.53	6.48	9.65		0.005260	0.029139	0.021628	0.011211	0.001247		5.54	4.11	2.13	0.24		5.54	4.11	2.13	-4.22
CARD9	Gga.17565	XM_425329	Caspase recruitment domain family, member 9	-	26.46	25.37	26.76	26.54	27.26		6.31	4.32	6.67	6.38	6.91		0.012611	0.049942	0.009854	0.012035	0.008312		3.96	0.78	0.95	0.66		3.96	-1.28	-1.05	-1.52
CASP1	Gga.10204	NM_204924	Caspase 1, apoptosis-related cysteine peptidase (interleukin 1, beta, convertase)	-	22.06	21.91	21.30	21.21	22.15		1.91	0.87	1.21	1.05	1.80		0.266305	0.548174	0.432799	0.483413	0.287383		2.06	1.63	1.82	1.08		2.06	1.63	1.82	1.08
CASP8	Gga.2451	NM_204592	Caspase 8, apoptosis-related cysteine peptidase	caspase-8	22.68	23.66	22.30	22.36	23.22		2.52	2.61	2.20	2.20	2.87		0.174216	0.163641	0.217166	0.218367	0.136668		0.94	1.25	1.25	0.78		-1.06	1.25	1.25	-1.27
CCL4	Gga.255	NM_204720	Chemokine (C-C motif) ligand 4	K203	28.45	23.55	27.15	23.72	27.92		8.29	2.51	7.06	3.56	7.57		0.003192	0.175763	0.007507	0.084978	0.005275		55.06	2.35	26.62	1.65		55.06	2.35	26.62	1.65
CCL5	Gga.9563	NM_001045832	Chemokine (C-C motif) ligand 5	-	25.37	25.27	25.08	25.25	27.21		5.22	4.23	4.98	5.09	6.85		0.026898	0.053430	0.031600	0.029438	0.008639		1.99	1.17	1.09	0.32		1.99	1.17	1.09	-3.11
CD14	Gga.47479	NM_001139478	CD14 molecule	-	28.17	26.48	26.32	27.30	28.26		8.02	5.44	6.23	7.14	7.91		0.003856	0.023058	0.013330	0.007079	0.004160		5.98	3.46	1.84	1.08		5.98	3.46	1.84	1.08
CHUK	Gga.5483	NM_001012904	Conserved helix-loop-helix ubiquitous kinase	-	22.99	24.15	22.90	23.08	24.13		2.83	3.11	2.80	2.92	3.78		0.140219	0.115840	0.143375	0.132341	0.072935		0.83	1.02	0.94	0.52		-1.21	1.02	-1.06	-1.92
CRP	Gga.33713	NM_001039564	C-reactive protein, pentraxin-related	APCS	27.23	26.73	26.03	27.16	26.26		7.07	5.69	5.94	7.00	5.91		0.007425	0.019435	0.016341	0.007829	0.016668		2.62	2.20	1.05	2.24		2.62	2.20	1.05	2.24
CTSG	N/A	XM_423728	Cathepsin G	-	23.25	24.31	23.03	23.44	25.31		3.10	3.27	2.93	3.27	4.96		0.117006	0.103989	0.130830	0.103380	0.032118		0.89	1.12	0.88	0.27		-1.13	1.12	-1.13	-3.64
CTSK	Gga.51509	NM_204971	Cathepsin K	-	23.48	24.91	23.18	23.45	24.87		3.32	3.87	3.08	3.29	4.52		0.100103	0.068564	0.117919	0.102353	0.043681		0.68	1.18	1.02	0.44		-1.46	1.18	1.02	-2.29
DEFB1	Gga.175	NM_204650	Defensin, beta 1	GAL3	30.00	27.03	27.16	28.66	30.00		9.84	5.99	7.06	8.50	9.65		0.001088	0.015737	0.007479	0.002770	0.001247		14.47	6.88	2.55	1.15		14.47	6.88	2.55	1.15
DMBT1	Gga.53543	XM_424429	Deleted in malignant brain tumors 1	-	28.78	26.59	26.88	27.61	30.00		8.63	5.55	6.79	7.45	9.65		0.002529	0.021398	0.009067	0.005719	0.001247		8.46	3.59	2.26	0.49		8.46	3.59	2.26	-2.03
FADD	Gga.54620	XM_421073	Fas (TNFRSF6)-associated via death domain	-	22.79	23.44	22.17	22.34	25.80		2.64	2.39	2.07	2.17	5.45		0.160980	0.190479	0.237841	0.221661	0.022898		1.18	1.48	1.38	0.14		1.18	1.48	1.38	-7.03
FOS	Gga.8709	NM_205508	FBJ murine osteosarcoma viral oncogene homolog	-	29.18	27.10	26.41	27.35	23.66		9.02	6.06	6.32	7.19	3.31		0.001924	0.015027	0.012515	0.006864	0.101128		7.81	6.50	3.57	52.56		7.81	6.50	3.57	52.56
GCH1	Gga.674	NM_205223	GTP cyclohydrolase 1 (dopa-responsive dystonia)	-	25.42	23.23	24.17	23.38	27.57		5.26	2.19	4.08	3.22	7.21		0.026070	0.219563	0.059115	0.107382	0.006742		8.42	2.27	4.12	0.26		8.42	2.27	4.12	-3.87
HSP90AA1	Gga.6482	NM_001109785	Heat shock protein 90kDa alpha (cytosolic), class A member 1	-	17.98	18.91	16.64	16.39	18.69		-2.17	-2.14	-3.46	-3.78	-1.66		4.505075	4.392690	10.983521	13.692645	3.160707		0.98	2.44	3.04	0.70		-1.03	2.44	3.04	-1.43
HSP90B1	Gga.4724	NM_204289	Heat shock protein 90kDa beta (Grp94), member 1	hsp108	19.65	20.09	19.10	18.99	20.34		-0.51	-0.96	-1.00	-1.17	-0.01		1.422325	1.940872	1.994419	2.247357	1.006640		1.36	1.40	1.58	0.71		1.36	1.40	1.58	-1.41
IFNA3	Gga.801	NM_205427	Interferon	IFN-alpha/IFN-gamma/IFNA/IFNA1/IFNA2/IFNA6	23.06	22.36	21.81	22.59	28.26		2.91	1.31	1.71	2.43	7.91		0.133106	0.402150	0.305442	0.185917	0.004151		3.02	2.29	1.40	0.03		3.02	2.29	1.40	-32.06
IFNB	Gga.22865	NM_001024836	Interferon beta	IFN-beta	28.93	27.26	26.42	27.31	30.00		8.77	6.21	6.32	7.15	9.65		0.002289	0.013481	0.012487	0.007032	0.001247		5.89	5.46	3.07	0.54		5.89	5.46	3.07	-1.84
IKBKB	Gga.12915	NM_001031397	Inhibitor of kappa light polypeptide gene enhancer in B-cells, kinase beta	-	23.22	24.73	23.18	23.31	24.19		3.06	3.68	3.08	3.15	3.83		0.119771	0.077891	0.118107	0.112495	0.070143		0.65	0.99	0.94	0.59		-1.54	-1.01	-1.06	-1.71
IL12B	Gga.14433	NM_213571	Interleukin 12B (natural killer cell stimulatory factor 2, cytotoxic lymphocyte maturation factor 2, p40)	IL-12B/IL-12p40	30.00	27.12	26.71	28.47	30.00		9.84	6.07	6.62	8.31	9.65		0.001088	0.014852	0.010189	0.003151	0.001247		13.65	9.37	2.90	1.15		13.65	9.37	2.90	1.15
IL18	Gga.17593	NM_204608	Interleukin 18 (interferon-gamma-inducing factor)	ChIL-18/IL-18	26.18	23.63	24.67	23.86	27.19		6.03	2.58	4.58	3.70	6.84		0.015315	0.167172	0.041917	0.077183	0.008735		10.92	2.74	5.04	0.57		10.92	2.74	5.04	-1.75
IL1B	Gga.19	NM_204524	Interleukin 1, beta	IL-1BETA/IL1beta	27.50	24.91	25.85	25.48	28.70		7.34	3.86	5.76	5.32	8.35		0.006160	0.068707	0.018514	0.025098	0.003073		11.15	3.01	4.07	0.50		11.15	3.01	4.07	-2.00
IL6	Gga.2769	NM_204628	Interleukin 6 (interferon, beta 2)	CHIL-6/IL-6	30.00	26.20	26.23	26.47	30.00		9.84	5.16	6.13	6.31	9.65		0.001088	0.028014	0.014237	0.012639	0.001247		25.75	13.09	11.62	1.15		25.75	13.09	11.62	1.15
IL8L1	Gga.512	NM_205018	Interleukin 8	IL8/K60/interleukin-8	25.63	25.71	23.07	22.08	25.68		5.47	4.67	2.98	1.92	5.32		0.022542	0.039344	0.126716	0.264113	0.024968		1.75	5.62	11.72	1.11		1.75	5.62	11.72	1.11
IRAK2	Gga.7865	NM_001030605	Interleukin-1 receptor-associated kinase 2	-	22.41	22.98	22.25	22.36	22.51		2.26	1.94	2.16	2.20	2.16		0.209374	0.261232	0.223907	0.218216	0.224478		1.25	1.07	1.04	1.07		1.25	1.07	1.04	1.07
IRAK4	Gga.22347	NM_001030738	Interleukin-1 receptor-associated kinase 4	-	25.01	26.37	25.02	24.98	26.24		4.85	5.32	4.93	4.82	5.89		0.034594	0.024959	0.032878	0.035406	0.016894		0.72	0.95	1.02	0.49		-1.39	-1.05	1.02	-2.05
IRF5	Gga.22303	NM_001031587	Interferon regulatory factor 5	-	27.35	25.81	25.96	26.56	28.68		7.20	4.77	5.87	6.40	8.33		0.006822	0.036672	0.017119	0.011874	0.003104		5.38	2.51	1.74	0.46		5.38	2.51	1.74	-2.20
IRF7	Gga.1087	NM_205372	Interferon regulatory factor 7	IRF3	23.97	23.20	22.31	22.34	24.28		3.82	2.16	2.22	2.18	3.93		0.070960	0.224425	0.215248	0.221155	0.065637		3.16	3.03	3.12	0.92		3.16	3.03	3.12	-1.08
JUN	Gga.1473	NM_001031289	Jun proto-oncogene	-	20.55	21.26	18.80	18.24	20.58		0.39	0.22	-1.29	-1.92	0.23		0.762152	0.860833	2.444889	3.787456	0.852840		1.13	3.21	4.97	1.12		1.13	3.21	4.97	1.12
LITAF	Gga.3383	NM_204267	Lipopolysaccharide-induced TNF factor	TNF-alpha	23.60	22.01	22.00	21.19	24.88		3.44	0.96	1.90	1.03	4.53		0.092024	0.512422	0.267270	0.490060	0.043349		5.57	2.90	5.33	0.47		5.57	2.90	5.33	-2.12
CARD8	N/A	XM_415289	Similar to NALP1	-	23.91	24.70	23.48	23.70	26.27		3.75	3.65	3.38	3.54	5.92		0.074071	0.079506	0.095800	0.085890	0.016521		1.07	1.29	1.16	0.22		1.07	1.29	1.16	-4.48
LOC422654	Gga.12407	XM_420608	Similar to K60 protein	-	25.35	24.25	24.32	24.20	25.92		5.19	3.21	4.22	4.04	5.57		0.027368	0.108420	0.053518	0.060662	0.021110		3.96	1.96	2.22	0.77		3.96	1.96	2.22	-1.30
TMEM40	Gga.16015	XM_422818	Similar to caspase recruitment domain protein 7	-	25.07	25.70	24.86	25.31	24.74		4.91	4.65	4.76	5.15	4.39		0.033214	0.039728	0.036826	0.028202	0.047727		1.20	1.11	0.85	1.44		1.20	1.11	-1.18	1.44
TF	Gga.2551	NM_205304	Lactotransferrin	LTF/TFEW/conalbumin	23.56	22.97	23.11	23.13	25.29		3.40	1.93	3.01	2.97	4.94		0.094565	0.263159	0.123722	0.127664	0.032547		2.78	1.31	1.35	0.34		2.78	1.31	1.35	-2.91
LY96	Gga.5743	XM_004939913	Lymphocyte antigen 96	-	25.80	23.52	23.36	22.98	26.48		5.65	2.48	3.27	2.82	6.12		0.019954	0.179842	0.103886	0.141535	0.014335		9.01	5.21	7.09	0.72		9.01	5.21	7.09	-1.39
LYZ	Gga.713	NM_205281	Lysozyme (renal amyloidosis)	LYZC	26.02	24.01	23.45	24.71	25.32		5.86	2.96	3.35	4.55	4.97		0.017198	0.128239	0.097820	0.042776	0.031990		7.46	5.69	2.49	1.86		7.46	5.69	2.49	1.86
LOC415336	N/A	XM_413722	Mucosa associated lymphoid tissue lymphoma translocation gene 1	-	27.07	26.77	25.90	26.45	25.41		6.92	5.72	5.80	6.28	5.06		0.008268	0.018952	0.017909	0.012827	0.029957		2.29	2.17	1.55	3.62		2.29	2.17	1.55	3.62
MAP2K1	Gga.1443	NM_001005830	Mitogen-activated protein kinase kinase 1	-	21.82	23.20	21.65	21.59	22.43		1.66	2.16	1.56	1.43	2.08		0.316297	0.224285	0.339685	0.370778	0.236834		0.71	1.07	1.17	0.75		-1.41	1.07	1.17	-1.34
MAP2K3	Gga.17383	NM_001012787	Mitogen-activated protein kinase kinase 3	-	24.32	24.52	23.88	23.58	25.67		4.16	3.47	3.79	3.42	5.32		0.055891	0.090233	0.072296	0.093352	0.025071		1.61	1.29	1.67	0.45		1.61	1.29	1.67	-2.23
MAP2K4	N/A	XM_415583	Mitogen-activated protein kinase kinase 4	-	23.94	24.68	23.45	23.57	24.77		3.78	3.63	3.36	3.41	4.42		0.072688	0.080705	0.097414	0.094387	0.046858		1.11	1.34	1.30	0.64		1.11	1.34	1.30	-1.55
MAP3K7	Gga.12434	XM_004940375	Mitogen-activated protein kinase kinase kinase 7	-	26.37	27.28	26.20	26.27	28.13		6.21	6.24	6.10	6.10	7.78		0.013464	0.013242	0.014563	0.014533	0.004554		0.98	1.08	1.08	0.34		-1.02	1.08	1.08	-2.96
MAP3K8	N/A	XM_418581	Mitogen-activated protein kinase kinase kinase 8	-	27.47	25.38	25.43	25.51	27.86		7.31	4.33	5.34	5.35	7.51		0.006282	0.049707	0.024755	0.024473	0.005500		7.91	3.94	3.90	0.88		7.91	3.94	3.90	-1.14
MAPK1	Gga.24275	NM_204150	Mitogen-activated protein kinase 1	-	20.75	22.08	20.55	20.62	27.39		0.60	1.04	0.46	0.46	7.04		0.660876	0.486498	0.729292	0.727102	0.007616		0.74	1.10	1.10	0.01		-1.36	1.10	1.10	-86.77
MAPK14	Gga.48312	XM_001232615	Mitogen-activated protein kinase 14	-	26.28	26.70	26.18	26.03	26.95		6.12	5.65	6.09	5.86	6.59		0.014355	0.019867	0.014681	0.017175	0.010349		1.38	1.02	1.20	0.72		1.38	1.02	1.20	-1.39
MAPK8	Gga.1147	XM_001233168	Mitogen-activated protein kinase 8	-	24.22	25.15	23.65	24.17	25.30		4.07	4.10	3.55	4.01	4.95		0.059658	0.058230	0.085204	0.061958	0.032434		0.98	1.43	1.04	0.54		-1.02	1.43	1.04	-1.84
MBP	Gga.2913	NM_205280	Myelin basic protein	-	30.00	30.00	30.00	30.00	23.18		9.84	8.95	9.91	9.84	2.82		0.001088	0.002015	0.001042	0.001092	0.141341		1.85	0.96	1.00	129.94		1.85	-1.04	1.00	129.94
MPO	N/A	XM_415716	Myeloperoxidase	-	28.48	26.67	27.05	27.74	29.77		8.32	5.62	6.95	7.58	9.42		0.003123	0.020329	0.008081	0.005226	0.001458		6.51	2.59	1.67	0.47		6.51	2.59	1.67	-2.14
MYD88	Gga.17397	NM_001030962	Myeloid differentiation primary response gene (88)	-	23.77	23.63	22.10	22.19	22.99		3.61	2.58	2.01	2.03	2.64		0.081636	0.166848	0.249112	0.244775	0.160656		2.04	3.05	3.00	1.97		2.04	3.05	3.00	1.97
NFKB1	Gga.3531	NM_205134	Nuclear factor of kappa light polypeptide gene enhancer in B-cells 1	NF-KB1	23.24	23.62	22.61	22.70	24.17		3.09	2.57	2.51	2.54	3.82		0.117607	0.167892	0.175394	0.172424	0.070871		1.43	1.49	1.47	0.60		1.43	1.49	1.47	-1.66
NFKBIA	Gga.41891	NM_001001472	Nuclear factor of kappa light polypeptide gene enhancer in B-cells inhibitor, alpha	-	23.13	22.41	22.09	22.25	23.48		2.97	1.36	2.00	2.09	3.13		0.127392	0.388747	0.250637	0.235228	0.114621		3.05	1.97	1.85	0.90		3.05	1.97	1.85	-1.11
NLRC3	N/A	XM_003642157	NLR family, CARD domain containing 3	-	27.68	27.18	26.48	27.02	27.43		7.52	6.14	6.39	6.86	7.08		0.005445	0.014212	0.011946	0.008618	0.007405		2.61	2.19	1.58	1.36		2.61	2.19	1.58	1.36
NLRP3	Gga.22808	XM_001233261	NLR family, pyrin domain containing 3	CIAS1/Nalp3	25.73	26.08	25.11	25.83	26.71		5.58	5.03	5.01	5.67	6.36		0.020923	0.030550	0.030941	0.019681	0.012188		1.46	1.48	0.94	0.58		1.46	1.48	-1.06	-1.72
NOD1	N/A	XM_418777	Nucleotide-binding oligomerization domain containing 1	-	25.65	25.92	25.17	25.59	27.01		5.49	4.87	5.08	5.43	6.66		0.022192	0.034149	0.029599	0.023145	0.009921		1.54	1.33	1.04	0.45		1.54	1.33	1.04	-2.24
PIK3CA	N/A	NM_001004410	Phosphoinositide-3-kinase, catalytic, alpha polypeptide	C-P3K	23.70	25.02	23.19	23.29	25.44		3.54	3.97	3.10	3.13	5.09		0.085790	0.063805	0.117031	0.114501	0.029379		0.74	1.36	1.33	0.34		-1.34	1.36	1.33	-2.92
PIK3CB	Gga.22736	NM_001031311	Phosphoinositide-3-kinase, catalytic, beta polypeptide	-	23.23	24.37	23.28	23.30	26.42		3.08	3.33	3.19	3.14	6.07		0.118491	0.099449	0.109908	0.113466	0.014880		0.84	0.93	0.96	0.13		-1.19	-1.08	-1.04	-7.96
PIK3CG	Gga.40543	NM_001199538	Phosphoinositide-3-kinase, catalytic, gamma polypeptide	-	23.38	24.41	22.69	22.90	24.83		3.23	3.37	2.60	2.74	4.48		0.106916	0.096911	0.165106	0.150103	0.044813		0.91	1.54	1.40	0.42		-1.10	1.54	1.40	-2.39
PIK3R1	Gga.39600	XM_004937311	Phosphoinositide-3-kinase, regulatory subunit 1 (alpha)	-	23.33	24.10	23.01	23.01	27.97		3.18	3.06	2.91	2.85	7.61		0.110411	0.120033	0.132905	0.138959	0.005101		1.09	1.20	1.26	0.05		1.09	1.20	1.26	-21.64
PRDX1	Gga.5204	NM_001271932	Peroxiredoxin 1	-	17.68	17.08	17.53	17.17	19.53		-2.47	-3.97	-2.56	-2.99	-0.82		5.554477	15.669690	5.909634	7.959784	1.770366		2.82	1.06	1.43	0.32		2.82	1.06	1.43	-3.14
PSTPIP1	N/A	XM_413733	Proline-serine-threonine phosphatase interacting protein 1	-	27.46	26.13	25.65	25.96	28.41		7.30	5.08	5.55	5.80	8.05		0.006331	0.029493	0.021331	0.017948	0.003765		4.66	3.37	2.84	0.59		4.66	3.37	2.84	-1.68
RAC1	Gga.42578	NM_205017	Ras-related C3 botulinum toxin substrate 1 (rho family, small GTP binding protein Rac1)	CRAC1A	20.41	21.08	20.01	19.80	21.52		0.25	0.04	-0.08	-0.37	1.17		0.840810	0.974345	1.059489	1.288176	0.445268		1.16	1.26	1.53	0.53		1.16	1.26	1.53	-1.89
RELA	Gga.604	NM_205129	V-rel reticuloendotheliosis viral oncogene homolog A (avian)	-	27.30	27.60	27.10	27.05	30.00		7.15	6.56	7.01	6.88	9.65		0.007054	0.010620	0.007780	0.008466	0.001247		1.51	1.10	1.20	0.18		1.51	1.10	1.20	-5.66
RIPK1	Gga.5199	NM_204402	Receptor (TNFRSF)-interacting serine-threonine kinase 1	RIP-1	22.96	23.18	21.90	21.92	22.91		2.80	2.13	1.81	1.76	2.55		0.143244	0.227937	0.285640	0.294968	0.170241		1.59	1.99	2.06	1.19		1.59	1.99	2.06	1.19
RIPK2	Gga.22379	NM_001030943	Receptor-interacting serine-threonine kinase 2	-	26.31	25.98	25.78	25.54	27.64		6.15	4.94	5.68	5.38	7.29		0.014070	0.032677	0.019470	0.024009	0.006379		2.32	1.38	1.71	0.45		2.32	1.38	1.71	-2.21
SLC11A1	Gga.477	NM_204964	Solute carrier family 11 (proton-coupled divalent metal ion transporters), member 1	BCG/NRAMP1	27.90	26.74	26.49	26.82	28.42		7.74	5.70	6.39	6.66	8.07		0.004665	0.019291	0.011905	0.009914	0.003724		4.14	2.55	2.13	0.80		4.14	2.55	2.13	-1.25
SUGT1	Gga.5492	NM_001030823	SGT1, suppressor of G2 allele of SKP1 (S. cerevisiae)	-	22.32	23.41	22.07	22.05	22.12		2.16	2.37	1.97	1.89	1.77		0.223749	0.193822	0.254841	0.270468	0.293707		0.87	1.14	1.21	1.31		-1.15	1.14	1.21	1.31
TAB1	Gga.5319	NM_001006240	TGF-beta activated kinase 1/MAP3K7 binding protein 1	MAP3K7IP1	25.63	26.57	25.40	25.87	26.70		5.48	5.53	5.31	5.71	6.35		0.022478	0.021651	0.025268	0.019157	0.012286		0.96	1.12	0.85	0.55		-1.04	1.12	-1.17	-1.83
TICAM1	Gga.12009	NM_001081506	Toll-like receptor adaptor molecule 1	TRIF	23.57	24.06	22.93	23.01	23.58		3.41	3.02	2.83	2.85	3.23		0.093964	0.123382	0.140259	0.138920	0.106849		1.31	1.49	1.48	1.14		1.31	1.49	1.48	1.14
TIRAP	Gga.12311	NM_001024829	Toll-interleukin 1 receptor (TIR) domain containing adaptor protein	-	23.96	24.34	23.49	23.62	24.19		3.81	3.29	3.40	3.46	3.84		0.071424	0.102167	0.094809	0.090774	0.070002		1.43	1.33	1.27	0.98		1.43	1.33	1.27	-1.02
TLR21	Gga.22171	NM_001030558	Toll-like receptor 21	-	27.17	27.17	26.40	26.70	26.47		7.01	6.13	6.31	6.54	6.12		0.007732	0.014302	0.012626	0.010723	0.014413		1.85	1.63	1.39	1.86		1.85	1.63	1.39	1.86
TLR2B	Gga.46177	NM_001161650	Toll-like receptor 2 family member B	TLR2/TLR2-2	27.10	26.26	25.48	26.13	29.45		6.94	5.21	5.39	5.97	9.09		0.008120	0.027015	0.023909	0.015937	0.001831		3.33	2.94	1.96	0.23		3.33	2.94	1.96	-4.43
TLR4	Gga.32116	NM_001030693	Toll-like receptor 4	-	25.58	24.67	24.68	25.15	27.50		5.43	3.63	4.58	4.99	7.15		0.023245	0.080862	0.041777	0.031433	0.007061		3.48	1.80	1.35	0.30		3.48	1.80	1.35	-3.29
TLR5	Gga.3252	NM_001024586	Toll-like receptor 5	-	27.21	27.16	26.07	26.40	29.71		7.05	6.11	5.98	6.24	9.36		0.007548	0.014470	0.015869	0.013202	0.001519		1.92	2.10	1.75	0.20		1.92	2.10	1.75	-4.97
TLR1A	Gga.22623	NM_001007488	Toll-like receptor 1 family member A	TLR1/TLR16/TLR1LA	25.32	23.41	24.10	24.34	27.02		5.17	2.36	4.01	4.18	6.67		0.027853	0.194333	0.062097	0.055304	0.009840		6.98	2.23	1.99	0.35		6.98	2.23	1.99	-2.83
TNFRSF1A	Gga.3371	NM_001030779	Tumor necrosis factor receptor superfamily, member 1A	-	22.99	23.36	22.39	22.56	24.70		2.84	2.31	2.30	2.40	4.35		0.139927	0.201633	0.203566	0.189285	0.049018		1.44	1.45	1.35	0.35		1.44	1.45	1.35	-2.85
TOLLIP	Gga.42665	NM_001006471	Toll interacting protein	-	23.04	23.56	22.17	22.05	24.20		2.88	2.52	2.07	1.89	3.85		0.135621	0.174489	0.237413	0.269626	0.069403		1.29	1.75	1.99	0.51		1.29	1.75	1.99	-1.95
TRAF6	N/A	XM_421089	TNF receptor-associated factor 6	-	24.04	25.27	23.37	23.84	25.94		3.88	4.23	3.28	3.68	5.59		0.067867	0.053301	0.102961	0.077957	0.020795		0.79	1.52	1.15	0.31		-1.27	1.52	1.15	-3.26
XIAP	Gga.104	NM_204588	X-linked inhibitor of apoptosis	BIRC4/IAP3	23.26	24.75	22.98	23.19	25.64		3.11	3.71	2.89	3.03	5.28		0.116157	0.076542	0.135200	0.122176	0.025679		0.66	1.16	1.05	0.22		-1.52	1.16	1.05	-4.52
HMBS	Gga.8480	XM_417846	Hydroxymethylbilane synthase	-	22.92	23.70	22.96	22.72	23.06		2.76	2.65	2.86	2.56	2.71		0.147363	0.159310	0.137649	0.169403	0.153185		1.08	0.93	1.15	1.04		1.08	-1.07	1.15	1.04
RPL4	Gga.4523	NM_001007479	Ribosomal protein L4	-	17.73	18.69	17.59	17.89	17.96		-2.43	-2.35	-2.50	-2.27	-2.39		5.387258	5.111351	5.674010	4.832364	5.237750		0.95	1.05	0.90	0.97		-1.05	1.05	-1.11	-1.03

## Sheet: 5 day
Gene description					AVG Ct						AVG Delta(Ct) (Ct(GOI) - Ave Ct(HKG))						2^(-Avg.(Delta(Ct))						Fold Change (comparing to control group)					Up-Down Regulation (comparing to control group)
					Germ free	Salmonella	10 Blend	10 Blend + Salmonella	10 Blend + Conv		Germ free	Salmonella	10 Blend	10 Blend + Salmonella	10 Blend + Conv		Germ free	Salmonella	10 Blend	10 Blend + Salmonella	10 Blend + Conv		Group 1	Group 2	Group 3	Group 4		Group 1	Group 2	Group 3	Group 4
Symbol	Unigene	Refseq	Description	Gname	Control Group	Group 1	Group 2	Group 3	Group 4		Control Group	Group 1	Group 2	Group 3	Group 4		Control Group	Group 1	Group 2	Group 3	Group 4		Fold Change	Fold Change	Fold Change	Fold Change		Fold Regulation	Fold Regulation	Fold Regulation	Fold Regulation
AKT1	Gga.3875	NM_205055	V-akt murine thymoma viral oncogene homolog 1	-	24.71	23.41	23.3	23.02	25.09		3.85	2.79	2.90	2.71	5.17		0.069503	0.144296	0.133892	0.153166	0.027734		2.08	1.93	2.20	0.40		2.08	1.93	2.20	-2.51
AKT3	Gga.12898	XM_419544	V-akt murine thymoma viral oncogene homolog 3 (protein kinase B, gamma)	-	26.72	27.02	25.59	26.39	26.33		5.86	6.41	5.20	6.08	6.41		0.017257	0.011800	0.027290	0.014774	0.011734		0.68	1.58	0.86	0.68		-1.46	1.58	-1.17	-1.47
BCL10	Gga.2796	NM_001201487	B-cell CLL/lymphoma 10	-	26.10	25.03	24.36	24.36	26.33		5.23	4.41	3.96	4.05	6.41		0.026608	0.046971	0.064045	0.060454	0.011756		1.77	2.41	2.27	0.44		1.77	2.41	2.27	-2.26
BIRC2	Gga.21826	NM_001007822	Baculoviral IAP repeat containing 2	IAP1/ITA	23.48	21.12	22.13	21.15	22.65		2.61	0.51	1.73	0.84	2.73		0.163857	0.704271	0.301607	0.559407	0.151038		4.30	1.84	3.41	0.92		4.30	1.84	3.41	-1.08
LBP	Gga.11658	XM_417465	Lipopolysaccharide binding protein	BPI	26.39	23.56	24.15	23.13	23.44		5.52	2.94	3.75	2.82	3.52		0.021721	0.130318	0.074158	0.141431	0.087431		6.00	3.41	6.51	4.03		6.00	3.41	6.51	4.03
CATH2	Gga.9531	NM_001024830	Cathelicidin antimicrobial peptide	CAMP/CATH-2/CATHL2/CMAP27	30.00	29.25	29.00	26.71	30.00		9.13	8.63	8.61	6.40	10.08		0.001780	0.002530	0.002566	0.011854	0.000924		1.42	1.44	6.66	0.52		1.42	1.44	6.66	-1.93
CARD9	Gga.17565	XM_425329	Caspase recruitment domain family, member 9	-	27.31	24.26	27.06	25.01	24.54		6.44	3.64	6.66	4.70	4.62		0.011495	0.080064	0.009868	0.038558	0.040613		6.97	0.86	3.35	3.53		6.97	-1.16	3.35	3.53
CASP1	Gga.10204	NM_204924	Caspase 1, apoptosis-related cysteine peptidase (interleukin 1, beta, convertase)	-	23.18	21.36	21.63	20.99	21.37		2.31	0.74	1.23	0.68	1.45		0.201201	0.596835	0.425002	0.623331	0.366551		2.97	2.11	3.10	1.82		2.97	2.11	3.10	1.82
CASP8	Gga.2451	NM_204592	Caspase 8, apoptosis-related cysteine peptidase	caspase-8	23.75	22.85	22.68	22.38	23.46		2.88	2.23	2.28	2.07	3.54		0.135786	0.213218	0.205747	0.238535	0.085750		1.57	1.52	1.76	0.63		1.57	1.52	1.76	-1.58
CCL4	Gga.255	NM_204720	Chemokine (C-C motif) ligand 4	K203	30.00	22.65	28.08	23.14	22.38		9.13	2.03	7.68	2.83	2.46		0.001780	0.245399	0.004863	0.140795	0.182085		137.84	2.73	79.09	102.28		137.84	2.73	79.09	102.28
CCL5	Gga.9563	NM_001045832	Chemokine (C-C motif) ligand 5	-	26.74	24.29	25.32	24.31	25.48		5.87	3.67	4.92	4.00	5.56		0.017049	0.078400	0.033063	0.062607	0.021138		4.60	1.94	3.67	1.24		4.60	1.94	3.67	1.24
CD14	Gga.47479	NM_001139478	CD14 molecule	-	30.00	27.00	29.49	26.50	28.85		9.13	6.38	9.09	6.19	8.94		0.001780	0.011997	0.001836	0.013688	0.002043		6.74	1.03	7.69	1.15		6.74	1.03	7.69	1.15
CHUK	Gga.5483	NM_001012904	Conserved helix-loop-helix ubiquitous kinase	-	23.61	23.58	23.07	23.18	24.31		2.74	2.96	2.68	2.87	4.39		0.149759	0.128711	0.156425	0.136557	0.047629		0.86	1.04	0.91	0.32		-1.16	1.04	-1.10	-3.14
CRP	Gga.33713	NM_001039564	C-reactive protein, pentraxin-related	APCS	24.81	29.20	28.23	27.08	27.39		3.94	8.58	7.83	6.77	7.47		0.064979	0.002608	0.004392	0.009172	0.005654		0.04	0.07	0.14	0.09		-24.91	-14.80	-7.08	-11.49
CTSG	N/A	XM_423728	Cathepsin G	-	25.57	24.84	24.47	23.48	24.98		4.71	4.22	4.08	3.17	5.06		0.038322	0.053523	0.059331	0.110818	0.029970		1.40	1.55	2.89	0.78		1.40	1.55	2.89	-1.28
CTSK	Gga.51509	NM_204971	Cathepsin K	-	24.37	24.13	23.86	23.76	25.39		3.50	3.51	3.46	3.45	5.47		0.088371	0.087499	0.090687	0.091402	0.022552		0.99	1.03	1.03	0.26		-1.01	1.03	1.03	-3.92
DEFB1	Gga.175	NM_204650	Defensin, beta 1	GAL3	30.00	30.00	30.00	29.18	30.00		9.13	9.38	9.60	8.87	10.08		0.001780	0.001499	0.001286	0.002145	0.000924		0.84	0.72	1.20	0.52		-1.19	-1.38	1.20	-1.93
DMBT1	Gga.53543	XM_424429	Deleted in malignant brain tumors 1	-	30.00	29.78	29.02	28.31	29.88		9.13	9.16	8.62	8.00	9.96		0.001780	0.001746	0.002536	0.003917	0.001003		0.98	1.42	2.20	0.56		-1.02	1.42	2.20	-1.77
FADD	Gga.54620	XM_421073	Fas (TNFRSF6)-associated via death domain	-	24.23	23.04	22.84	22.49	24.22		3.36	2.42	2.44	2.18	4.30		0.097309	0.186520	0.183677	0.220228	0.050677		1.92	1.89	2.26	0.52		1.92	1.89	2.26	-1.92
FOS	Gga.8709	NM_205508	FBJ murine osteosarcoma viral oncogene homolog	-	30.00	30.00	29.87	28.08	23.90		9.13	9.38	9.47	7.77	3.98		0.001780	0.001499	0.001411	0.004593	0.063337		0.84	0.79	2.58	35.58		-1.19	-1.26	2.58	35.58
GCH1	Gga.674	NM_205223	GTP cyclohydrolase 1 (dopa-responsive dystonia)	-	26.16	22.32	25.43	22.58	24.93		5.29	1.70	5.03	2.27	5.01		0.025499	0.308385	0.030616	0.207743	0.031012		12.09	1.20	8.15	1.22		12.09	1.20	8.15	1.22
HSP90AA1	Gga.6482	NM_001109785	Heat shock protein 90kDa alpha (cytosolic), class A member 1	-	18.17	18.00	17.40	17.07	19.04		-2.70	-2.62	-3.00	-3.24	-0.88		6.494912	6.159883	7.975865	9.454952	1.842527		0.95	1.23	1.46	0.28		-1.05	1.23	1.46	-3.53
HSP90B1	Gga.4724	NM_204289	Heat shock protein 90kDa beta (Grp94), member 1	hsp108	20.95	19.36	19.64	18.75	19.52		0.08	-1.26	-0.76	-1.56	-0.40		0.944557	2.393635	1.691193	2.948069	1.321967		2.53	1.79	3.12	1.40		2.53	1.79	3.12	1.40
IFNA3	Gga.801	NM_205427	Interferon	IFN-alpha/IFN-gamma/IFNA/IFNA1/IFNA2/IFNA6	24.55	24.41	23.57	22.38	23.38		3.68	3.79	3.17	2.07	3.46		0.077821	0.072424	0.111209	0.237660	0.091099		0.93	1.43	3.05	1.17		-1.07	1.43	3.05	1.17
IFNB	Gga.22865	NM_001024836	Interferon beta	IFN-beta	30.00	29.48	28.83	28.11	30.00		9.13	8.86	8.43	7.80	10.08		0.001780	0.002151	0.002890	0.004486	0.000924		1.21	1.62	2.52	0.52		1.21	1.62	2.52	-1.93
IKBKB	Gga.12915	NM_001031397	Inhibitor of kappa light polypeptide gene enhancer in B-cells, kinase beta	-	24.10	24.10	23.38	23.64	24.72		3.23	3.48	2.98	3.33	4.80		0.106388	0.089747	0.126845	0.099702	0.036011		0.84	1.19	0.94	0.34		-1.19	1.19	-1.07	-2.95
IL12B	Gga.14433	NM_213571	Interleukin 12B (natural killer cell stimulatory factor 2, cytotoxic lymphocyte maturation factor 2, p40)	IL-12B/IL-12p40	30.00	29.26	29.91	29.87	30.00		9.13	8.64	9.51	9.56	10.08		0.001780	0.002507	0.001372	0.001325	0.000924		1.41	0.77	0.74	0.52		1.41	-1.30	-1.34	-1.93
IL18	Gga.17593	NM_204608	Interleukin 18 (interferon-gamma-inducing factor)	ChIL-18/IL-18	27.36	22.74	26.14	23.39	24.28		6.49	2.13	5.75	3.08	4.36		0.011123	0.229029	0.018640	0.117944	0.048843		20.59	1.68	10.60	4.39		20.59	1.68	10.60	4.39
IL1B	Gga.19	NM_204524	Interleukin 1, beta	IL-1BETA/IL1beta	29.66	23.96	28.32	24.83	24.96		8.80	3.34	7.92	4.52	5.04		0.002246	0.098940	0.004120	0.043515	0.030385		44.06	1.83	19.38	13.53		44.06	1.83	19.38	13.53
IL6	Gga.2769	NM_204628	Interleukin 6 (interferon, beta 2)	CHIL-6/IL-6	30.00	27.25	30.00	28.01	29.20		9.13	6.63	9.60	7.70	9.28		0.001780	0.010086	0.001286	0.004815	0.001604		5.67	0.72	2.70	0.90		5.67	-1.38	2.70	-1.11
IL8L1	Gga.512	NM_205018	Interleukin 8	IL8/K60/interleukin-8	25.95	22.22	24.35	21.46	24.45		5.08	1.60	3.96	1.15	4.53		0.029466	0.329901	0.064455	0.451460	0.043368		11.20	2.19	15.32	1.47		11.20	2.19	15.32	1.47
IRAK2	Gga.7865	NM_001030605	Interleukin-1 receptor-associated kinase 2	-	23.18	22.10	22.50	22.05	22.25		2.32	1.48	2.11	1.74	2.33		0.200741	0.357522	0.232184	0.300236	0.199324		1.78	1.16	1.50	0.99		1.78	1.16	1.50	-1.01
IRAK4	Gga.22347	NM_001030738	Interleukin-1 receptor-associated kinase 4	-	25.65	25.50	25.20	25.22	26.19		4.79	4.88	4.80	4.91	6.27		0.036265	0.033874	0.035866	0.033249	0.012975		0.93	0.99	0.92	0.36		-1.07	-1.01	-1.09	-2.79
IRF5	Gga.22303	NM_001031587	Interferon regulatory factor 5	-	29.33	25.38	27.92	25.78	25.56		8.47	4.77	7.52	5.47	5.64		0.002826	0.036766	0.005446	0.022523	0.019989		13.01	1.93	7.97	7.07		13.01	1.93	7.97	7.07
IRF7	Gga.1087	NM_205372	Interferon regulatory factor 7	IRF3	24.29	22.80	23.23	22.56	22.89		3.42	2.18	2.83	2.25	2.97		0.093396	0.221151	0.140588	0.210935	0.127776		2.37	1.51	2.26	1.37		2.37	1.51	2.26	1.37
JUN	Gga.1473	NM_001031289	Jun proto-oncogene	-	21.17	20.44	20.01	20.09	21.01		0.30	-0.18	-0.38	-0.22	1.09		0.810346	1.132101	1.303817	1.164790	0.469106		1.40	1.61	1.44	0.58		1.40	1.61	1.44	-1.73
LITAF	Gga.3383	NM_204267	Lipopolysaccharide-induced TNF factor	TNF-alpha	25.08	21.02	22.74	20.79	22.31		4.21	0.41	2.35	0.48	2.39		0.053925	0.754453	0.196723	0.718107	0.190134		13.99	3.65	13.32	3.53		13.99	3.65	13.32	3.53
CARD8	N/A	XM_415289	Similar to NALP1	-	25.02	24.09	23.94	23.50	25.86		4.15	3.47	3.54	3.19	5.94		0.056243	0.090396	0.085825	0.109285	0.016326		1.61	1.53	1.94	0.29		1.61	1.53	1.94	-3.45
LOC422654	Gga.12407	XM_420608	Similar to K60 protein	-	25.97	23.70	25.09	23.34	24.27		5.10	3.08	4.69	3.03	4.35		0.029069	0.118151	0.038629	0.122850	0.049193		4.06	1.33	4.23	1.69		4.06	1.33	4.23	1.69
TMEM40	Gga.16015	XM_422818	Similar to caspase recruitment domain protein 7	-	26.24	25.87	25.10	25.21	24.91		5.37	5.26	4.71	4.90	5.00		0.024199	0.026165	0.038299	0.033606	0.031358		1.08	1.58	1.39	1.30		1.08	1.58	1.39	1.30
TF	Gga.2551	NM_205304	Lactotransferrin	LTF/TFEW/conalbumin	25.06	21.29	23.66	21.81	23.36		4.19	0.67	3.26	1.50	3.44		0.054807	0.627942	0.104461	0.354749	0.092173		11.46	1.91	6.47	1.68		11.46	1.91	6.47	1.68
LY96	Gga.5743	XM_004939913	Lymphocyte antigen 96	-	27.11	21.89	24.49	22.42	23.50		6.25	1.27	4.09	2.11	3.58		0.013158	0.414172	0.058665	0.230953	0.083371		31.48	4.46	17.55	6.34		31.48	4.46	17.55	6.34
LYZ	Gga.713	NM_205281	Lysozyme (renal amyloidosis)	LYZC	27.04	21.52	25.06	22.69	22.21		6.17	0.90	4.67	2.38	2.29		0.013883	0.534515	0.039384	0.191773	0.204473		38.50	2.84	13.81	14.73		38.50	2.84	13.81	14.73
LOC415336	N/A	XM_413722	Mucosa associated lymphoid tissue lymphoma translocation gene 1	-	29.53	27.54	27.63	26.54	25.03		8.67	6.92	7.24	6.23	5.11		0.002459	0.008256	0.006628	0.013284	0.028893		3.36	2.70	5.40	11.75		3.36	2.70	5.40	11.75
MAP2K1	Gga.1443	NM_001005830	Mitogen-activated protein kinase kinase 1	-	23.07	22.64	22.00	22.20	23.14		2.20	2.02	1.60	1.89	3.22		0.217684	0.246302	0.330298	0.269353	0.107536		1.13	1.52	1.24	0.49		1.13	1.52	1.24	-2.02
MAP2K3	Gga.17383	NM_001012787	Mitogen-activated protein kinase kinase 3	-	25.85	24.03	24.43	23.77	23.80		4.99	3.41	4.03	3.46	3.88		0.031507	0.093798	0.061008	0.091086	0.067930		2.98	1.94	2.89	2.16		2.98	1.94	2.89	2.16
MAP2K4	N/A	XM_415583	Mitogen-activated protein kinase kinase 4	-	24.76	24.59	23.81	24.02	25.04		3.89	3.97	3.42	3.71	5.12		0.067275	0.063747	0.093658	0.076175	0.028660		0.95	1.39	1.13	0.43		-1.06	1.39	1.13	-2.35
MAP3K7	Gga.12434	XM_004940375	Mitogen-activated protein kinase kinase kinase 7	-	27.60	26.94	26.35	26.43	27.74		6.74	6.32	5.95	6.12	7.82		0.009364	0.012518	0.016151	0.014368	0.004427		1.34	1.72	1.53	0.47		1.34	1.72	1.53	-2.12
MAP3K8	N/A	XM_418581	Mitogen-activated protein kinase kinase kinase 8	-	28.20	25.22	26.98	25.09	25.65		7.33	4.60	6.59	4.78	5.73		0.006207	0.041260	0.010415	0.036395	0.018808		6.65	1.68	5.86	3.03		6.65	1.68	5.86	3.03
MAPK1	Gga.24275	NM_204150	Mitogen-activated protein kinase 1	-	22.62	21.68	21.00	21.01	26.98		1.75	1.06	0.60	0.70	7.07		0.296460	0.479866	0.659590	0.613898	0.007468		1.62	2.22	2.07	0.03		1.62	2.22	2.07	-39.70
MAPK14	Gga.48312	XM_001232615	Mitogen-activated protein kinase 14	-	27.31	26.32	26.41	25.75	24.62		6.45	5.71	6.01	5.44	4.70		0.011476	0.019162	0.015491	0.023104	0.038590		1.67	1.35	2.01	3.36		1.67	1.35	2.01	3.36
MAPK8	Gga.1147	XM_001233168	Mitogen-activated protein kinase 8	-	24.92	25.22	24.21	24.55	25.50		4.05	4.60	3.82	4.24	5.58		0.060263	0.041095	0.070999	0.052836	0.020964		0.68	1.18	0.88	0.35		-1.47	1.18	-1.14	-2.87
MBP	Gga.2913	NM_205280	Myelin basic protein	-	30.00	30.00	30.00	30.00	22.94		9.13	9.38	9.60	9.69	3.02		0.001780	0.001499	0.001286	0.001211	0.123090		0.84	0.72	0.68	69.14		-1.19	-1.38	-1.47	69.14
MPO	N/A	XM_415716	Myeloperoxidase	-	29.60	30.00	28.77	27.74	29.80		8.73	9.38	8.38	7.43	9.88		0.002354	0.001499	0.003011	0.005805	0.001060		0.64	1.28	2.47	0.45		-1.57	1.28	2.47	-2.22
MYD88	Gga.17397	NM_001030962	Myeloid differentiation primary response gene (88)	-	24.91	23.11	24.20	23.05	22.69		4.05	2.50	3.80	2.74	2.77		0.060514	0.177366	0.071895	0.149827	0.147071		2.93	1.19	2.48	2.43		2.93	1.19	2.48	2.43
NFKB1	Gga.3531	NM_205134	Nuclear factor of kappa light polypeptide gene enhancer in B-cells 1	NF-KB1	24.22	22.68	23.34	22.63	23.41		3.35	2.06	2.95	2.32	3.49		0.097884	0.239186	0.129789	0.199640	0.089157		2.44	1.33	2.04	0.91		2.44	1.33	2.04	-1.10
NFKBIA	Gga.41891	NM_001001472	Nuclear factor of kappa light polypeptide gene enhancer in B-cells inhibitor, alpha	-	23.96	21.48	23.18	21.52	21.97		3.09	0.87	2.79	1.21	2.05		0.117205	0.548401	0.144971	0.433370	0.241783		4.68	1.24	3.70	2.06		4.68	1.24	3.70	2.06
NLRC3	N/A	XM_003642157	NLR family, CARD domain containing 3	-	28.96	25.49	27.08	25.30	24.86		8.09	4.87	6.68	4.99	4.94		0.003661	0.034206	0.009749	0.031480	0.032525		9.34	2.66	8.60	8.89		9.34	2.66	8.60	8.89
NLRP3	Gga.22808	XM_001233261	NLR family, pyrin domain containing 3	CIAS1/Nalp3	26.91	26.26	26.27	25.47	25.45		6.04	5.65	5.88	5.16	5.53		0.015173	0.019974	0.017036	0.027950	0.021645		1.32	1.12	1.84	1.43		1.32	1.12	1.84	1.43
NOD1	N/A	XM_418777	Nucleotide-binding oligomerization domain containing 1	-	26.88	25.30	25.58	25.21	26.13		6.01	4.68	5.19	4.90	6.22		0.015487	0.038970	0.027456	0.033381	0.013461		2.52	1.77	2.16	0.87		2.52	1.77	2.16	-1.15
PIK3CA	N/A	NM_001004410	Phosphoinositide-3-kinase, catalytic, alpha polypeptide	C-P3K	24.71	24.16	23.49	23.57	25.21		3.84	3.55	3.09	3.26	5.29		0.069715	0.085638	0.117533	0.104189	0.025565		1.23	1.69	1.49	0.37		1.23	1.69	1.49	-2.73
PIK3CB	Gga.22736	NM_001031311	Phosphoinositide-3-kinase, catalytic, beta polypeptide	-	24.91	23.70	23.61	23.27	25.39		4.04	3.09	3.22	2.96	5.47		0.060690	0.117791	0.107681	0.128663	0.022630		1.94	1.77	2.12	0.37		1.94	1.77	2.12	-2.68
PIK3CG	Gga.40543	NM_001199538	Phosphoinositide-3-kinase, catalytic, gamma polypeptide	-	24.76	23.63	23.06	22.79	24.66		3.89	3.01	2.66	2.48	4.74		0.067284	0.124171	0.158224	0.179278	0.037543		1.85	2.35	2.66	0.56		1.85	2.35	2.66	-1.79
PIK3R1	Gga.39600	XM_004937311	Phosphoinositide-3-kinase, regulatory subunit 1 (alpha)	-	24.68	23.32	23.64	22.85	24.74		3.82	2.70	3.24	2.54	4.82		0.070919	0.154246	0.105678	0.172058	0.035356		2.17	1.49	2.43	0.50		2.17	1.49	2.43	-2.01
PRDX1	Gga.5204	NM_001271932	Peroxiredoxin 1	-	18.73	16.63	17.84	16.50	18.12		-2.13	-3.99	-2.55	-3.81	-1.80		4.387533	15.868600	5.867886	14.072144	3.479514		3.62	1.34	3.21	0.79		3.62	1.34	3.21	-1.26
PSTPIP1	N/A	XM_413733	Proline-serine-threonine phosphatase interacting protein 1	-	29.35	25.60	27.96	25.30	24.23		8.48	4.98	7.57	4.99	4.31		0.002792	0.031699	0.005274	0.031484	0.050289		11.36	1.89	11.28	18.01		11.36	1.89	11.28	18.01
RAC1	Gga.42578	NM_205017	Ras-related C3 botulinum toxin substrate 1 (rho family, small GTP binding protein Rac1)	CRAC1A	22.20	20.33	20.38	20.01	21.57		1.33	-0.29	-0.02	-0.30	1.65		0.397192	1.220611	1.010971	1.233083	0.318350		3.07	2.55	3.10	0.80		3.07	2.55	3.10	-1.25
RELA	Gga.604	NM_205129	V-rel reticuloendotheliosis viral oncogene homolog A (avian)	-	28.21	27.18	27.34	27.03	29.26		7.35	6.56	6.94	6.72	9.34		0.006137	0.010577	0.008157	0.009478	0.001540		1.72	1.33	1.54	0.25		1.72	1.33	1.54	-3.99
RIPK1	Gga.5199	NM_204402	Receptor (TNFRSF)-interacting serine-threonine kinase 1	RIP-1	23.88	22.71	22.27	22.11	23.03		3.01	2.09	1.87	1.80	3.11		0.124034	0.235126	0.273013	0.286890	0.115742		1.90	2.20	2.31	0.93		1.90	2.20	2.31	-1.07
RIPK2	Gga.22379	NM_001030943	Receptor-interacting serine-threonine kinase 2	-	27.24	24.89	26.15	25.09	26.16		6.38	4.27	5.75	4.78	6.24		0.012039	0.051904	0.018596	0.036448	0.013191		4.31	1.54	3.03	1.10		4.31	1.54	3.03	1.10
SLC11A1	Gga.477	NM_204964	Solute carrier family 11 (proton-coupled divalent metal ion transporters), member 1	BCG/NRAMP1	30.00	27.40	28.71	26.53	28.01		9.13	6.78	8.31	6.22	8.09		0.001780	0.009085	0.003150	0.013429	0.003660		5.10	1.77	7.54	2.06		5.10	1.77	7.54	2.06
SUGT1	Gga.5492	NM_001030823	SGT1, suppressor of G2 allele of SKP1 (S. cerevisiae)	-	23.06	22.92	22.34	22.37	22.11		2.19	2.31	1.94	2.06	2.19		0.218501	0.202193	0.259722	0.240027	0.219682		0.93	1.19	1.10	1.01		-1.08	1.19	1.10	1.01
TAB1	Gga.5319	NM_001006240	TGF-beta activated kinase 1/MAP3K7 binding protein 1	MAP3K7IP1	26.70	26.21	25.92	25.81	25.99		5.84	5.59	5.52	5.50	6.07		0.017499	0.020797	0.021735	0.022141	0.014878		1.19	1.24	1.27	0.85		1.19	1.24	1.27	-1.18
TICAM1	Gga.12009	NM_001081506	Toll-like receptor adaptor molecule 1	TRIF	24.53	23.52	23.28	23.00	23.71		3.67	2.90	2.88	2.69	3.79		0.078766	0.133777	0.135404	0.154553	0.072297		1.70	1.72	1.96	0.92		1.70	1.72	1.96	-1.09
TIRAP	Gga.12311	NM_001024829	Toll-interleukin 1 receptor (TIR) domain containing adaptor protein	-	24.74	24.17	23.89	23.57	24.21		3.88	3.55	3.50	3.26	4.29		0.068138	0.085224	0.088599	0.104514	0.051154		1.25	1.30	1.53	0.75		1.25	1.30	1.53	-1.33
TLR21	Gga.22171	NM_001030558	Toll-like receptor 21	-	28.41	27.13	27.51	26.95	26.65		7.54	6.51	7.11	6.64	6.73		0.005355	0.010982	0.007228	0.010031	0.009424		2.05	1.35	1.87	1.76		2.05	1.35	1.87	1.76
TLR2B	Gga.46177	NM_001161650	Toll-like receptor 2 family member B	TLR2/TLR2-2	29.99	26.41	27.57	26.06	27.44		9.13	5.79	7.18	5.75	7.52		0.001788	0.018112	0.006915	0.018620	0.005463		10.13	3.87	10.41	3.06		10.13	3.87	10.41	3.06
TLR4	Gga.32116	NM_001030693	Toll-like receptor 4	-	27.63	24.18	26.49	24.17	25.36		6.76	3.56	6.09	3.86	5.44		0.009234	0.084729	0.014662	0.068763	0.023030		9.18	1.59	7.45	2.49		9.18	1.59	7.45	2.49
TLR5	Gga.3252	NM_001024586	Toll-like receptor 5	-	28.56	27.66	25.90	27.24	29.92		7.69	7.04	5.51	6.93	10.00		0.004829	0.007587	0.021997	0.008190	0.000976		1.57	4.56	1.70	0.20		1.57	4.56	1.70	-4.95
TLR1A	Gga.22623	NM_001007488	Toll-like receptor 1 family member A	TLR1/TLR16/TLR1LA	27.08	22.51	25.35	23.08	24.06		6.21	1.89	4.96	2.77	4.14		0.013469	0.269995	0.032208	0.146866	0.056715		20.05	2.39	10.90	4.21		20.05	2.39	10.90	4.21
TNFRSF1A	Gga.3371	NM_001030779	Tumor necrosis factor receptor superfamily, member 1A	-	24.27	23.06	23.49	22.58	24.41		3.41	2.44	3.09	2.27	4.49		0.094346	0.184680	0.117175	0.206623	0.044393		1.96	1.24	2.19	0.47		1.96	1.24	2.19	-2.13
TOLLIP	Gga.42665	NM_001006471	Toll interacting protein	-	24.78	23.23	22.76	22.51	24.22		3.92	2.61	2.37	2.20	4.30		0.066243	0.163312	0.193934	0.218041	0.050751		2.47	2.93	3.29	0.77		2.47	2.93	3.29	-1.31
TRAF6	N/A	XM_421089	TNF receptor-associated factor 6	-	25.46	24.81	24.11	24.02	25.79		4.60	4.19	3.71	3.71	5.87		0.041332	0.054887	0.076174	0.076451	0.017148		1.33	1.84	1.85	0.41		1.33	1.84	1.85	-2.41
XIAP	Gga.104	NM_204588	X-linked inhibitor of apoptosis	BIRC4/IAP3	24.66	24.60	23.28	23.74	26.30		3.79	3.98	2.88	3.43	6.38		0.072309	0.063491	0.136015	0.092736	0.012009		0.88	1.88	1.28	0.17		-1.14	1.88	1.28	-6.02
HMBS	Gga.8480	XM_417846	Hydroxymethylbilane synthase	-	23.53	23.30	22.93	22.95	22.47		2.66	2.68	2.53	2.64	2.55		0.158308	0.156334	0.172545	0.160647	0.170623		0.99	1.09	1.01	1.08		-1.01	1.09	1.01	1.08
RPL4	Gga.4523	NM_001007479	Ribosomal protein L4	-	18.51	18.25	18.14	17.98	17.66		-2.36	-2.37	-2.25	-2.33	-2.26		5.128760	5.167989	4.772486	5.044706	4.794850		1.01	0.93	0.98	0.93		1.01	-1.07	-1.02	-1.07
