# Supplementary material for: Identification of a microbial sub-community from the feral chicken gut that reduces Salmonella colonization and improves gut health in a gnotobiotic chicken model
Source: Microbiol Spectr. 2024 Feb 5;12(3):e01621-23. doi: 10.1128/spectrum.01621-23 (PMC10913435; doi:10.1128/spectrum.01621-23)
Supplement: Table S6 — OTUs clustering at genus level of Mix10 colonization in gnotobiotic chicken gut. [file spectrum.01621-23-s0009.xlsx]

## Sheet: Localblast-Mix10_complete_O...
Table S6. OTUs clustering at genus level of Mix10 colonization in gnotobiotic chicken gut. The table shows OTU at genus level present in 3 groups at day 2 and day 5 post-infection by CLC Genomics Workbench (version 11.0.1) (Qiagen). The color codes of columns correspond to groups in Fig. 5. The rows with yellow highlight referred to as genus shown in Fig. 5.
								Mix10-Day2 (GNO)						Mix10-Day5 (GNO)						Mix10+S.Tm-Day2 (GNO)						Mix10+S.Tm-Day5 (GNO)						Mix10+S.Tm-Day2 (CON)					Mix10+S.Tm-Day5 (CON)					S.Tm-Day2 (GNO)		S.Tm-Day5 (GNO)
ID	Name	Combined Abundance	Min	Max	Mean	Median	Std	2M10-1_S32_L001_R1 Abundance	2M10-2_S33_L001_R1 Abundance	2M10-3_S34_L001_R1 Abundance	2M10-6_S37_L001_R1 Abundance	2M10-8_S39_L001_R1 Abundance	2M10-9_S40_L001_R1 Abundance	5M10-1_S41_L001_R1 Abundance	5M10-3_S43_L001_R1 Abundance	5M10-4_S44_L001_R1 Abundance	5M10-6_S46_L001_R1 Abundance	5M10-7_S47_L001_R1 Abundance	5M10-9_S49_L001_R1 Abundance	2M10S-2_S51_L001_R1 Abundance	2M10S-3_S52_L001_R1 Abundance	2M10S-4_S53_L001_R1 Abundance	2M10S-5_S54_L001_R1 Abundance	2M10S-6_S55_L001_R1 Abundance	2M10S-7_S56_L001_R1 Abundance	5M10S-1_S57_L001_R1 Abundance	5M10S-4_S60_L001_R1 Abundance	5M10S-5_S61_L001_R1 Abundance	5M10S-6_S62_L001_R1 Abundance	5M10S-7_S63_L001_R1 Abundance	5M10S-8_S64_L001_R1 Abundance	Day2-CON-Mix10-STm-001-CE_S1_L001_R1 Abundance	Day2-CON-Mix10-STm-005-CE_S2_L001_R1 Abundance	Day2-CON-Mix10-STm-008-CE_S3_L001_R1 Abundance	Day2-CON-Mix10-STm-011-CE_S4_L001_R1 Abundance	Day2-CON-Mix10-STm-011-CE_S4_L001_R2 Abundance	5ConMix10STm-023-CE_S6_L001_R1 Abundance	5ConMix10STm-028-CE_S7_L001_R1 Abundance	5ConMix10STm-039-CE_S8_L001_R1 Abundance	5ConMix10STm-045-CE_S9_L001_R1 Abundance	5ConMix10STm-049-CE_S10_L001_R1 Abundance	2S-1_S65_L001_R1 Abundance	2S-2_S66_L001_R1 Abundance	5S-10_S70_L001_R1 Abundance	5S-11_S71_L001_R1 Abundance	5S-3_S67_L001_R1 Abundance	5S-4_S68_L001_R1 Abundance	5S-5_S69_L001_R1 Abundance	Sequence
Faecalicoccus	Faecalicoccus	16077	0	1310	392.122	317	349.83	277	717	229	227	506	497	1310	1229	636	712	1047	771	469	67	95	155	880	317	564	188	429	305	510	242	271	506	826	1	0	388	461	372	119	751	3	0	0	0	0	0	0	TCCTACGGGAGGCAGCAGTAGGGAATTTTCGTCAATGGGGGGAACCCTGAACGAGCAATGCCGCGTGAGTGAAGACGGTTTTCGGACTGTAAAGCTCTGTTGTAAGAGAAAAACGGCCGACATAGGGAATGATGTCGGAGTGATGGTATCTTACCAGAAAGTCACGGCTAACTACGTGCCAGCAGCCGCGGTAATACGTAGGTGGCGAGCGTTATCCGGAATGATTGGGCGTAAAGGGTGCGTAGGCGGTACGGTAAGTCTGTAGTAAAAGGCGGCAGCTCAACTGTCGTAGGCTATGGAAACTGTCGAACTAGAGTGCAGAAGAGGGCGATGGAACTCCATGTGTAGCGGT
Lactobacillus-1	Lactobacillus-1	33977	1	3340	828.707	544	919.455	565	1212	2815	593	968	1319	1820	1155	544	405	1467	3340	1026	743	261	436	1014	586	81	3156	1634	161	143	469	2327	2240	1912	38	24	557	429	94	139	259	3	4	2	1	16	12	7	TCCTACGGGAGGCAGCAGTAGGGAATCTTCCACAATGGGCGCAAGCCTGATGGAGCAACGCCGCGTGAGTGAAGAAGGTCTTCGGATCGTAAAACTCTGTTGTTAGAGAAGAACATGCAGGAGAGTAACTGTTCTTGTATTGACGGTATCTAACCAGAAAGCCACGGCTAACTACGTGCCAGCAGCCGCGGTAATACGTAGGTGGCAAGCGTTGTCCGGATTTATTGGGCGTAAAGGGAACGCAGGCGGTCCTTTAAGTCTGATGTGAAAGCCTTCGGCTTAACCGAAGAATTGCATTGGAAACTGGAGGACTTGAGTGCAGAAGAGGAGAGTGGAACTCCATGTGTAGCGG
Bacillus	Bacillus	2	0	1	0.0487805	0	0.218085	0	0	0	0	0	0	0	1	0	0	0	0	0	0	0	0	0	0	0	0	1	0	0	0	0	0	0	0	0	0	0	0	0	0	0	0	0	0	0	0	0	CCTACGGGAGGCAGCAGTAGGGAATCTTCCGCAATGGACGAAAGTCTGACGGAGCAACGCCGCGTGAGTGATGAAGGTTTTCGGATCGTAAAACTCTGTTGTTAGGGAAGAACAAGTACCGTTCGAATAGGGCGGTACCTTGACGGTACCTAACCAGAAAGCCACGGCTAACTACGTGCCAGCAGCCGCGGTAATACGTAGGTGGCAAGCGTTGTCCGGAATTATTGGGCGTAAAGCGCGCGCAGGCGGTTTCTTAAGTCTGATGTGAAAGCCCCCGGCTCAACCGGGGAGGGTCATTGGAAACTGGGGAACTTGAGTGCAGAAGAGGAGAGTGGAATTCCACGTGTAGCG
Enterococcus	Enterococcus	10631	0	2552	259.293	85	503.719	151	227	42	50	85	106	314	346	129	150	137	48	188	21	7	7	170	50	135	7	14	34	167	12	1723	2552	1022	41	24	852	941	181	328	368	1	0	0	0	1	0	0	CCTACGGGAGGCAGCAGTAGGGAATCTTCGGCAATGGACGAAAGTCTGACCGAGCAACGCCGCGTGAGTGAAGAAGGTTTTCGGATCGTAAAACTCTGTTGTTAGAGAAGAACAAGGATGAGAGTAACTGTTCATCCCTTGACGGTATCTAACCAGAAAGCCACGGCTAACTACGTGCCAGCAGCCGCGGTAATACGTAGGTGGCAAGCGTTGTCCGGATTTATTGGGCGTAAAGCGAGCGCAGGCGGTTTCTTAAGTCTGATGTGAAAGCCCCCGGCTCAACCGGGGAGGGTCATTGGAAACTGGGAGACTTGAGTGCAGAAGAGGAGAGTGGAATTCCATGTGTAGCGG
Lactobacillus-2	Lactobacillus-2	758	0	208	18.4878	0	43.0947	0	62	66	0	10	39	5	21	3	11	31	10	0	84	0	161	7	3	2	15	208	0	2	17	0	0	0	0	0	0	0	0	0	0	0	1	0	0	0	0	0	CCTACGGGAGGCAGCAGTAGGGAATCTTCCACAATGGACGAAAGTCTGATGGAGCAACGCCGCGTGAGTGAAGAAGGGTTTCGGCTCGTAAAGCTCTGTTGGTAGTGAAGAAAGATAGAGGTAGTAACTGGCCTTTATTTGACGGTAATTACTTAGAAAGTCACGGCTAACTACGTGCCAGCAGCCGCGGTAATACGTAGGTGGCAAGCGTTGTCCGGATTTATTGGGCGTAAAGCGAGTGCAGGCGGTTCAATAAGTCTGATGTGAAAGCCTTCGGCTCAACCGGAGAATTGCATCAGAAACTGTTGAACTTGAGTGCAGAAGAGGAGAGTGGAACTCCATGTGTAGCGG
781_DQ071473_s_TuCw47_DQ071473_97.17_Bacteria;Actinobacteria;Coriobacteriia;Coriobacteriales;Coriobacteriaceae;Olsenella	781_DQ071473_s_TuCw47_DQ071473_97.17_Bacteria;Actinobacteria;Coriobacteriia;Coriobacteriales;Coriobacteriaceae;Olsenella	411355	0	35015	10033	6867	10656.6	15039	22426	17185	13873	12499	16627	26316	20864	11889	21985	17529	21244	16720	27626	26185	24575	35015	24120	13694	2169	3704	10426	6867	2656	0	0	0	0	0	0	0	1	0	0	34	17	9	0	34	9	18	TCCTACGGGAGGCAGCAGTGGGGAATCTTGCGCAATGGGCGAAAGCCTGACGCAGCGACGCCGCGTGCGGGACGAAGGCCTTCGGGTCGTAAACCGCTTTCAGCAGGGACGAGGCCGCGAGGTGACGGTACCTGCAGAAGAAGCCCCGGCTAACTACGTGCCAGCAGCCGCGGTAATACGTAGGGGGCGAGCGTTATCCGGAATCATTGGGCGTAAAGCGCTCGTAGGCGGTCCGTTAGGTCGGGAGTCAAATCCGGGGGCTCAACCCCCGCCCGCTCCCGATACCGGCGGACTTGAGTTTGGTAGGGGAAGGCGGAATTCCGAGTGTAGCGGTGGAATGCGCAGATATTC
Staphylococcus	Staphylococcus	2	0	1	0.0487805	0	0.218085	0	0	0	0	0	0	0	0	0	0	0	0	0	0	0	0	0	0	0	0	0	0	0	0	1	0	0	0	0	0	0	0	0	1	0	0	0	0	0	0	0	CCTACGGGAGGCAGCAGTAGGGAATCTTCCGCAATGGGCGAAAGCCTGACGGAGCAACGCCGCGTGAGTGATGAAGGGTTTCGGCTCGTAAAACTCTGTTATTAGGGAAGAACAAATGTGTAAGTAACTGTGCACGTCTTGACGGTACCTAATCAGAAAGCCACGGCTAACTACGTGCCAGCAGCCGCGGTAATACGTAGGTGGCAAGCGTTATCCGGAATTATTGGGCGTAAAGCGCGCGTAGGCGGTTTCTTAAGTCTGATGTGAAAGCCCACGGCTCAACCGTGGAGGGTCATTGGAAACTGGGAAACTTGAGTGCAGAAGAGGAAAGTGGAATTCCATGTGTAGCG
1122_HQ452852_s_24-4c_HQ452852_99.7_Bacteria;Firmicutes;Clostridia;Clostridiales;Ruminococcaceae;Pseudoflavonifractor	1122_HQ452852_s_24-4c_HQ452852_99.7_Bacteria;Firmicutes;Clostridia;Clostridiales;Ruminococcaceae;Pseudoflavonifractor	315032	0	22563	7683.71	7910	5782.27	7910	15508	11847	9982	10223	8597	12408	12427	6753	14305	11875	12971	7610	11081	12866	13127	22563	12526	12550	11066	16794	6438	4826	10810	3703	1490	2901	180	119	5353	2046	7689	3935	10424	8	17	22	0	26	26	30	TCCTACGGGAGGCAGCAGTGGGGAATATTGGGCAATGGGCGCAAGCCTGACCCAGCAACGCCGCGTGAAGGAAGAAGGCTTTCGGGTTGTAAACTTCTTTTGTCAGGGACGAACAAATGACGGTACCTGACGAATAAGCCACGGCTAACTACGTGCCAGCAGCCGCGGTAATACGTAGGTGGCAAGCGTTATCCGGATTTATTGGGTGTAAAGGGCGTGTAGGCGGGACTGCAAGTCAGATGTGAAAACCACGGGCTCAACCTGTGGCCTGCATTTGAAACTGTAGTTCTTGAGTGTCGGAGAGGCAATCGGAATTCCGTGTGTAGCGGTGAAATGCGTAGATATACGGAGG
1139_GQ175387_s_cc_30cc_GQ175387_99.77_Bacteria;Firmicutes;Erysipelotrichi;Erysipelotrichales;Erysipelotrichaceae;Coprobacillus	1139_GQ175387_s_cc_30cc_GQ175387_99.77_Bacteria;Firmicutes;Erysipelotrichi;Erysipelotrichales;Erysipelotrichaceae;Coprobacillus	78854	0	7175	1923.27	897	2115.71	2943	5468	3209	2954	3896	2591	3148	897	1355	5196	4372	3824	3543	3425	5764	3337	7175	3931	3632	2320	4841	260	333	424	0	0	0	0	0	0	0	0	0	0	6	0	5	0	1	3	1	TCCTACGGGAGGCAGCAGTAGGGAATTTTCGGCAATGGGCGAAAGCCTGACCGAGCAACGCCGCGTGAAGGAAGAAGTCATTCGTGATGTAAACTTCTGTTATAAAGGAAGAACGGCGCCTGTAGGGAATGACAGGCGAGTGACGGTACTTTATGAGGAAGCCACGGCTAACTACGTGCCAGCAGCCGCGGTAATACGTAGGTGGCGAGCGTTATCCGGAATCATTGGGCGTAAAGAGGGAGCAGGCGGCAGTGCAGGTCTGCGGTGAAAGCCCGAAGCTAAACTTCGGTAAGCCGTGGAAACCGCACAGCTAGAGAGCATCAGAGGATCGCGGAATTCCATGTGTAGCGGT
1140_EF400546_s_SJTU_E_14_86_EF400546_99.01_Bacteria;Firmicutes;Negativicutes;Veillonellales;Veillonellaceae;Megasphaera	1140_EF400546_s_SJTU_E_14_86_EF400546_99.01_Bacteria;Firmicutes;Negativicutes;Veillonellales;Veillonellaceae;Megasphaera	134604	0	10652	3283.02	2597	2859.6	2235	3001	3698	1246	2198	3119	7712	9787	4375	5778	7239	3658	1779	2597	1470	757	4727	2259	2159	1350	3798	4978	3036	4533	8248	8218	10652	928	768	5176	6527	2535	2958	1023	17	7	20	0	19	7	12	TCCTACGGGAGGCAGCAGTGGGGAATCTTCCGCAATGGGCGAAAGCCTGACGGAGCAACGCCGCGTGAGCGAAGACGGCCTTCGGGTTGTAAAGCCCTGTTATACGGGACGAACGGGGGAGTGGTTAATATCCATTTTCAGTGACGGTACCGTAAGAGAAAGCCACGGCTAACTACGTGCCAGCAGCCGCGGTAATACGTAGGTGGCAAGCGTTGTCCGGAATTATTGGGCGTAAAGGGCGCGCAGGCGGTTTCATAAGTCTGTCTTAAAAGTGCGGGGCTTAACCCCGTGAGGGGACGGAAACTGTGAGACTGGAGTGTCGGAGAGGAAAGCGGAATTCCTAGTGTAGCGG
Megamonas	Megamonas	994655	4	64718	24259.9	24840	17494.6	23786	37931	39726	25666	11665	23760	19035	14076	12103	13101	4457	25160	24840	32026	44518	32804	16697	9197	52791	64718	40057	25884	42049	50791	30603	26092	41566	9016	7666	38412	43986	49624	23682	36311	143	115	167	4	207	92	131	TCCTACGGGAGGCAGCAGTGGGGAATCTTCCGCAATGGGCGAAAGCCTGACGGAGCAACGCCGCGTGAACGATGAAGGTCTTAGGATCGTAAAGTTCTGTTGTTAGGGACGAAGGATAAGAATCATAATAAAGTCTTTATTTGACGGTACCTAACGAGGAAGCCACGGCTAACTACGTGCCAGCAGCCGCGGTAATACGTAGGCGGCAAGCGTTGTCCGGAATTATTGGGCGTAAAGGGAGCGCAGGCGGGAAACTAAGCGGATCTTAAAAGTGCGGGGCTCAACCCCGTGATGGGGTCCGAACTGGTTTTCTTGAGTGCAGGAGAGGAAAGCGGAATTCCCAGTGTAGCGG
Salmonella_typhimurium	Salmonella_typhimurium	459534	0	84869	11208.1	2267	21516.4	13	42	16	2	1	0	2	5	1	0	1	25	1119	2989	2152	1524	3624	2267	3696	4415	3420	3085	2082	2772	2505	826	3715	346	168	6449	7007	8217	1927	12051	84869	54592	57706	28137	60896	32096	64774	TCCTACGGGAGGCAGCAGTGGGGAATATTGCACAATGGGCGCAAGCCTGATGCAGCCATGCCGCGTGTATGAAGAAGGCCTTCGGGTTGTAAAGTACTTTCAGCGGGGAGGAAGGTGTTGTGGTTAATAACCGCAGCAATTGACGTTACCCGCAGAAGAAGCACCGGCTAACTCCGTGCCAGCAGCCGCGGTAATACGGAGGGTGCAAGCGTTAATCGGAATTACTGGGCGTAAAGCGCACGCAGGCGGTCTGTCAAGTCGGATGTGAAATCCCCGGGCTCAACCTGGGAACTGCATTCGAAACTGGCAGGCTTGAGTCTTGTAGAGGGGGGTAGAATTCCAGGTGTAGCGG
M06129:42:000000000-CFRRB:1:1101:16487:1121 1:N:0:6/M06129:42:000000000-CFRRB:1:1101:16487:1121 2:N:0:6	M06129:42:000000000-CFRRB:1:1101:16487:1121 1:N:0:6/M06129:42:000000000-CFRRB:1:1101:16487:1121 2:N:0:6	49591	0	13776	1209.54	0	2872.47	0	0	0	0	0	0	0	0	0	0	0	0	0	0	0	0	0	0	0	0	1	0	0	0	13776	4537	8156	2016	0	7863	4009	4587	2306	2193	0	0	0	0	10	96	41	CCTACGGGTGGCAGCAGTGGGGAATATTGCACAATGGGCGCAAGCCTGATGCAGCCATGCCGCGTGTATGAAGAAGGCCTTCGGGTTGTAAAGTACTTTCAGCGGGGAGGAAGGGAGTAAAGTTAATACCTTTGCTCATTGACGTTACCCGCAGAAGAAGCACCGGCTAACTCCGTGCCAGCAGCCGCGGTAATACGGAGGGTGCAAGCGTTAATCGGAATTACTGGGCGTAAAGCGCACGCAGGCGGTTTGTTAAGTCAGATGTGAAATCCCCGGGCTCAACCTGGGAACTGCATCTGATACTGGCAAGCTTGAGTCTCGTAGAGGGGGGTAGAATTCCAGGTGTAGCG
M03268:269:000000000-BKKRL:1:2112:15192:2945 1:N:0:32/M03268:269:000000000-BKKRL:1:2112:15192:2945 2:N:0:32	M03268:269:000000000-BKKRL:1:2112:15192:2945 1:N:0:32/M03268:269:000000000-BKKRL:1:2112:15192:2945 2:N:0:32	21574	0	1675	526.195	459	535.951	831	1207	974	739	615	851	1185	1128	640	1096	894	1136	888	1388	1432	1192	1675	1112	873	142	293	608	459	207	0	0	0	0	0	0	0	0	0	0	2	0	2	0	2	3	0	CCTACGGGTGGCTGCAGTGGGGAATCTTGCGCAATGGGCGAAAGCCTGACGCAGCGACGCCGCGTGCGGGACGAAGGCCTTCGGGTCGTAAACCGCTTTCAGCAGGGACGAGGGGGAAACCTGACGGTACCTGCAGAAGAAGCCCCGGCTAACTACGTGCCAGCAGCCGCGGTAATACGTAGGGGGCGAGCGTTATCCGGATTCATTGGGCGTAAAGCGCTCGTAGGCGGTCCGTTAGGTCGGGAGTCAAATCCGGGGGCTCAACCCCCGCCCGCTCCCGATACCGGCGGACTTGAGTTTGGTAGGGGAAGGCGGAATTCCAAGTGTAGCGNTGGAATGCGCAGATATTT
M03268:269:000000000-BKKRL:1:1103:20370:8883 1:N:0:32/M03268:269:000000000-BKKRL:1:1103:20370:8883 2:N:0:32	M03268:269:000000000-BKKRL:1:1103:20370:8883 1:N:0:32/M03268:269:000000000-BKKRL:1:1103:20370:8883 2:N:0:32	3622	0	271	88.3415	40	93.189	162	232	237	149	101	161	174	135	130	139	40	257	187	254	271	224	156	111	184	38	37	114	101	28	0	0	0	0	0	0	0	0	0	0	0	0	0	0	0	0	0	CCTACGGGTGGCAGCAGTGGGGAATCTTGCGCAATGGGCGAAAGCCTGACGCAGCGACGCCGCGTGCGGGACGAAGGCCTTCGGGTCGTAAACCGCTTTCAGCAGGGACGAGGGGGAAACCTGACGGTACCTGCAGAAGAAGCCCCGGCTAACTACGTGCCAGCAGCCGCGGTAATACGTAGGCGGCAAGCGTTGTCCGGAATTATTGGGCGTAAAGGGAGCGCAGGCGGGAAACTAAGCGGATCTTAAAAGTGCGGGGCTCAACCCCGTGAGGGGGTCCGAACTGGTTTTCTTGAGTGCAGGAGAGGAAAGCGGAATTCCCAGTGTAGCGGTGAAATGCGTAGATATTG
M03268:269:000000000-BKKRL:1:1106:14884:25534 1:N:0:32/M03268:269:000000000-BKKRL:1:1106:14884:25534 2:N:0:32	M03268:269:000000000-BKKRL:1:1106:14884:25534 1:N:0:32/M03268:269:000000000-BKKRL:1:1106:14884:25534 2:N:0:32	3813	0	265	93	79	76.5983	95	203	173	102	43	89	72	79	60	67	25	169	79	111	167	140	92	24	242	222	238	76	114	265	151	30	68	22	0	75	64	198	107	150	0	0	0	0	1	0	0	CCTACGGGTGGCAGCAGTGGGGAATCTTCCGCAATGGGCGAAAGCCTGACGGAGCAACGCCGCGTGAACGATGAAGGTCTTAGGATCGTAAAGTTCTGTTGTTAGGGACGAAGGATAAGAATCATAATACGGTTTTTATTTGACGGTACCTAACGAGGAAGCCACGGCTAACTACGTGCCAGCAGCCGCGGTAATACGTAGGTGGCAAGCGTTATCCGGATTTATTGGGTGTAAAGGGCGTGTAGGCGGGACTGCAAGTCAGATGTGAAAACCACGGGCTCAACCTGTGGCCTGCATTTGAAACTGTAGTTCTTGAGTGTCGGAGAGGCAATCGGAATTCCGTGTGTAGC
M03268:269:000000000-BKKRL:1:1108:17621:4162 1:N:0:32/M03268:269:000000000-BKKRL:1:1108:17621:4162 2:N:0:32	M03268:269:000000000-BKKRL:1:1108:17621:4162 1:N:0:32/M03268:269:000000000-BKKRL:1:1108:17621:4162 2:N:0:32	2503	0	248	61.0488	47	68.4719	115	176	139	102	42	106	109	73	78	47	17	120	92	205	248	181	87	60	184	37	48	104	77	55	0	0	0	0	0	0	0	0	0	0	0	0	1	0	0	0	0	CCTACGGGTGGCAGCAGTGGGGAATCTTCCGCAATGGGCGAAAGCCTGACGGAGCAACGCCGCGTGAACGATGAAGGTCTTAGGATCGTAAAGTTCTGTTGTTAGGGACGAAGGATAAGAATCATAATACGGTTTTTATTTGACGGTACCTAACGAGGAAGCCACGGCTAACTACGTGCCAGCAGCCGCGGTAATACGTAGGGGGCGAGCGTTATCCGGATTCATTGGGCGTAAAGCGCTCGTAGGCGGTCCGTTAGGTCGGGAGTCAAATCCGGGGGCTCAACCCCCGCCCGCTCCCGATACCGGCGGACTTGAGTTTGGTAGGGGAAGGCGGAATTCCAAGTGTAGCG
M06129:42:000000000-CFRRB:1:1101:12078:5264 2:N:0:4/M06129:42:000000000-CFRRB:1:1101:11776:4687 1:N:0:5	M06129:42:000000000-CFRRB:1:1101:12078:5264 2:N:0:4/M06129:42:000000000-CFRRB:1:1101:11776:4687 1:N:0:5	1676	0	1675	40.878	0	261.587	0	0	0	0	0	0	0	0	0	0	0	0	0	0	0	0	0	0	0	0	0	0	0	0	0	0	0	0	1675	0	0	0	1	0	0	0	0	0	0	0	0	GACTACCGGGGTATCTAATCCTGTTTGCTCCCCACGCTTTCGCACCTGAGCGTCAGTCTTCGTCCAGGGGGCCGCCTTCGCCACCGGTATTCCTCCAGATCTCTACGCATTTCACCGCTACACCTGGAATTCTACCCCCCTCTACGAGACTCAAGCTTGCCAGTATCAGATGCAGTTCCCAGGTTGAGCCCGGGGATTTCACATCTGACTTAACAAACCGCCTGCGTGCGCTTTACGCCCAGTAATTCCGATTAACGCTTGCACCCTCCGTATTACCGCGGCTGCTGGCACGGAGTTAGCCGGTGCTTCTTCTGCGGGTAACGTCAATGAGCAAAGGTATTAACTTTACT
M03268:269:000000000-BKKRL:1:1104:4516:18768 1:N:0:32/M03268:269:000000000-BKKRL:1:1104:4516:18768 2:N:0:32	M03268:269:000000000-BKKRL:1:1104:4516:18768 1:N:0:32/M03268:269:000000000-BKKRL:1:1104:4516:18768 2:N:0:32	775	0	81	18.9024	10	24.9096	21	35	24	17	20	32	79	81	47	77	78	56	13	24	17	10	31	33	18	0	7	41	10	4	0	0	0	0	0	0	0	0	0	0	0	0	0	0	0	0	0	CCTACGGGTGGCAGCAGTGGGGAATCTTGCGCAATGGGCGAAAGCCTGACGCAGCGACGCCGCGTGCGGGACGAAGGCCTTCGGGTCGTAAACCGCTTTCAGCAGGGACGAGGGGGAAACCTGACGGTACCTGCAGAAGAAGCCCCGGCTAACTACGTGCCAGCAGCCGCGGTAATACGTAGGTGGCAAGCGTTGTCCGGAATTATTGGGCGTAAAGGGCGCGCAGGCGGTTTCATAAGTCTGTCTTAAAAGTGCGGGGCTTAACCCCGTGAGGGGACGGAAACTGTGAGACTGGAGTGTCGGAGAGGAAAGCGGAATTCCTAGTGTAGCGGTGAAATGCGTAGATATTA
M03268:269:000000000-BKKRL:1:1105:11128:10952 1:N:0:32/M03268:269:000000000-BKKRL:1:1105:11128:10952 2:N:0:32	M03268:269:000000000-BKKRL:1:1105:11128:10952 1:N:0:32/M03268:269:000000000-BKKRL:1:1105:11128:10952 2:N:0:32	658	0	85	16.0488	4	20.4975	21	35	27	19	26	21	45	7	17	46	41	42	26	39	51	39	85	42	14	4	6	3	2	0	0	0	0	0	0	0	0	0	0	0	0	0	0	0	0	0	0	CCTACGGGTGGCAGCAGTGGGGAATCTTGCGCAATGGGCGAAAGCCTGACGCAGCGACGCCGCGTGCGGGACGAAGGCCTTCGGGTCGTAAACCGCTTTCAGCAGGGACGAGGGGGAAACCTGACGGTACCTGCAGAAGAAGCCCCGGCTAACTACGTGCCAGCAGCCGCGGTAATACGTAGGTGGCGAGCGTTATCCGGAATCATTGGGCGTAAAGAGGGAGCAGGCGGCAGTGCAGGTCTGCGGTGAAAGCCCGAAGCTAAACTTCGGTAAGCCGTGGAAACCGCACAGCTAGAGAGCATCAGAGGATCGCGGAATTCCATGTGTAGCGGTGAAATGCGTAGATATAT
M06129:42:000000000-CFRRB:1:2104:11662:1763 2:N:0:4/M06129:42:000000000-CFRRB:1:2101:19066:6917 1:N:0:5	M06129:42:000000000-CFRRB:1:2104:11662:1763 2:N:0:4/M06129:42:000000000-CFRRB:1:2101:19066:6917 1:N:0:5	90	0	90	2.19512	0	14.0556	0	0	0	0	0	0	0	0	0	0	0	0	0	0	0	0	0	0	0	0	0	0	0	0	0	0	0	0	90	0	0	0	0	0	0	0	0	0	0	0	0	CCACGCTTTCGCACCTGAGCGTCAGTCTTCGTCCAGGGGGCCGCCTTCGCCACCGGTATTCCTCCAGATCTCTACGCATTTCACCGCTACACCTGGAATTCTACCCCCCTCTACGAGACTCAAGCTTGCCAGTATCAGATGCAGTTCCCAGGTTGAGCCCGGGGATTTCACATCTGACTTAACAAACCGCCTGCGTGCGCTTTACGCCCAGTAATTCCGATTAACGCTTGCACCCTCCGTATTACCGCGGCTGCTGGCACGGAGTTAGCCGGTGCTTCTTCTGCGGGTAACGTCAATGAGCAAAGGTATTAACTTTACTCCCTTCCTCCCCGCTGAAAGTACTTTACAAC
M03268:269:000000000-BKKRL:1:1101:6512:15678 1:N:0:32/M03268:269:000000000-BKKRL:1:1101:6512:15678 2:N:0:32	M03268:269:000000000-BKKRL:1:1101:6512:15678 1:N:0:32/M03268:269:000000000-BKKRL:1:1101:6512:15678 2:N:0:32	2008	0	144	48.9756	40	49.5563	73	136	98	94	71	68	118	87	53	110	97	99	92	106	117	107	144	110	81	19	22	45	40	18	0	0	0	0	0	0	0	0	0	0	2	1	0	0	0	0	0	GACGCCGCGTGCGGGACGAAGGCCTTCGGGTCGTAAACCGCTTTCAGCAGGGACGAGGGGGAAACCTGACGGTACCTGCAGAAGAAGCCCCGGCTAACTACGTGCCAGCAGCCGCGGCAATACGTAGGGGGCGAGCGTTATCCGGATTCATTGGGCGTAAAGCGCTCGTAGGCGGTCCGTTAGGTCGGGAGTCAAATCCGGGGGCTCAACCCCCGCCCGCTCCCGATACCGGCGGACTTGAGTTTGGTAGGGGAAGGCGGAATTCCAAGTGTAGCGGTGGAATGCGCAGATATTTGGAAGAACACCGGTGGCGAAGGCGGCCTTCTGGGCCACAACTGACGCTGAGGAGC
M03268:269:000000000-BKKRL:1:1101:22376:17913 1:N:0:32/M03268:269:000000000-BKKRL:1:1101:22376:17913 2:N:0:32	M03268:269:000000000-BKKRL:1:1101:22376:17913 1:N:0:32/M03268:269:000000000-BKKRL:1:1101:22376:17913 2:N:0:32	164	0	13	4	3	4.46654	11	7	7	11	4	6	9	4	1	6	6	13	5	13	13	12	7	4	8	3	3	8	2	1	0	0	0	0	0	0	0	0	0	0	0	0	0	0	0	0	0	GACGCCGCGTGCGGGACGAAGGCCTTCGGGTCGTAAACCGCTTTCAGCAGGGACGAGGGGGAAACCTGACGGTACCTGCAGAAGAAGCCCCGGCTAACTACGTGCCAGCAGCCGCGGTAATACGTAGGCGGCAAGCGTTGTCCGGAATTATTGGGCGTAAAGGGAGCGCAGGCGGGAAACTAAGCGGATCTTAAAAGTGCGGGGCTCAACCCCGTGAGGGGGTCCGAACTGGTTTTCTTGAGTGCAGGAGAGGAAAGCGGAATTCCCAGTGTAGCGGTGAAATGCGTAGATATTGGGAAGAACACCAGTGGCGAAGGCGGCTTTCTGGACTGTAACTGACGCTGAGGCTC
M03268:269:000000000-BKKRL:1:1101:15545:7653 1:N:0:32/M03268:269:000000000-BKKRL:1:1101:15545:7653 2:N:0:32	M03268:269:000000000-BKKRL:1:1101:15545:7653 1:N:0:32/M03268:269:000000000-BKKRL:1:1101:15545:7653 2:N:0:32	85	0	12	2.07317	1	3.05279	5	3	8	4	1	2	8	0	1	1	0	4	1	6	10	12	2	0	6	2	2	3	3	1	0	0	0	0	0	0	0	0	0	0	0	0	0	0	0	0	0	AACGCCGCGTGAACGATGAAGGTCTTAGGATCGTAAAGTTCTGTTGTTAGGGACGAAGGATAAGAATCATAATACGGTTTTTATTTGACGGTACCTAACGAGGAAGCCACGGCTAACTACGTGCCAGCAGCCGCGGTAATACGTAGGGGGCGAGCGTTATCCGGATTCATTGGGCGTAAAGCGCTCGTAGGCGGTCCGTTAGGTCGGGAGTCAAATCCGGGGGCTCAACCCCCGCCCGCTCCCGATACCGGCGGACTTGAGTTTGGTAGGGGAAGGCGGAATTCCAAGTGTAGCGGTGGAATGCGCAGATATTTGGAAGAACACCGGTGGCGAAGGCGGCCTTCTGGGCC
M03268:269:000000000-BKKRL:1:1101:17604:18683 1:N:0:33/M03268:269:000000000-BKKRL:1:1101:17604:18683 2:N:0:33	M03268:269:000000000-BKKRL:1:1101:17604:18683 1:N:0:33/M03268:269:000000000-BKKRL:1:1101:17604:18683 2:N:0:33	133	0	16	3.2439	1	4.39193	3	13	7	5	2	7	1	4	1	6	1	6	0	9	7	5	3	0	10	15	7	3	2	16	0	0	0	0	0	0	0	0	0	0	0	0	0	0	0	0	0	AACGCCGCGTGAACGATGAAGGTCTTAGGATCGTAAAGTTCTGTTGTTAGGGACGAAGGATAAGAATCATAATACGGTTTTTATTTGACGGTACCTAACGAGGAAGCCACGGCTAACTACGTGCCAGCAGCCGCGGTAATACGTAGGTGGCAAGCGTTATCCGGATTTATTGGGTGTAAAGGGCGTGTAGGCGGGACTGCAAGTCAGATGTGAAAACCACGGGCTCAACCTGTGGCCTGCATTTGAAACTGTAGTTCTTGAGTGTCGGAGAGGCAATCGGAATTCCGTGTGTAGCGGTGAAATGCGTAGATATACGGAGGAACACCAGTGGCGAAGGCGGATTGCTGGAC
M03268:269:000000000-BKKRL:1:1114:16548:7402 1:N:0:32/M03268:269:000000000-BKKRL:1:1114:16548:7402 2:N:0:32	M03268:269:000000000-BKKRL:1:1114:16548:7402 1:N:0:32/M03268:269:000000000-BKKRL:1:1114:16548:7402 2:N:0:32	35	0	4	0.853659	0	1.1739	2	1	3	0	0	0	1	1	1	3	1	2	4	2	1	2	2	1	4	0	2	2	0	0	0	0	0	0	0	0	0	0	0	0	0	0	0	0	0	0	0	CCTACGGGTCGTAAACCGCTTTCAGCAGGGACGAGGGGGAAACCTGACGGTACCTGCAGAAGAAGCCCCGGCTAACTACGTGCCAGCAGCCGCGGTAATACGTAGGGGGCGAGCGTTATCCGGATTCATTGGGCGTAAAGCGCTCGTAGGCGGTCCGTTAGGTCGGGAGTCAAATCCGGGGGCTCAACCCCCGCCCGCTCCCGATACCGGCGGACTTGAGTTTGGTAGGGGAAGGCGGAATTCCAAGTGTAGCGGTGGAATGCGCAGATATTTGGAAGAACACCGGTGGCGAAGGCGGCCTTCTGGGCCACAACTGACGCTGAGGAGCGAAAGCTAGGGGAGCGAACAGG
M03268:269:000000000-BKKRL:1:1104:5054:8994 1:N:0:32/M03268:269:000000000-BKKRL:1:1104:5054:8994 2:N:0:32	M03268:269:000000000-BKKRL:1:1104:5054:8994 1:N:0:32/M03268:269:000000000-BKKRL:1:1104:5054:8994 2:N:0:32	120	0	9	2.92683	2	3.34208	9	8	3	4	4	9	8	2	2	3	4	5	6	7	8	8	7	9	5	0	0	5	4	0	0	0	0	0	0	0	0	0	0	0	0	0	0	0	0	0	0	CCTACGGGTGGCAGCAGTGGGGAATCTTGCGCAATGGGCGAAAGCCTGACGCAGCGACGCCGCGTGCGGGACGAAGGATAAGAATCATAATACGGTTTTTATTTGACGGTACCTAACGAGGAAGCCACGGCTAACTACGTGCCAGCAGCCGCGGTAATACGTAGGCGGCAAGCGTTGTCCGGAATTATTGGGCGTAAAGGGAGCGCAGGCGGGAAACTAAGCGGATCTTAAAAGTGCGGGGCTCAACCCCGTGAGGGGGTCCGAACTGGTTTTCTTGAGTGCAGGAGAGGAAAGCGGAATTCCCAGTGTAGCGGTGAAATGCGTAGATATTGGGAAGAACACCAGTGGCG
M06129:42:000000000-CFRRB:1:1101:12260:15012 2:N:0:4/M06129:42:000000000-CFRRB:1:1101:5429:13351 1:N:0:5	M06129:42:000000000-CFRRB:1:1101:12260:15012 2:N:0:4/M06129:42:000000000-CFRRB:1:1101:5429:13351 1:N:0:5	293	0	293	7.14634	0	45.7589	0	0	0	0	0	0	0	0	0	0	0	0	0	0	0	0	0	0	0	0	0	0	0	0	0	0	0	0	293	0	0	0	0	0	0	0	0	0	0	0	0	GACTACTGGGGTATCTAATCCCGTTCGCTCCCCTGGCTTTCGCGCCTCAGCGTCAGTTGTCGTCCAGAAAGCCGCTTTCGCCACTGGTGTTCCTCCTAATATCTACGCATTTCACCGCTACACTAGGAATTCCGCTTTCCTCTCCGACACTCCAGTCTCACAGTTTCCGTCCCCTCACGGGGTTAAGCCCCGCACTTTTAAGACAGACTTATGAAACCGCCTGCGCGCCCTTTACGCCCAATAATTCCGGACAACGCTTGCCGCCTACGTATTACCGCGGCTGCTGGCACGTAGTTAGCCGTGGCTTCCTCGTTAGGTACCGTCAAATAAAAACCGTATTATGATTCTTA
M03268:269:000000000-BKKRL:1:1101:9511:8928 1:N:0:32/M03268:269:000000000-BKKRL:1:1101:9511:8928 2:N:0:32	M03268:269:000000000-BKKRL:1:1101:9511:8928 1:N:0:32/M03268:269:000000000-BKKRL:1:1101:9511:8928 2:N:0:32	89	0	12	2.17073	1	2.80091	3	2	5	2	2	5	1	5	4	2	1	7	1	1	4	3	1	1	4	3	6	9	5	12	0	0	0	0	0	0	0	0	0	0	0	0	0	0	0	0	0	AACGCCGCGTGAACGATGAAGGTCTTAGGATCGTAAAGTTCTGTTGTTAGGGACGAAGGATAAGAATCATAATACGGTTTTTATTTGACGGTACCTAACGAGGAAGCCACGGCTAACTACGTGCCAGCAGCCGCGGTAATACGTAGGTGGCAAGCGTTGTCCGGAATTATTGGGCGTAAAGGGCGCGCAGGCGGTTTCATAAGTCTGTCTTAAAAGTGCGGGGCTTAACCCCGTGAGGGGACGGAAACTGTGAGACTGGAGTGTCGGAGAGGAAAGCGGAATTCCTAGTGTAGCGGTGAAATGCGTAGATATTAGGAGGAACACCAGTGGCGAAAGCGGCTTTCTGGACG
M03268:269:000000000-BKKRL:1:1101:3881:10325 1:N:0:32/M03268:269:000000000-BKKRL:1:1101:3881:10325 2:N:0:32	M03268:269:000000000-BKKRL:1:1101:3881:10325 1:N:0:32/M03268:269:000000000-BKKRL:1:1101:3881:10325 2:N:0:32	48	0	6	1.17073	0	1.73064	6	1	1	2	0	0	3	1	2	1	2	5	2	2	6	4	3	1	4	0	0	2	0	0	0	0	0	0	0	0	0	0	0	0	0	0	0	0	0	0	0	AACGCCGCGTGAACGATGAAGGTCTTAGGATCGTAAAGTTCTGTTGTTAGGGACGAAGGATAAGAATCATAATACGGTTTTTATTTGACGGTACCTAACGAGGAAGCCACGGCTAACTACGTGCCAGCAGCCGCGGTAATACGTAGGCGGCAAGCGTTGTCCGGAATTATTGGGCGTAAAGGGAGCGCAGGCGGGAAACTAAGCGGATCTTAAAAGTGCGGGGCTCAACCCCGTGAGGGGGTCCGAACTGGTTTTCTTGAGTGCAGGAGAGGAAAGCGGAATTCCAAGTGTAGCGGTGGAATGCGCAGATATTTGGAAGAACACCGGTGGCGAAGGCGGCCTTCTGGGCC
M03268:269:000000000-BKKRL:1:2101:14990:10855 1:N:0:32/M03268:269:000000000-BKKRL:1:2101:14990:10855 2:N:0:32	M03268:269:000000000-BKKRL:1:2101:14990:10855 1:N:0:32/M03268:269:000000000-BKKRL:1:2101:14990:10855 2:N:0:32	219	0	48	5.34146	1	9.17772	3	9	27	5	3	14	15	15	6	5	17	48	11	5	6	5	10	7	0	1	5	0	0	2	0	0	0	0	0	0	0	0	0	0	0	0	0	0	0	0	0	CCTACGGGTGGCAGCAGTGGGGAATCTTGCGCAATGGGCGAAAGCCTGACGCAGCGACGCCGCGTGCGGGACGAAGGCCTTCGGGTCGTAAACCGCTTTCAGCAGGGACGAGGGGGAAACCTGACGGTACCTGCAGAAGAAGCCCCGGCTAACTACGTGCCAGCAGCCGCGGTAATACGTAGGTGGCAAGCGTTGTCCGGATTTATTGGGCGTAAAGGGAACGCAGGCGGTCCTTTAAGTCTGATGTGAAAGCCTTCGGCTTAACCGAAGAATTGCATTGGAAACTGGAGGACTTGAGTGCAGAAGAGGAGAGTGGAACTCCATGTGTAGCGGTGAAATGCGTAGATATA
M03268:269:000000000-BKKRL:1:2112:11434:5030 1:N:0:32/M03268:269:000000000-BKKRL:1:2112:11434:5030 2:N:0:32	M03268:269:000000000-BKKRL:1:2112:11434:5030 1:N:0:32/M03268:269:000000000-BKKRL:1:2112:11434:5030 2:N:0:32	101	0	8	2.46341	1	2.88182	4	5	8	2	1	4	8	1	1	1	1	8	5	5	7	6	6	1	7	3	4	8	3	2	0	0	0	0	0	0	0	0	0	0	0	0	0	0	0	0	0	CCTACGGGTGGCAGCAGTGGGGAATCTTCCGCAATGGGCGAAAGCCTGACGGAGCAACGCCGCGTGAACGATGAAGGTCTTAGGATCGTAAAGTTCTGTTGTTAGGGACGAAGGCCTTCGGGTCGTAAACCGCTTTCAGCAGGGACGAGGGGGAAACCTGACGGTACCTGCAGAAGAAGCCCCGGCTAACTACGTGCCAGCAGCCGCGGTAATACGTAGGGGGCGAGCGTTATCCGGATTCATTGGGCGTAAAGCGCTCGTAGGCGGTCCGTTAGGTCGGGAGTCAAATCCGGGGGCTCAACCCCCGCCCGCTCCCGATACCGGCGGACTTGAGTTTGGTAGGGGAAGGC
M03268:269:000000000-BKKRL:1:1101:13165:10762 1:N:0:32/M03268:269:000000000-BKKRL:1:1101:13165:10762 2:N:0:32	M03268:269:000000000-BKKRL:1:1101:13165:10762 1:N:0:32/M03268:269:000000000-BKKRL:1:1101:13165:10762 2:N:0:32	46	0	7	1.12195	0	1.84655	4	7	2	2	0	0	1	0	0	3	1	3	1	2	0	4	2	0	5	3	6	0	0	0	0	0	0	0	0	0	0	0	0	0	0	0	0	0	0	0	0	AACGCCGCGTGAACGATGAAGGTCTTAGGATCGTAAAGTTCTGTTGTTAGGGACGAAGGATAAGAATCATAATACGGTTTTTATTTGACGGTACCTAACGAGGAAGCCACGGCTAACTACGTGCCAGCAGCCGCGGTAATACGTAGGTGGCGAGCGTTATCCGGAATCATTGGGCGTAAAGAGGGAGCAGGCGGCAGTGCAGGTCTGCGGTGAAAGCCCGAAGCTAAACTTCGGTAAGCCGTGGAAACCGCACAGCTAGAGAGCATCAGAGGATCGCGGAATTCCATGTGTAGCGGTGAAATGCGTAGATATATGGAGGAACACCAGTGGCGAAGGCGGCGGTCTGGGGT
M06129:42:000000000-CFRRB:1:2101:23474:17433 1:N:0:6/M06129:42:000000000-CFRRB:1:2101:23474:17433 2:N:0:6	M06129:42:000000000-CFRRB:1:2101:23474:17433 1:N:0:6/M06129:42:000000000-CFRRB:1:2101:23474:17433 2:N:0:6	88	0	17	2.14634	0	4.81955	0	0	0	0	0	0	0	0	0	0	0	0	0	0	0	0	0	0	0	0	0	0	0	0	17	9	6	0	0	15	17	9	6	9	0	0	0	0	0	0	0	CCTACGGGTGGCAGCAGTGAGGAATATTGGTCAATGGGCGAGAGCCTGAACCAGCCAAGTAGCGTGGAGGACGACGGCCCTACGGGTTGTAAACTCCTTTTGCGCGGGGATAAAGGGCTCCACGTGTGGGGCTTTGCAGGTACCGCGCGAATAAGCATCGGCTAACTCCGTGCCAGCAGCCGCGGTAATACGGAGGATGCAGGCGTTATCCGGATTCATTGGGCTTAAAGGGAGCGCAGACGGTCCCGTAAGCCGGCCGTGAAATTCCGGGGCCCAACCCCGGCCAGCGGTCGGAACTGCGGGACTTGAGTGCGGCCGAGGCGGGCGGAATTCGTGGTGTAGCGGTGAAA
M03268:269:000000000-BKKRL:1:1101:5523:8282 1:N:0:32/M03268:269:000000000-BKKRL:1:1101:5523:8282 2:N:0:32	M03268:269:000000000-BKKRL:1:1101:5523:8282 1:N:0:32/M03268:269:000000000-BKKRL:1:1101:5523:8282 2:N:0:32	30	0	4	0.731707	0	1.20467	1	1	1	0	2	0	4	0	2	0	0	3	1	0	4	2	3	0	3	1	2	0	0	0	0	0	0	0	0	0	0	0	0	0	0	0	0	0	0	0	0	AACGCCGCGTGAAGGAAGAAGTCATTCGTGATGTAAACTTCTGTTATAAAGGAAGAACGGCGCCTGTAGGGAATGACAGGCGAGTGACGGTACTTTATGAGGAAGCCACGGCTAACTACGTGCCAGCAGCCGCGGTAATACGTAGGCGGCAAGCGTTGTCCGGAATTATTGGGCGTAAAGGGAGCGCAGGCGGGAAACTAAGCGGATCTTAAAAGTGCGGGGCTCAACCCCGTGAGGGGGTCCGAACTGGTTTTCTTGAGTGCAGGAGAGGAAAGCGGAATTCCCAGTGTAGCGGTGAAATGCGTAGATATTGGGAAGAACACCAGTGGCGAAGGCGGCTTTCTGGACTG
M03268:269:000000000-BKKRL:1:1101:11546:8035 1:N:0:32/M03268:269:000000000-BKKRL:1:1101:11546:8035 2:N:0:32	M03268:269:000000000-BKKRL:1:1101:11546:8035 1:N:0:32/M03268:269:000000000-BKKRL:1:1101:11546:8035 2:N:0:32	82	0	12	2	0	2.81957	3	5	4	4	3	4	6	6	0	0	4	4	2	8	5	5	12	4	3	0	0	0	0	0	0	0	0	0	0	0	0	0	0	0	0	0	0	0	0	0	0	GACGCCGCGTGCGGGACGAAGGCCTTCGGGTCGTAAACCGCTTTCAGCAGGGACGAGGGGGAAACCTGACGGTACCTGCAGAAGAAGCCCCGGCTAACTACGTGCCAGCAGCCGCGGTAATACGTAGGTGGCAAGCGTTATCCGGATTTATTGGGTGTAAAGGGCGTGTAGGCGGGACTGCAAGTCAGATGTGAAAACCACGGGCTCAACCTGTGGCCTGCATTTGAAACTGTAGTTCTTGAGTGTCGGAGAGGCAATCGGAATTCCGTGTGTAGCGGTGAAATGCGTAGATATACGGAGGAACACCAGTGGCGAAGGCGGATTGCTGGACGATAACTGACGCTGAGGCG
M03268:269:000000000-BKKRL:1:1101:17036:20890 1:N:0:33/M03268:269:000000000-BKKRL:1:1101:17036:20890 2:N:0:33	M03268:269:000000000-BKKRL:1:1101:17036:20890 1:N:0:33/M03268:269:000000000-BKKRL:1:1101:17036:20890 2:N:0:33	137	0	12	3.34146	2	3.83803	2	6	4	9	3	9	6	2	7	1	3	10	2	5	7	5	9	2	12	10	9	2	2	10	0	0	0	0	0	0	0	0	0	0	0	0	0	0	0	0	0	AACGCCGCGTGAAGGAAGAAGGCTTTCGGGTTGTAAACTTCTTTTGTCAGGGACGAATCAATGACGGTACCTGACGAATAAGCCACGGCTAACTACGTGCCAGCAGCCGCGGTAATACGTAGGCGGCAAGCGTTGTCCGGAATTATTGGGCGTAAAGGGAGCGCAGGCGGGAAACTAAGCGGATCTTAAAAGTGCGGGGCTCAACCCCGTGAGGGGGTCCGAACTGGTTTTCTTGAGTGCAGGAGAGGAAAGCGGAATTCCCAGTGTAGCGGTGAAATGCGTAGATATTGGGAAGAACACCAGTGGCGAAGGCGGCTTTCTGGACTGTAACTGACGCTGAGGCTCGAAAG
M03268:269:000000000-BKKRL:1:1104:23295:24615 1:N:0:51/M03268:269:000000000-BKKRL:1:1104:23295:24615 2:N:0:51	M03268:269:000000000-BKKRL:1:1104:23295:24615 1:N:0:51/M03268:269:000000000-BKKRL:1:1104:23295:24615 2:N:0:51	144	0	34	3.5122	0	7.70429	0	0	0	0	0	0	0	0	0	0	0	0	6	25	11	15	34	21	10	1	1	7	11	2	0	0	0	0	0	0	0	0	0	0	0	0	0	0	0	0	0	CCTACGGGTGGCAGCAGTGGGGAATCTTGCGCAATGGGCGAAAGCCTGACGCAGCGACGCCGCGTGCGGGACGAAGGCCTTCGGGTCGTAAACCGCTTTCAGCAGGGACGAGGGGGAAACCTGACGGTACCTGCAGAAGAAGCCCCGGCTAACTACGTGCCAGCAGCCGCGGTAATACGGAGGGTGCAAGCGTTAATCGGAATTACTGGGCGTAAAGCGCACGCAGGCGGTCTGTCAAGTCGGATGTGAAATCCCCGGGCTCAACCTGGGAACTGCATTCGAAACTGGCAGGCTTGAGTCTTGTAGAGGGGGGTAGAATTCCAGGTGTAGCGGTGAAATGCGTAGAGATC
M03268:269:000000000-BKKRL:1:1101:25235:14709 1:N:0:34/M03268:269:000000000-BKKRL:1:1101:25235:14709 2:N:0:34	M03268:269:000000000-BKKRL:1:1101:25235:14709 1:N:0:34/M03268:269:000000000-BKKRL:1:1101:25235:14709 2:N:0:34	32	0	5	0.780488	0	1.35115	0	1	2	0	3	2	3	1	3	3	5	4	0	0	0	0	0	3	1	0	0	0	1	0	0	0	0	0	0	0	0	0	0	0	0	0	0	0	0	0	0	GACGCCGCGTGCGGGACGAAGGCCTTCGGGTCGTAAACCGCTTTCAGCAGGGACGAGGGGGAAACCTGACGGTACCTGCAGAAGAAGCCCCGGCTAACTACGTGCCAGCAGCCGCGGTAATACGTAGGTGGCAAGCGTTGTCCGGAATTATTGGGCGTAAAGGGCGCGCAGGCGGTTTCATAAGTCTGTCTTAAAAGTGCGGGGCTTAACCCCGTGAGGGGACGGAAACTGTGAGACTGGAGTGTCGGAGAGGAAAGCGGAATTCCTAGTGTAGCGGTGAAATGCGTAGATATTAGGAGGAACACCAGTGGCGAAAGCGGCTTTCTGGACGACAACTGACGCTGAGGCGC
M03268:269:000000000-BKKRL:1:1113:11364:12975 1:N:0:33/M03268:269:000000000-BKKRL:1:1113:11364:12975 2:N:0:33	M03268:269:000000000-BKKRL:1:1113:11364:12975 1:N:0:33/M03268:269:000000000-BKKRL:1:1113:11364:12975 2:N:0:33	86	0	8	2.09756	1	2.52789	5	6	1	2	8	3	3	6	4	7	7	3	6	3	3	6	4	3	1	0	2	0	0	3	0	0	0	0	0	0	0	0	0	0	0	0	0	0	0	0	0	AGTGGGGAATATTGGGCAATGGGCGCAAGCCTGACCCAGCAACGCCGCGTGAAGGAAGAAGGCTTTCGGGTTGTAAACTTCTTTTGTCGGGGACGAACAAATGACGGTACCTGACGAATAAGCCACGGCTAACTACGTGCCAGCAGCCGCGGTAATACGTAGGGGGCGAGCGTTATCCGGATTCATTGGGCGTAAAGCGCTCGTAGGCGGTCCGTTAGGTCGGGAGTCAAATCCGGGGGCTCAACCCCCGCCCGCTCCCGATACCGGCGGACTTGAGTTTGGTAGGGGAAGGCGGAATTCCAAGTGTAGCGGTGGAATGCGCAGATATTTGGAAGAACACCGGTGGCGAA
M03268:269:000000000-BKKRL:1:1113:11982:4966 1:N:0:33/M03268:269:000000000-BKKRL:1:1113:11982:4966 2:N:0:33	M03268:269:000000000-BKKRL:1:1113:11982:4966 1:N:0:33/M03268:269:000000000-BKKRL:1:1113:11982:4966 2:N:0:33	34	0	4	0.829268	0	1.20213	1	4	0	0	2	1	1	2	2	0	3	2	1	0	0	0	4	1	1	1	4	0	0	2	0	0	0	0	0	0	0	1	1	0	0	0	0	0	0	0	0	AGTGGGGAATATTGGGCAATGGGCGCAAGCCTGACCCAGCAACGCCGCGTGAAGGAAGAAGGCTTTCGGGTTGTAAACTTCTTTTGTCAGGGACGAACAAATGACGGTACCTGACGAATAAGCCACGGCTAACTACGTGCCAGCAGCCGCGGTAATACGTAGGTGGCAAGCGTTGTCCGGAATTATTGGGCGTAAAGGGCGCGCAGGCGGTTTCATAAGTCTGTCTTAAAAGTGCGGGGCTTAACCCCGTGAGGGGACGGAAACTGTGAGACTGGAGTGTCGGAGAGGAAAGCGGAATTCCTAGTGTAGCGGTGAAATGCGTAGATATTAGGAGGAACACCAGTGGCGAA
M03268:269:000000000-BKKRL:1:1101:12276:6324 1:N:0:39/M03268:269:000000000-BKKRL:1:1101:12276:6324 2:N:0:39	M03268:269:000000000-BKKRL:1:1101:12276:6324 1:N:0:39/M03268:269:000000000-BKKRL:1:1101:12276:6324 2:N:0:39	92	0	13	2.2439	1	3.12874	4	2	5	1	2	3	5	9	8	5	2	3	1	1	1	0	1	1	3	3	7	9	3	13	0	0	0	0	0	0	0	0	0	0	0	0	0	0	0	0	0	AACGCCGCGTGAGCGAAGACGGCCTTCGGGTTGTAAAGCTCTGTTATACGGGACGAACGGGGAAGTGGCTAATACCCATTTTCAGTGACGGTACCGTAAGAGAAAGCCACGGCTAACTACGTGCCAGCAGCCGCGGTAATACGTAGGCGGCAAGCGTTGTCCGGAATTATTGGGCGTAAAGGGAGCGCAGGCGGGAAACTAAGCGGATCTTAAAAGTGCGGGGCTCAACCCCGTGAGGGGGTCCGAACTGGTTTTCTTGAGTGCAGGAGAGGAAAGCGGAATTCCCAGTGTAGCGGTGAAATGCGTAGATATTGGGAAGAACACCAGTGGCGAAGGCGGCTTTCTGGACT
M03268:269:000000000-BKKRL:1:1101:15466:8419 1:N:0:33/M03268:269:000000000-BKKRL:1:1101:15466:8419 2:N:0:33	M03268:269:000000000-BKKRL:1:1101:15466:8419 1:N:0:33/M03268:269:000000000-BKKRL:1:1101:15466:8419 2:N:0:33	27	0	4	0.658537	0	1.01513	1	2	1	2	1	1	0	0	2	2	1	1	0	2	2	2	4	3	0	0	0	0	0	0	0	0	0	0	0	0	0	0	0	0	0	0	0	0	0	0	0	GACGCCGCGTGCGGGACGAAGGCCTTCGGGTCGTAAACCGCTTTCAGCAGGGACGAGGGGGAAACCTGACGGTACCTGCAGAAGAAGCCCCGGCTAACTACGTGCCAGCAGCCGCGGTAATACGTAGGTGGCGAGCGTTATCCGGAATCATTGGGCGTAAAGAGGGAGCAGGCGGCAGTGCAGGTCTGCGGTGAAAGCCCGAAGCTAAACTTCGGTAAGCCGTGGAAACCGCACAGCTAGAGAGCATCAGAGGATCGCGGAATTCCATGTGTAGCGGTGAAATGCGTAGATATATGGAGGAACACCAGTGGCGAAGGCGGCGGTCTGGGGTGCAGCTGACGCTCAGTCCC
M06129:42:000000000-CFRRB:1:1104:2776:14268 2:N:0:4/M06129:42:000000000-CFRRB:1:1104:12081:3435 1:N:0:5	M06129:42:000000000-CFRRB:1:1104:2776:14268 2:N:0:4/M06129:42:000000000-CFRRB:1:1104:12081:3435 1:N:0:5	246	0	246	6	0	38.4187	0	0	0	0	0	0	0	0	0	0	0	0	0	0	0	0	0	0	0	0	0	0	0	0	0	0	0	0	246	0	0	0	0	0	0	0	0	0	0	0	0	GACTACCGGGGTATCTAATCCCGTTCGCTACCCTAGCTTTCGAGCCTCAGCGTCAGTTACAGTCCAGAAAGCCGCCTTCGCCACTGGTGTTCTTCCCAATATCTACGCATTTCACCGCTACACTGGGAATTCCGCTTTCCTCTCCTGCACTCAAGAAAACCAGTTCGGACCCCCTCACGGGGTTGAGCCCCGCACTTTTAAGATCCGCTTAGTTTCCCGCCTGCGCTCCCTTTACGCCCAATAATTCCGGACAACGCTTGCCACCTACGTATTACCGCGGCTGCTGGCACGTAGTTAGCCGTGGCTTTCTCTTACGGTACCGTCACTGAAAATGGGTATTAGCCACTTCC
M06129:42:000000000-CFRRB:1:2104:14682:2564 2:N:0:4/M06129:42:000000000-CFRRB:1:2101:26474:7455 1:N:0:5	M06129:42:000000000-CFRRB:1:2104:14682:2564 2:N:0:4/M06129:42:000000000-CFRRB:1:2101:26474:7455 1:N:0:5	29	0	29	0.707317	0	4.52904	0	0	0	0	0	0	0	0	0	0	0	0	0	0	0	0	0	0	0	0	0	0	0	0	0	0	0	0	29	0	0	0	0	0	0	0	0	0	0	0	0	CCTGGCTTTCGCGCCTCAGCGTCAGTTGTCGTCCAGAAAGCCGCTTTCGCCACTGGTGTTCCTCCTAATATCTACGCATTTCACCGCTACACTAGGAATTCCGCTTTCCTCTCCGACACTCCAGTCTCACAGTTTCCGTCCCCTCACGGGGTTAAGCCCCGCACTTTTAAGATCCGCTTAGTTTCCCGCCTGCGCTCCCTTTACGCCCAATAATTCCGGACAACGCTTGCCGCCTACGTATTACCGCGGCTGCTGGCACGTAGTTAGCCGTGGCTTCCTCGTTAGGTACCGTCAAATAAAAACCGTATTATGATTCTTATCCTTCGTCCCTAACAACAGAACTTTACGAT
M03268:269:000000000-BKKRL:1:1101:16724:17245 1:N:0:32/M03268:269:000000000-BKKRL:1:1101:16724:17245 2:N:0:32	M03268:269:000000000-BKKRL:1:1101:16724:17245 1:N:0:32/M03268:269:000000000-BKKRL:1:1101:16724:17245 2:N:0:32	33	0	8	0.804878	0	1.58461	1	0	4	1	0	2	2	2	1	0	0	8	0	0	0	2	0	0	0	4	3	1	1	1	0	0	0	0	0	0	0	0	0	0	0	0	0	0	0	0	0	AACGCCGCGTGAACGATGAAGGTCTTAGGATCGTAAAGTTCTGTTGTTAGGGACGAAGGATAAGAATCATAATACGGTTTTTATTTGACGGTACCTAACGAGGAAGCCACGGCTAACTACGTGCCAGCAGCCGCGGTAATACGTAGGTGGCAAGCGTTGTCCGGATTTATTGGGCGTAAAGGGAACGCAGGCGGTCCTTTAAGTCTGATGTGAAAGCCTTCGGCTTAACCGAAGAATTGCATTGGAAACTGGAGGACTTGAGTGCAGAAGAGGAGAGTGGAACTCCATGTGTAGCGGTGAAATGCGTAGATATATGGAAGAACACCAGTGGCGAAAGCGGCTCTCTGGTC
M03268:269:000000000-BKKRL:1:1105:19105:15492 1:N:0:33/M03268:269:000000000-BKKRL:1:1105:19105:15492 2:N:0:33	M03268:269:000000000-BKKRL:1:1105:19105:15492 1:N:0:33/M03268:269:000000000-BKKRL:1:1105:19105:15492 2:N:0:33	26	0	5	0.634146	0	1.21976	2	2	0	0	1	1	0	4	2	5	0	2	2	0	0	0	3	0	2	0	0	0	0	0	0	0	0	0	0	0	0	0	0	0	0	0	0	0	0	0	0	CCTACGGGTGGCAGCAGTGGGGAATCTTGCGCAATGGGCGAAAGCCTGACGCAGCGACGCCGCGTGCGGGACGAAGGCCTTCGGGTCGTAAACCGCTTTCAGCAGGGACGAGGGGGAAACCTGACGGTACCTGCAGAAGAAGCCCCGGCTAACTACGTGCCAGCAGCCGCGGTAATACGTAGGTGGCAAGCGTTGTCCGGATTTATTGGGCGTAAAGCGAGCGCAGGCGGTTTCTTAAGTCTGATGTGAAAGCCCCCGGCTCAACCGGGGAGGGTCATTGGAAACTGGGAGACTTGAGTGCAGAAGAGGAGAGTGGAATTCCATGTGTAGCGGTGAAATGCGTAGATATA
M03268:269:000000000-BKKRL:1:1103:18967:8926 1:N:0:51/M03268:269:000000000-BKKRL:1:1103:18967:8926 2:N:0:51	M03268:269:000000000-BKKRL:1:1103:18967:8926 1:N:0:51/M03268:269:000000000-BKKRL:1:1103:18967:8926 2:N:0:51	75	0	9	1.82927	0	2.65426	2	3	2	0	4	4	6	8	1	7	9	5	4	2	0	1	8	3	4	0	0	2	0	0	0	0	0	0	0	0	0	0	0	0	0	0	0	0	0	0	0	CCTACGGGTGGCAGCAGTGGGGAATCTTGCGCAATGGGCGAAAGCCTGACGCAGCGACGCCGCGTGCGGGACGAAGGCCTTCGGGTCGTAAACCGCTTTCAGCAGGGACGAGGGGGAAACCTGACGGTACCTGCAGAAGAAGCCCCGGCTAACTACGTGCCAGCAGCCGCGGTAATACGTAGGGGGCGAGCGTTATCCGGAATGATTGGGCGTAAAGGGTGCGTAGGCGGTACGGTAAGTCTGTAGTAAAAGGCGGCAGCTCAACTGTCGTAGGCTATGGAAACTGTCGAACTAGAGTGCAGAAGAGGGCGATGGAACTCCATGTGTAGCGGTAAAATGCGTAGATATAT
M06129:42:000000000-CFRRB:1:1109:16568:2257 2:N:0:4/M06129:42:000000000-CFRRB:1:1107:12390:23470 1:N:0:5	M06129:42:000000000-CFRRB:1:1109:16568:2257 2:N:0:4/M06129:42:000000000-CFRRB:1:1107:12390:23470 1:N:0:5	77	0	77	1.87805	0	12.0254	0	0	0	0	0	0	0	0	0	0	0	0	0	0	0	0	0	0	0	0	0	0	0	0	0	0	0	0	77	0	0	0	0	0	0	0	0	0	0	0	0	GACTACAGGGGTATCTAATCCTGTTTGCTACCCACACTTTCGAACCTCAGCGTCAGTTACAGACCAGAGAGCCGCTTTCGCCACTGGTGTTCTTCCATATATCTACGCATTTCACCGCTACACATGGAGTTCCACTCTCCTCTTCTGCACTCAAGTCCTCCAGTTTCCAATGCAATTCTTCGGTTAAGCCGAAGGCTTTCACATCAGACTTAAAGGACCGCCTGCGTTCCCTTTACGCCCAATAATTCCGGACAACGCTTGCCGCCTACGTATTACCGCGGCTGCTGGCACGTAGTTAGCCGTGGCTTCCTCGTTAGGTACCGTCAAATAAAAACCGTATTATGATTCTT
M03268:269:000000000-BKKRL:1:1104:19052:10852 1:N:0:67/M03268:269:000000000-BKKRL:1:1104:19052:10852 2:N:0:67	M03268:269:000000000-BKKRL:1:1104:19052:10852 1:N:0:67/M03268:269:000000000-BKKRL:1:1104:19052:10852 2:N:0:67	16	0	10	0.390244	0	1.6715	0	0	0	0	0	0	0	0	0	0	0	0	0	0	0	0	0	0	0	0	0	0	0	0	0	0	0	0	0	0	0	0	0	0	0	0	0	0	3	10	3	CCTACGGGTGGCAGCAGTGGGGAATATTGCACAATGGGGGAAACCCTGATGCAGCAACGCCGCGTGAGTGATGACGGCCTTCGGGTTGTAAAGCTCTGTCTTCAGGGACGATAATGACGGTACCTGAGGAGGAAGCCACGGCTAACTACGTGCCAGCAGCCGCGGTAATACGTAGGTGGCGAGCGTTGTCCGGATTTACTGGGCGTAAAGGGAGCGTAGGCGGATTTTTAAGTGAGATGTGAAATACTCGGGCTTAACCTGAGTGCTGCATTTCAAACTGGAAGTCTAGAGTGCAGGAGAGGAGAAGGGAATTCCTAGTGTAGCGGTGAAATGCGTAGAGATTAGGAAGA
M03268:269:000000000-BKKRL:1:1101:15938:19122 1:N:0:37/M03268:269:000000000-BKKRL:1:1101:15938:19122 2:N:0:37	M03268:269:000000000-BKKRL:1:1101:15938:19122 1:N:0:37/M03268:269:000000000-BKKRL:1:1101:15938:19122 2:N:0:37	19	0	5	0.463415	0	1.07465	0	0	3	1	0	2	0	1	3	1	0	1	0	0	0	0	0	0	0	5	2	0	0	0	0	0	0	0	0	0	0	0	0	0	0	0	0	0	0	0	0	AACGCCGCGTGAGTGAAGAAGGTCTTCGGATCGTAAAACTCTGTTGTTAGAGAAGAACATGCGAGAGAGTAACTGTTCTTGTATTGACGGTATCTAACCAGAAAGCCACGGCTAACTACGTGCCAGCAGCCGCGGTAATACGTAGGCGGCAAGCGTTGTCCGGAATTATTGGGCGTAAAGGGAGCGCAGGCGGGAAACTAAGCGGATCTTAAAAGTGCGGGGCTCAACCCCGTGAGGGGGTCCGAACTGGTTTTCTTGAGTGCAGGAGAGGAAAGCGGAATTCCCAGTGTAGCGGTGAAATGCGTAGATATTGGGAAGAACACCAGTGGCGAAGGCGGCTTTCTGGACTG
M03268:269:000000000-BKKRL:1:1101:23348:9926 1:N:0:54/M03268:269:000000000-BKKRL:1:1101:23348:9926 2:N:0:54	M03268:269:000000000-BKKRL:1:1101:23348:9926 1:N:0:54/M03268:269:000000000-BKKRL:1:1101:23348:9926 2:N:0:54	11	0	2	0.268293	0	0.633419	0	0	0	0	0	0	0	0	0	0	0	0	0	0	0	1	0	0	2	2	2	1	1	2	0	0	0	0	0	0	0	0	0	0	0	0	0	0	0	0	0	CATGCCGCGTGTATGAAGAAGGCCTTCGGGTTGTAAAGTACTTTCAGCGGGGAGGAAGGTGTTGTGGTTAATAACCGCAGCAATTGACGTTACCCGCAGAAGAAGCACCGGCTAACTCCGTGCCAGCAGCCGCGGTAATACGTAGGCGGCAAGCGTTGTCCGGAATTATTGGGCGTAAAGGGAGCGCAGGCGGGAAACTAAGCGGATCTTAAAAGTGCGGGGCTCAACCCCGTGAGGGGGTCCGAACTGGTTTTCTTGAGTGCAGGAGAGGAAAGCGGAATTCCCAGTGTAGCGGTGAAATGCGTAGATATTGGGAAGAACACCAGTGGCGAAGGCGGCTTTCTGGACTG
M03268:269:000000000-BKKRL:1:1111:25319:14767 1:N:0:33/M03268:269:000000000-BKKRL:1:1111:25319:14767 2:N:0:33	M03268:269:000000000-BKKRL:1:1111:25319:14767 1:N:0:33/M03268:269:000000000-BKKRL:1:1111:25319:14767 2:N:0:33	15	0	4	0.365854	0	0.858956	0	1	0	1	0	0	0	0	0	0	0	0	0	0	0	0	0	0	0	0	0	0	0	0	1	1	0	0	0	0	1	0	0	0	4	0	3	0	1	0	2	CCTACGGGTGGCAGCAGTGGGGAATATTGGACAATGGGCGCAAGCCTGATCCAGCCATGCCGCGTGAGTGATGAAGGCCTTAGGGTTGTAAAGCTCTTTTATCCGGGACGATAATGACGGTACCGGAGGAATAAGCCCCGGCTAACTTCGTGCCAGCAGCCGCGGTAATACGAAGGGGGCTAGCGTTGCTCGGAATCACTGGGCGTAAAGGGCGCGTAGGCGGCGTTTTAAGTCGGGGGTGAAAGCCTGTGGCTCAACCACAGAATGGCCTTCGATACTGGGACGCTTGAGTATGGTAGAGGTTGGTGGAACTGCGAGTGTAGAGGTGAAATTCGTAGATATTCGCAAGA
M03268:269:000000000-BKKRL:1:2109:22977:20807 1:N:0:67/M03268:269:000000000-BKKRL:1:2109:22977:20807 2:N:0:67	M03268:269:000000000-BKKRL:1:2109:22977:20807 1:N:0:67/M03268:269:000000000-BKKRL:1:2109:22977:20807 2:N:0:67	23	0	11	0.560976	0	2.08625	0	0	0	0	0	0	0	0	0	0	0	0	0	0	0	0	0	0	0	0	0	1	0	0	0	0	0	0	0	0	0	0	0	0	0	0	0	0	4	7	11	CCTACGGGTGGCAGCAGTGGGGAATATTGCACAATGGGGGAAACCCTGATGCAGCCATGCCGCGTGTGTGAAGAAGGCCTTCGGGTTGTAAAGCACTTTCAGCGAGGAGGAAAGGTTGATGCCTAATACGTATCAACTGTGACGTTACTCGCAGAAGAAGCACCGGCTAACTCCGTGCCAGCAGCCGCGGTAATACGGAGGGTGCAAGCGTTAATCGGAATTACTGGGCGTAAAGCGCACGCAGGCGGTTGGATAAGTTAGATGTGAAAGCCCCGGGCTCAACCTGGGAATTGCATTTAAAACTGTCCAGCTAGAGTCTTGTAGAGGGGGGTAGAATTCCAGGTGTAGCG
M03268:269:000000000-BKKRL:1:1101:26266:21001 1:N:0:67/M03268:269:000000000-BKKRL:1:1101:26266:21001 2:N:0:67	M03268:269:000000000-BKKRL:1:1101:26266:21001 1:N:0:67/M03268:269:000000000-BKKRL:1:1101:26266:21001 2:N:0:67	5	0	2	0.121951	0	0.457991	0	0	0	0	0	0	0	0	0	0	0	0	0	0	0	0	0	0	0	0	0	0	0	0	0	0	0	0	0	0	0	0	0	0	0	0	0	0	1	2	2	CATGCCGCGTGTATGAAGAAGGCCTTCGGGTTGTAAAGTACTTTCAGCGGGGAGGAAGGGAGTAAAGTTAATACCTTTGCTCATTGACGTTACCCGCAGAAGAAGCACCGGCTAACTCCGTGCCAGCAGCCGCGGTAATACGGAGGGTGCAAGCGTTAATCGGAATTACTGGGCGTAAAGCGCACGCAGGCGGTTTGTTAAGTCAGATGTGAAATCCCCGGGCTCAACCTGGGAACTGCATCTGATACTGGCAAGCTTGAGTCTCGTAGAGGGGGGTAGAATTCCAGGTGTAGCGGTGAAATGCGTAGAGATCTGGAGGAATACCGGTGGCGAAGGCGGCCCCCTGGACG
M03268:269:000000000-BKKRL:1:1107:18963:19166 1:N:0:65/M03268:269:000000000-BKKRL:1:1107:18963:19166 2:N:0:65	M03268:269:000000000-BKKRL:1:1107:18963:19166 1:N:0:65/M03268:269:000000000-BKKRL:1:1107:18963:19166 2:N:0:65	17	0	6	0.414634	0	1.28405	0	0	0	0	0	0	0	0	0	0	0	0	0	0	0	0	0	0	0	0	0	0	0	1	0	0	0	0	0	0	0	0	0	0	5	1	6	3	0	1	0	CCTACGGGTGGCAGCAGTGGGGAATATTGGACAATGGGCGCAAGCCTGATCCAGCCATGCCGCGTGTGTGAAGAAGGCCTTTTGGTTGTAAAGCACTTTAAGCGAGGAGGAGGCTACCGAGATTAATACTCTTGGATAGTGGACGTTACTCGCAGAATAAGCACCGGCTAACTCTGTGCCAGCAGCCGCGGTAATACAGAGGGTGCGAGCGTTAATCGGATTTACTGGGCGTAAAGCGTGCGTAGGCGGCTTTTTAAGTCGGATGTGAAATCCCTGAGCTTAACTTAGGAATTGCATTCGATACTGGGAAGCTAGAGTATGGGAGAGGATGGTAGAATTCCAGGTGTAGC
M03268:269:000000000-BKKRL:1:1113:25839:7241 1:N:0:40/M03268:269:000000000-BKKRL:1:1113:25839:7241 2:N:0:40	M03268:269:000000000-BKKRL:1:1113:25839:7241 1:N:0:40/M03268:269:000000000-BKKRL:1:1113:25839:7241 2:N:0:40	15	0	2	0.365854	0	0.69843	0	0	0	0	1	1	0	0	0	2	1	0	0	0	2	2	2	1	2	0	1	0	0	0	0	0	0	0	0	0	0	0	0	0	0	0	0	0	0	0	0	AGTGGGGAATATTGGGCAATGGGCGCAAGCCTGACCCAGCAACGCCGCGTGAAGGAAGAAGGCTTTCGGGTTGTAAACTTCTTTTGTCAGGGACGAATCAATGACGGTACCTGACGAATAAGCCACGGCTAACTACGTGCCAGCAGCCGCGGTAATACGTAGGTGGCGAGCGTTATCCGGAATCATTGGGCGTAAAGAGGGAGCAGGCGGCAGTGCAGGTCTGCGGTGAAAGCCCGAAGCTAAACTTCGGTAAGCCGTGGAAACCGCACAGCTAGAGAGCATCAGAGGATCGCGGAATTCCATGTGTAGCGGTGAAATGCGTAGATATATGGAGGAACACCAGTGGCGAA
M06129:42:000000000-CFRRB:1:1106:18818:10403 2:N:0:4/M06129:42:000000000-CFRRB:1:1105:20408:16636 1:N:0:5	M06129:42:000000000-CFRRB:1:1106:18818:10403 2:N:0:4/M06129:42:000000000-CFRRB:1:1105:20408:16636 1:N:0:5	30	0	30	0.731707	0	4.68521	0	0	0	0	0	0	0	0	0	0	0	0	0	0	0	0	0	0	0	0	0	0	0	0	0	0	0	0	30	0	0	0	0	0	0	0	0	0	0	0	0	GACTACAGGGGTATCTAATCCTGTTTGCTCCCCACGCTTTCGAGCCTCAGCGTCAGTTACAGACCAGAGAGCCGCCTTCGCCACTGGTGTTCCTCCATATATCTACGCATTTCACCGCTACACATGGAATTCCACTCTCCTCTTCTGCACTCAAGTCTCCCAGTTTCCAATGACCCTCCCCGGTTGAGCCGGGGGCTTTCACATCAGACTTAAGAAACCGCCTGCGCTCGCTTTACGCCCAATAAATCCGGACAACGCTTGCCACCTACGTATTACCGCGGCTGCTGGCACGTAGTTAGCCGTGGCTTCCTCGTTAGGTACCGTCAAATAAAAACCGTATTATGATTCTT
M06129:42:000000000-CFRRB:1:1119:5622:10312 1:N:0:6/M06129:42:000000000-CFRRB:1:1119:5622:10312 2:N:0:6	M06129:42:000000000-CFRRB:1:1119:5622:10312 1:N:0:6/M06129:42:000000000-CFRRB:1:1119:5622:10312 2:N:0:6	118	0	14	2.87805	2	3.62764	2	3	4	1	7	4	3	14	3	8	14	2	0	1	1	1	2	1	0	1	3	4	0	6	12	2	4	0	0	3	5	3	4	0	0	0	0	0	0	0	0	CCTACGGGCGGCAGCAGTGGGGAATCTTCCGCAATGGGCGAAAGCCTGACGGAGCAACGCCGCGTGAGCGAAGACGGCCTTCGGGTTGTAAAGCTCTGTTATACGGGACGAACGGGGCAGAGGTTAATACCCTTTGTCAGTGACGGTACCGTAAGAGAAAGCCACGGCTAACTACGTGCCAGCAGCCGCGGTAATACGTAGGTGGCAAGCGTTGTCCGGAATTATTGGGCGTAAAGGGCGCGCAGGCGGTTTCATAAGTCTGTCTTAAAAGTGCGGGGCTTAACCCCGTGAGGGGACGGAAACTGTGAGACTGGAGTGTCGGAGAGGCAATCGGAATTCCGTGTGTAGCG
M06129:42:000000000-CFRRB:1:2116:10034:5262 1:N:0:6/M06129:42:000000000-CFRRB:1:2116:10034:5262 2:N:0:6	M06129:42:000000000-CFRRB:1:2116:10034:5262 1:N:0:6/M06129:42:000000000-CFRRB:1:2116:10034:5262 2:N:0:6	43	0	10	1.04878	0	1.97422	0	0	0	0	0	0	0	0	0	0	0	0	0	2	0	0	2	1	1	0	1	1	0	2	10	1	3	2	0	4	1	5	2	5	0	0	0	0	0	0	0	CCTACGGGTGGCAGCAGTGGGGAATATTGGGCAATGGGCGCAAGCCTGACCCAGCAACGCCGCGTGAAGGAAGAAGGCTTTCGGGTTGTAAACTTCTTTTGTCAGGGACGAACAAATGACGGTACCTGACGAATAAGCCACGGCTAACTACGTGCCAGCAGCCGCGGTAATACGGAGGGTGCAAGCGTTAATCGGAATTACTGGGCGTAAAGCGCACGCAGGCGGTTTGTTAAGTCAGATGTGAAATCCCCGGGCTCAACCTGGGAACTGCATCTGATACTGGCAAGCTTGAGTCTCGTAGAGGGGGGTAGAATTCCAGGTGTAGCGGTGAAATGCGTAGAGATCTGGAG
M03268:269:000000000-BKKRL:1:1101:14472:24130 1:N:0:32/M03268:269:000000000-BKKRL:1:1101:14472:24130 2:N:0:32	M03268:269:000000000-BKKRL:1:1101:14472:24130 1:N:0:32/M03268:269:000000000-BKKRL:1:1101:14472:24130 2:N:0:32	10	0	2	0.243902	0	0.53761	1	0	1	0	0	1	0	1	0	1	0	1	2	0	0	0	0	0	0	2	0	0	0	0	0	0	0	0	0	0	0	0	0	0	0	0	0	0	0	0	0	AACGCCGCGTGAAGGAAGAAGGCTTTCGGGTTGTAAACTTCTTTTGTCAGGGACGAATCAATGACGGTACCTGACGAATAAGCCACGGCTAACTACGTGCCAGCAGCCGCGGTAATACGTAGGTGGCAAGCGTTGTCCGGATTTATTGGGCGTAAAGGGAACGCAGGCGGTCCTTTAAGTCTGATGTGAAAGCCTTCGGCTTAACCGAAGAATTGCATTGGAAACTGGAGGACTTGAGTGCAGAAGAGGAGAGTGGAACTCCATGTGTAGCGGTGAAATGCGTAGATATATGGAAGAACACCAGTGGCGAAAGCGGCTCTCTGGTCTGTAACTGACGCTGAGGTTCGAAA
M03268:269:000000000-BKKRL:1:1103:12819:3859 1:N:0:65/M03268:269:000000000-BKKRL:1:1103:12819:3859 2:N:0:65	M03268:269:000000000-BKKRL:1:1103:12819:3859 1:N:0:65/M03268:269:000000000-BKKRL:1:1103:12819:3859 2:N:0:65	20	0	6	0.487805	0	1.39861	0	0	0	0	0	0	1	0	0	0	0	0	0	0	0	0	0	0	0	0	0	0	0	0	0	0	0	0	0	0	0	0	0	0	6	2	6	3	1	0	1	CCTACGGGTGGCAGCAGTAGGGAATCTTCCGCAATGGACGAAAGTCTGACGGAGCAACGCCGCGTGAGCGAAGAAGGTCTTCGGATCGTAAAGCTCTGTTGTCAGGGAAGAACAAGTATCGTTCGAACAGGGCGGTACCTTGACGGTACCTGACGAGGAAGCCACGGCTAACTACGTGCCAGCAGCCGCGGTAATACGTAGGTGGCAAGCGTTGTCCGGAATTATTGGGCGTAAAGCGCGCGCAGGCGGTTCCTTAAGTCTGATGTGAAATCTCGCGGCTCAACCGCGAGCGGCCATTGGAAACTGGGGAACTTGAGTGCAGGAGAGGGGAGCGGAATTCCACGTGTAGC
M03268:269:000000000-BKKRL:1:1104:12828:10316 1:N:0:67/M03268:269:000000000-BKKRL:1:1104:12828:10316 2:N:0:67	M03268:269:000000000-BKKRL:1:1104:12828:10316 1:N:0:67/M03268:269:000000000-BKKRL:1:1104:12828:10316 2:N:0:67	8	0	5	0.195122	0	0.813004	0	0	0	0	0	0	0	0	0	0	0	0	0	0	0	0	0	0	0	0	0	0	0	0	0	0	0	0	0	0	0	0	0	0	1	1	0	0	5	0	1	CCTACGGGAGGCTGCAGGTCTTCATGTTTTTGCTCTGCTGGCTCCTTCCGTCTGGTTGTTTTATCAGTGGCAGTGGAATGGACTGTTTCTTCTGCAGTGGCAGGGAGCAGTCTTCCTGTTCTGTCTGTTCGCGCTTCCCGTTTCAACATTCTGTTTTTCTTAAGGTTAAGGTGTTCGTGTGAAGAACCTGCTTGATACTGTCACTCAGGCGGCCAACTCGCTGCTGACCGCGCTGAAGCTGCCGGATGAATCGGCACAGGCCAATCAGATCCTCGGCGAGATGAGCTTCCCGCAGTTCAGCCGTCTGCTGCCGTACCGGGACTATAACCAGGAGTCCGGCCTGTTCATGA
M03268:269:000000000-BKKRL:1:1104:20921:15616 1:N:0:66/M03268:269:000000000-BKKRL:1:1104:20921:15616 2:N:0:66	M03268:269:000000000-BKKRL:1:1104:20921:15616 1:N:0:66/M03268:269:000000000-BKKRL:1:1104:20921:15616 2:N:0:66	56	0	21	1.36585	0	4.54838	0	0	0	0	0	0	0	0	0	0	0	0	0	0	0	0	0	0	0	0	0	0	0	0	0	0	0	0	0	0	0	0	0	0	15	15	0	2	21	0	3	CCTACGGGTGGCTGATACAGAGGAGCTTGAAACGTGGCGCGCGCGTGTCATGGAGCGCTATTACTGGATACCTCAGGGGGGCGCTGATCCTGATTACGTCATCTGGGCAAAGGAAATCGCAGGAATAACCCGTGCGTGGACATTCCGCCATTATAAGGGGACCGGCACCGTTGGTGTGATGGTGGCTACCAGTAACCCGGTGAATCCGGCTCCTGGCGACGATCTCGTTAAGGCTGTACGTGACCATATTTTGCCGCTGGCACCTGTTGCTGGCGGCGGACTCTTTGTTTTCGCTGCCACTGAAAAAAGCATTCCGGTAACAGTCGCACTGGCCAAAGATACCCCTGTAG
M03268:269:000000000-BKKRL:1:1105:16432:25820 1:N:0:70/M03268:269:000000000-BKKRL:1:1105:16432:25820 2:N:0:70	M03268:269:000000000-BKKRL:1:1105:16432:25820 1:N:0:70/M03268:269:000000000-BKKRL:1:1105:16432:25820 2:N:0:70	11	0	8	0.268293	0	1.26539	0	0	0	0	0	0	0	0	0	0	0	0	0	0	0	0	0	0	0	0	0	0	0	0	0	0	0	0	0	0	0	0	0	0	0	0	8	1	0	1	1	CCTACGGGTGGCAGCAGTAGGGAATCTTCCGCAATGGACGAAAGTCTGACGGAGCAACGCCGCGTGAACGATGAAGGCCTTCGGGTCGTAAAGTTCTGTTGTTAGGGAAGAACAAGTACCGTTCAAATAGGGCGGTACCTTGACGGTACCTAACCAGAAAGCCACGGCTAACTACGTGCCAGCAGCCGCGGTAATACGTAGGTGGCAAGCGTTGTCCGGAATTATTGGGCGTAAAGCGCGCGCAGGCGGTCTCTTAAGTCTGATGTGAAATCTCGCGGCTCAACCGCGAGCGGCCATTGGAAACTGGGAGGCTTGAGTGCAGAAGAGGAGAGTGGAATTCCATGTGTAGC
M03268:269:000000000-BKKRL:1:1113:7668:14363 1:N:0:34/M03268:269:000000000-BKKRL:1:1113:7668:14363 2:N:0:34	M03268:269:000000000-BKKRL:1:1113:7668:14363 1:N:0:34/M03268:269:000000000-BKKRL:1:1113:7668:14363 2:N:0:34	10	0	3	0.243902	0	0.662589	0	0	2	0	0	0	0	1	0	1	0	2	0	0	0	0	3	0	0	0	1	0	0	0	0	0	0	0	0	0	0	0	0	0	0	0	0	0	0	0	0	AGTGGGGAATATTGGGCAATGGGCGCAAGCCTGACCCAGCAACGCCGCGTGAAGGAAGAAGGCTTTCGGGTTGTAAACTTCTTTTGTCAGGGACGAATCAATGACGGTACCTGACGAATAAGCCACGGCTAACTACGTGCCAGCAGCCGCGGTAATACGTAGGTGGCAAGCGTTGTCCGGATTTATTGGGCGTAAAGGGAACGCAGGCGGTCCTTTAAGTCTGATGTGAAAGCCTTCGGCTTAACCGAAGAATTGCATTGGAAACTGGAGGACTTGAGTGCAGAAGAGGAGAGTGGAACTCCATGTGTAGCGGTGAAATGCGTAGATATATGGAAGAACACCAGTGGCGA
M03268:269:000000000-BKKRL:1:1114:23868:6827 1:N:0:65/M03268:269:000000000-BKKRL:1:1114:23868:6827 2:N:0:65	M03268:269:000000000-BKKRL:1:1114:23868:6827 1:N:0:65/M03268:269:000000000-BKKRL:1:1114:23868:6827 2:N:0:65	10	0	4	0.243902	0	0.767479	0	0	0	0	0	0	0	0	0	0	0	0	0	0	0	0	0	0	0	0	0	0	0	0	0	0	0	0	0	1	0	0	0	0	2	0	2	0	1	0	4	CCTACGGGGGGCTGATCAAATTGGTTTCCTCCCAACCTGCACCATCCAATGTCTCAGCTATCAAGAGAAGACTTCCACCTGCTCGTGCAAGTGACAACATTAAGACCTATGTCATGTTTTGCCTTGTGGCATTACCTATGTGACCATGAAGAAGATATGAAGAAGTGGCATAAGAAACCCACTCCTGCACTTCAAGCACAGGTAAAAGAATGACAAGACAGATCAACCACCAATGTGAACTTCTCCAAAAAGGTGATTGCTCCAGTTGCTGCAGGACACAGCAATAGCCATAAGAACAACAGAGGTAACAAATAGAAGGGCCCTGCCCCCAGCCAGTGGAGGGAAAGGGA
M06129:42:000000000-CFRRB:1:1105:7658:18557 1:N:0:9/M06129:42:000000000-CFRRB:1:1105:7658:18557 2:N:0:9	M06129:42:000000000-CFRRB:1:1105:7658:18557 1:N:0:9/M06129:42:000000000-CFRRB:1:1105:7658:18557 2:N:0:9	60	0	18	1.46341	0	3.7623	0	0	0	0	0	0	0	0	0	0	0	0	0	0	0	0	0	0	0	0	0	0	0	0	11	18	10	0	0	5	7	1	3	5	0	0	0	0	0	0	0	CCTACGGGTGGCTGCAGTAGGGAATCTTCGGCAATGGACGAAAGTCTGACCGAGCAACGCCGCGTGAGTGAAGAAGGTTTTCGGATCGTAAAACTCTGTTGTTAGAGAAGAACAAGGACGTTAGTAACTGAACGTCCCCTGACGGTATCTAACCAGAAAGCCACGGCTAACTACGTGCCAGCAGCCGCGGTAATACGTAGGTGGCAAGCGTTGTCCGGATTTATTGGGCGTAAAGCGAGCGCAGGCGGTTTCTTAAGTCTGATGTGAAAGCCCCCGGCTCAACCGGGGAGGGTCATTGGAAACTGGGAGACTTGAGTGCAGAAGAGGAGAGTGGAATTCCCAGTGTAGCG
M06129:42:000000000-CFRRB:1:1108:15747:3356 1:N:0:7/M06129:42:000000000-CFRRB:1:1108:15747:3356 2:N:0:7	M06129:42:000000000-CFRRB:1:1108:15747:3356 1:N:0:7/M06129:42:000000000-CFRRB:1:1108:15747:3356 2:N:0:7	11	0	3	0.268293	0	0.707969	0	0	0	0	0	0	0	0	0	0	0	0	0	0	0	0	0	0	0	0	0	0	0	0	1	2	3	0	0	0	2	0	1	2	0	0	0	0	0	0	0	CCTACGGGGGGCAGCAGTGGGGAATTTTGGACAATGGGGGCAACCCTGATCCAGCCATGCCGCGTGCAGGATGAAGGCCTTCGGGTTGTAAACTGCTTTTGTCAGGGACGAAAAGGTTTCCGCTAATACCGGAGACTGCTGACGGTACCTGAAGAATAAGCACCGGCTAACTACGTGCCAGCAGCCGCGGTAATACGTAGGGTGCAAGCGTTAATCGGAATTACTGGGCGTAAAGCGTGCGCAGGCGGTTTCGTAAGACAGATGTGAAATCCCCGGGCTTAACCTGGGAATTGCATTTGTGACTGCGGGACTAGAGTTTGGCAGAGGGAGGTGGAATTCCAAGTGTAGCA
M06129:42:000000000-CFRRB:1:1111:26830:16101 1:N:0:6/M06129:42:000000000-CFRRB:1:1111:26830:16101 2:N:0:6	M06129:42:000000000-CFRRB:1:1111:26830:16101 1:N:0:6/M06129:42:000000000-CFRRB:1:1111:26830:16101 2:N:0:6	10	0	2	0.243902	0	0.488901	0	0	0	0	0	0	1	1	0	0	1	1	0	0	0	0	0	0	0	0	0	1	0	0	1	0	0	0	0	2	0	0	1	1	0	0	0	0	0	0	0	CCTACGGGTGGCAGCGTCTTTTCCAATACACGTCATACATGCAAAAAAAGACATACACCGAAGTGTATGTCTTGTAAAAAAATTGGTGGGCGATAACAGGATCGAACTGCTGACATCCTGCTTGTAAGGCAGGCGCTCTCCCAGCTGAGCTAATCGCCCGGATAGTGGTGACCCCTACGGGATTCGAACCCATGTTCTCGCCGTGAAAGGGCGGTGTCTTAAACCACTTGACCAAGGGGCCATGCTAGAGTAAATGATGGTGATCCACCCGAGATTCGAACTCGGGACACCCTGATTAAAAGTCAGGTGCTCTACCGACTGAGCTAGTGGATCATAAATTTGGCAGGGGT
M03268:269:000000000-BKKRL:1:1101:14530:8464 1:N:0:53/M03268:269:000000000-BKKRL:1:1101:14530:8464 2:N:0:53	M03268:269:000000000-BKKRL:1:1101:14530:8464 1:N:0:53/M03268:269:000000000-BKKRL:1:1101:14530:8464 2:N:0:53	3	0	1	0.0731707	0	0.263652	0	0	0	0	0	0	0	0	0	0	0	0	0	0	1	0	1	0	0	0	0	1	0	0	0	0	0	0	0	0	0	0	0	0	0	0	0	0	0	0	0	AACGCCGCGTGAACGATGAAGGTCTTAGGATCGTAAAGTTCTGTTGTTAGGGACGAAGGCCTTCGGGTCGTAAACCGCTTTCAGCAGGGACGAGGGGGAAACCTGACGGTACCTGCAGAAGAAGCCCCGGCTAACTACGTGCCAGCAGCCGCGGTAATACGTAGGGGGCGAGCGTTATCCGGATTCATTGGGCGTAAAGCGCTCGTAGGCGGTCCGTTAGGTCGGGAGTCAAATCCGGGGGCTCAACCCCCGCCCGCTCCCGATACCGGCGGACTTGAGTTTGGTAGGGGAAGGCGGAATTCCAAGTGTAGCGGTGGAATGCGCAGATATTTGGAAGAACACCGGTGGCG
M03268:269:000000000-BKKRL:1:1101:9800:11531 1:N:0:55/M03268:269:000000000-BKKRL:1:1101:9800:11531 2:N:0:55	M03268:269:000000000-BKKRL:1:1101:9800:11531 1:N:0:55/M03268:269:000000000-BKKRL:1:1101:9800:11531 2:N:0:55	5	0	2	0.121951	0	0.457991	0	0	0	0	0	0	2	1	0	0	0	0	0	0	0	0	2	0	0	0	0	0	0	0	0	0	0	0	0	0	0	0	0	0	0	0	0	0	0	0	0	GACGCCGCGTGCGGGACGAAGGCCTTCGGGTCGTAAACCGCTTTCAGCAGGGACGAGGGGGAAACCTGACGGTACCTGCAGAAGAAGCCCCGGCTAACTACGTGCCAGCAGCCGCGGTAATACGTAGGTGGCGAGCGTTATCCGGAATGATTGGGCGTAAAGGGTGCGTAGGCGGTACGGTAAGTCTGTAGTAAAAGGCGGCAGCTCAACTGTCGTAGGCTATGGAAACTGTCGAACTAGAGTGCAGAAGAGGGCGATGGAACTCCATGTGTAGCGGTAAAATGCGTAGATATATGGAAGAACACCAGTGGCGAAGGCGGTCGCCTGGTCTGTAACTGACGCTGAAGCAC
M03268:269:000000000-BKKRL:1:1104:16380:12738 1:N:0:55/M03268:269:000000000-BKKRL:1:1104:16380:12738 2:N:0:55	M03268:269:000000000-BKKRL:1:1104:16380:12738 1:N:0:55/M03268:269:000000000-BKKRL:1:1104:16380:12738 2:N:0:55	18	0	4	0.439024	0	0.97593	2	1	0	1	1	0	3	3	0	0	4	1	0	0	0	0	2	0	0	0	0	0	0	0	0	0	0	0	0	0	0	0	0	0	0	0	0	0	0	0	0	CCTACGGGGGGCAGCAGTGGGGAATCTTGCGCAATGGGCGAAAGCCTGACGCAGCGACGCCGCGTGCGGGACGAAGGGGGAGATGGTTAATACCCATTTTCAGTGACGGTACCGTAAGAGAAAGCCACGGCTAACTACGTGCCAGCAGCCGCGGTAATACGTAGGTGGCAAGCGTTGTCCGGAATTATTGGGCGTAAAGGGCGCGCAGGCGGTTTCATAAGTCTGTCTTAAAAGTGCGGGGCTTAACCCCGTGAGGGGACGGAAACTGTGAGACTGGAGTGTCGGAGAGGAAAGCGGAATTCCTAGTGTAGCGGTGAAATGCGTAGATATTAGGAGGAACACCAGTGGCG
M03268:269:000000000-BKKRL:1:1104:20444:13793 1:N:0:67/M03268:269:000000000-BKKRL:1:1104:20444:13793 2:N:0:67	M03268:269:000000000-BKKRL:1:1104:20444:13793 1:N:0:67/M03268:269:000000000-BKKRL:1:1104:20444:13793 2:N:0:67	3	0	3	0.0731707	0	0.468521	0	0	0	0	0	0	0	0	0	0	0	0	0	0	0	0	0	0	0	0	0	0	0	0	0	0	0	0	0	0	0	0	0	0	0	0	0	0	3	0	0	CCTACGGGTGGCAGCAGTAGGGAATCTTCGGCAATGGGGGCAACCCTGACCGAGCAACGCCGCGTGAGTGAAGAAGGTTTTCGGATCGTAAAGCTCTGTTGTAAGAGAAGAACGTGTGTGAGAGTGGAAAGTTCACACAGTGACGGTAACTTACCAGAAAGGGACGGCTAACTACGTGCCAGCAGCCGCGGTAATACGTAGGTCCCGAGCGTTGTCCGGATTTATTGGGCGTAAAGCGAGCGCAGGCGGTTTAATAAGTCTGAAGTTAAAGGCAGTGGCTTAACCATTGTTCGCTTTGGAAACTGTTAAACTTGAGTGCAGAAGGGGAGAGTGGAATTCCATGTGTAGCG
M03268:269:000000000-BKKRL:1:1107:9265:8859 1:N:0:40/M03268:269:000000000-BKKRL:1:1107:9265:8859 2:N:0:40	M03268:269:000000000-BKKRL:1:1107:9265:8859 1:N:0:40/M03268:269:000000000-BKKRL:1:1107:9265:8859 2:N:0:40	10	0	2	0.243902	0	0.53761	0	0	0	0	0	1	1	0	0	2	0	1	0	0	0	0	1	2	1	0	1	0	0	0	0	0	0	0	0	0	0	0	0	0	0	0	0	0	0	0	0	CCTACGGGAGGCTGCAGTGGGGAATATTGGGCAATGGGCGCAAGCCTGACCCAGCAACGCCGCGTGAAGGAAGAACGGCGCCTGTAGGGAATGACAGGCGAGTGACGGTACTTTATGAGGAAGCCACGGCTAACTACGTGCCAGCAGCCGCGGTAATACGTAGGTGGCGAGCGTTATCCGGAATCATTGGGCGTAAAGAGGGAGCAGGCGGCAGTGCAGGTCTGCGGTGAAAGCCCGAAGCTAAACTTCGGTAAGCCGTGGAAACCGCACAGCTAGAGAGCATCAGAGGATCGCGGAATTCCATGTGTAGCGGTGAAATGCGTAGATATATGGAGGAACACCAGTGGCGA
M03268:269:000000000-BKKRL:1:1108:15361:6276 1:N:0:70/M03268:269:000000000-BKKRL:1:1108:15361:6276 2:N:0:70	M03268:269:000000000-BKKRL:1:1108:15361:6276 1:N:0:70/M03268:269:000000000-BKKRL:1:1108:15361:6276 2:N:0:70	3	0	3	0.0731707	0	0.468521	0	0	0	0	0	0	0	0	0	0	0	0	0	0	0	0	0	0	0	0	0	0	0	0	0	0	0	0	0	0	0	0	0	0	0	0	3	0	0	0	0	CCTACGGGTGGCTGAGAGGAGGTGCACACCCGACAGTTCTGTCCTTCCCCCCTATTTTGGTTTATAAATGTCCCATTTTTGGACTCGTGGAGGAAAATGAGAAATAAATGTAAGTAAGAAAAAAAGGCCGTTTTTAAATTAGAGAAAATCACCTCATTTAAACACGTTTTAATGCTTGCGGCGCTCTGATTCTTTTGCATAAAGGTACATTGTAATCCTCCTGGCAGCTTTGTTTTCAAACCTGTTGGCACAATGTAACGTGAGAGCAGAGCTGCTCTGCAGCATACCTACAAACAGTGAAATTATCAGTGCATTATGAAGACCTCTGAAACATTCATTTTTACACAGAT
M03268:269:000000000-BKKRL:1:1109:19792:16214 1:N:0:53/M03268:269:000000000-BKKRL:1:1109:19792:16214 2:N:0:53	M03268:269:000000000-BKKRL:1:1109:19792:16214 1:N:0:53/M03268:269:000000000-BKKRL:1:1109:19792:16214 2:N:0:53	12	0	3	0.292683	0	0.642024	0	0	0	0	0	1	3	1	0	0	1	0	0	1	1	1	2	0	1	0	0	0	0	0	0	0	0	0	0	0	0	0	0	0	0	0	0	0	0	0	0	GACTACAAGGGTATCTAATCCTGTTCGCTCCCCTAGCTTTCGCTCCTCAGCGTCAGTTGTGGCCCAGAAGGCCGCCTTCGCCACCGGTGTTCTTCCAAATATCTGCGCATTCCACCGCTACACTTGGAATTCCGCCTTCCCCTACCAAACTCAAGTCCGCCGGTATCGGGAGCGGGCGGGGGTTGAGCCCCCGGATTTGACTCCCGACCTAACGGACCGCCTACGAGCGCTTTACGCCCAATGAATCCGGATAACGCTCGCCCCCTACGTATTACCGCGGCTGCTGGCACGTAGTTAGCCGGGGCTTCTTCTGCAGGTACCGTCAGGTTTCCCCCTCGTCCCTGCTGAAA
M03268:269:000000000-BKKRL:1:1110:29254:17823 1:N:0:33/M03268:269:000000000-BKKRL:1:1110:29254:17823 2:N:0:33	M03268:269:000000000-BKKRL:1:1110:29254:17823 1:N:0:33/M03268:269:000000000-BKKRL:1:1110:29254:17823 2:N:0:33	13	0	3	0.317073	0	0.686987	0	2	0	0	0	0	0	1	0	1	0	0	0	2	0	0	1	0	3	0	1	0	1	1	0	0	0	0	0	0	0	0	0	0	0	0	0	0	0	0	0	CCTACGGGAGGCAGCAGTGGGGAATCTTCCGCAATGGGCGAAAGCCTGACGGAGCAACGCCGCGTGAACGATGAAGGTCTTCGGATCGTAAAGTTCTGTTGTTAGGGACGAAGGATACGAATCATAATACGGTTTTTATTTGCCGGTACCTCACGAGGACGCCACGGCTAACTACGTGCCAGCAGCCGCGGTAATACGTAGGCGGCACGCGTTGTCCGGAATTATTGGGCGTAAAGGGAGCGCAGGCGGGAAACGAAGCGGATGTTAAAAGTGCGGGGCTCAACCCCGTGAGGGGGGCCGAACTGGTTTTCTTGAGTGCAGGAGAGGAAAGCGGAATTCCCAGGGGAGCG
M03268:269:000000000-BKKRL:1:1114:15377:7499 1:N:0:65/M03268:269:000000000-BKKRL:1:1114:15377:7499 2:N:0:65	M03268:269:000000000-BKKRL:1:1114:15377:7499 1:N:0:65/M03268:269:000000000-BKKRL:1:1114:15377:7499 2:N:0:65	3	0	1	0.0731707	0	0.263652	0	0	0	0	0	0	0	1	0	0	0	0	0	0	0	0	0	0	0	0	0	0	0	0	0	0	0	0	0	0	0	0	0	0	1	1	0	0	0	0	0	CCTACGGGTGGCAGCAGTAGGGAATCTTCCGCAATGGACGAAAGTCTGACGGAGCAACGCCGCGTGAGTGATGAAGGTTTTCGGATCGTAAAGCTCTGTTGCCAGGGAAGAACGCCAGAGAGAGTAACTGCTCTTTGGGTGACGGTACCTGAGAAGAAAGCCCCGGCTAACTACGTGCCAGCAGCCGCGGTAATACGTAGGGGGCAAGCGTTGTCCGGAATTATTGGGCGTAAAGCGCGCGCAGGCGGTTCTTTAAGTCTGGTGTTTAAACCCGGAGCTTAACTTCGGGACGCACTGGAAACTGGGGAACTTGAGTGCAGAAGAGGAGAGTGGAATTCCACGTGTAGCGG
M03268:269:000000000-BKKRL:1:2112:11246:18905 1:N:0:67/M03268:269:000000000-BKKRL:1:2112:11246:18905 2:N:0:67	M03268:269:000000000-BKKRL:1:2112:11246:18905 1:N:0:67/M03268:269:000000000-BKKRL:1:2112:11246:18905 2:N:0:67	9	0	5	0.219512	0	0.908631	0	0	0	0	0	0	0	0	0	0	0	0	0	0	0	0	0	0	0	0	0	0	0	0	0	0	0	0	0	0	0	0	0	0	0	0	0	0	3	5	1	CCTACGGGCGGCAGCAGTAGGGAATCTTCCACAATGGACGCAAGTCTGATGGAGCAACGCCGCGTGAGTGAAGAAGGTTTTCGGATCGTAAAGCTCTGTTGTTGGTGAAGAAGGATAGAGGTAGTAACTGGCCTTTATTTGACGGTAATCAACCAGAAAGTCACGGCTAACTACGTGCCAGCAGCCGCGGTAATACGTAGGTGGCAAGCGTTGTCCGGATTTATTGGGCGTAAAGCGAGCGCAGGCGGAAAAATAAGTCTAATGTGAAAGCCCTCGGCTTAACCGAGGAACTGCATCGGAAACTGTTTTTCTTGAGTGCAGAAGAGGAGAGTGGAACTCCATGTGTAGCG
M03268:269:000000000-BKKRL:1:2113:6365:14131 1:N:0:63/M03268:269:000000000-BKKRL:1:2113:6365:14131 2:N:0:63	M03268:269:000000000-BKKRL:1:2113:6365:14131 1:N:0:63/M03268:269:000000000-BKKRL:1:2113:6365:14131 2:N:0:63	5	0	2	0.121951	0	0.457991	0	0	0	0	0	0	0	0	0	0	0	0	0	0	0	0	0	0	0	0	0	0	1	0	0	0	0	0	0	0	0	0	0	0	0	0	2	0	0	0	2	CCTACGGGAGGCAGCAGTGGGGAATTTTGGACAATGGGCGAAAGCCTGATCCAGCAATGCCGCGTGCAGGATGAAGGCCTTCGGGTTGTAAACTGCTTTTGTACGGAACGAAAAAGCTTCTCCTAATACGAGAGGCCCATGACGGTACCGTAAGAATAAGCACCGGCTAACTACGTGCCAGCAGCCGCGGTAATACGTAGGGTGCGAGCGTTAATCGGAATTACTGGGCGTAAAGCGTGCGCAGGCGGTTATGTAAGACAGATGTGAAATCCCCGGGCTCAACCTGGGAACTGCATTTGTGACTGCATGGCTAGAGTACGGTAGAGGGGGATGGAATTCCGCGTGTAGCA
M06129:42:000000000-CFRRB:1:1101:13637:11569 1:N:0:6/M06129:42:000000000-CFRRB:1:1101:13637:11569 2:N:0:6	M06129:42:000000000-CFRRB:1:1101:13637:11569 1:N:0:6/M06129:42:000000000-CFRRB:1:1101:13637:11569 2:N:0:6	12	0	4	0.292683	0	0.873038	0	0	0	0	0	0	0	0	0	0	0	0	0	0	0	0	0	0	0	0	0	0	0	0	2	1	0	0	0	3	0	0	2	4	0	0	0	0	0	0	0	CCTACGGGAGGCAGCAGTGGGGAATCTTCCGCAATGGGCGAAAGCCTGACGGAGCAACGCCGCGTGAACGAAGAAGGTCTTAGGATCGTAAAGTTCTGTTGTTAGGGGCGAAGGGCGATAGTTTAAATAAGGCTATTGTTTGACGGTACTTAACGAGGAAGCCACGGCTAACTACGTGCCAGCAGCCGCGGTAATACGTAGGCGGCAAGCGTTGTCCGGAATTATTGGGCGTAAAGGGAGCGCAGGCGGGAAATTAAGCGGACTTTAAAAGTGCGGGGCTCAACCCCGTGAGGGGGTCCGAACTGATTTTCTTGAGTGCAGGAGAGGGAAGCGGAATTCCTAGTGTAGCG
M06129:42:000000000-CFRRB:1:1102:24470:16669 2:N:0:4/M06129:42:000000000-CFRRB:1:1102:3824:12061 1:N:0:5	M06129:42:000000000-CFRRB:1:1102:24470:16669 2:N:0:4/M06129:42:000000000-CFRRB:1:1102:3824:12061 1:N:0:5	7	0	7	0.170732	0	1.09322	0	0	0	0	0	0	0	0	0	0	0	0	0	0	0	0	0	0	0	0	0	0	0	0	0	0	0	0	7	0	0	0	0	0	0	0	0	0	0	0	0	GACTACAAGGGTATCTAATCCCGTTCGCTCCCCTGGCTTTCGCGCCTCAGCGTCAGTTGTCGTCCAGAAAGCCGCTTTCGCCACTGGTGTTCCTCCTAATATCTACGCATTTCACCGCTACACTAGGAATTCCGCTTTCCTCTCCGACACTCCAGTCTCACAGTTTCCGTCCCCTCACGGGGTTAAGCCCCGCACTTTTAAGACAGACTTAAGAAACCGCCTGCGCTCGCTTTACGCCCAATAAATCCGGACAACGCTTGCCACCTACGTATTACCGCGGCTGCTGGCACGTAGTTAGCCGTGGCTTTCTGGTTAGATACCGTCAGGGGACGTTCAGTTACTAACGTCCT
M06129:42:000000000-CFRRB:1:1105:10793:8516 2:N:0:4/M06129:42:000000000-CFRRB:1:1104:18838:18119 1:N:0:5	M06129:42:000000000-CFRRB:1:1105:10793:8516 2:N:0:4/M06129:42:000000000-CFRRB:1:1104:18838:18119 1:N:0:5	11	0	11	0.268293	0	1.71791	0	0	0	0	0	0	0	0	0	0	0	0	0	0	0	0	0	0	0	0	0	0	0	0	0	0	0	0	11	0	0	0	0	0	0	0	0	0	0	0	0	GACTACTGGGGTATCTAATCCCGTTCGCTACCCTAGCTTTCGAGCCTCAGCGTCAGTTACAGTCCAGAAAGCCGCCTTCGCCACTGGTGTTCTTCCCAATATCTACGCATTTCACCGCTACACTGGGAATTCCGCTTTCCTCTCCTGCACTCAAGAAAACCAGTTCGGACCCCCTCACGGGGTTGAGCCCCGCACTTTTAAGATCCGCTTAGTTTCCCGCCTGCGCTCCCTTTACGCCCAATAATTCCGGACAACGCTTGCCGCCTACGTATTACCGCGGCTGCTGGCACGTAGTTAGCCGTGGCTTTCTGGTTAGATACCGTCAATACAAGAACAGTTACTCTCCTGCA
M06129:42:000000000-CFRRB:1:2104:23753:9620 2:N:0:4/M06129:42:000000000-CFRRB:1:2101:18099:13086 1:N:0:5	M06129:42:000000000-CFRRB:1:2104:23753:9620 2:N:0:4/M06129:42:000000000-CFRRB:1:2101:18099:13086 1:N:0:5	5	0	5	0.121951	0	0.780869	0	0	0	0	0	0	0	0	0	0	0	0	0	0	0	0	0	0	0	0	0	0	0	0	0	0	0	0	5	0	0	0	0	0	0	0	0	0	0	0	0	CCTAGCTTTCGAGCCTCAGCGTCAGTTACAGTCCAGAAAGCCGCCTTCGCCACTGGTGTTCTTCCCAATATCTACGCATTTCACCGCTACACTGGGAATTCCGCTTTCCTCTCCTGCACTCAAGAAAACCAGTTCGGACCCCCTCACGGGGTTGAGCCCCGCACTTTTAAGATCCGCTTAGTTTCCCGCCTGCGCTCCCTTTACGCCCAATAATTCCGGACAACGCTTGCCGCCTACGTATTACCGCGGCTGCTGGCACGGAGTTAGCCGGTGCTTCTTCTGCGGGTAACGTCAATGAGCAAAGGTATTAACTTTACTCCCTTCCTCCCCGCTGAAAGTACTTTACAACC
M03268:269:000000000-BKKRL:1:1101:13011:17720 1:N:0:54/M03268:269:000000000-BKKRL:1:1101:13011:17720 2:N:0:54	M03268:269:000000000-BKKRL:1:1101:13011:17720 1:N:0:54/M03268:269:000000000-BKKRL:1:1101:13011:17720 2:N:0:54	4	0	2	0.097561	0	0.374492	0	0	0	0	0	0	0	0	0	0	0	0	0	0	0	1	2	0	0	1	0	0	0	0	0	0	0	0	0	0	0	0	0	0	0	0	0	0	0	0	0	AACGCCGCGTGAAGGAAGAAGGCTTTCGGGTTGTAAACTTCTTTTGTCAGGGACGAACAAATGACGGTACCTGACGAATAAGCCACGGCTAACTACGTGCCAGCAGCCGCGGTAATACGTAGGTGGCAAGCGTTATCCGGATTTATTGGGTGTAAAGGGCGTGTAGGCGGGACTGCAAGTCAGATGTGAAAACCACGGGCTTAACCTGTGGCCTGCATTTGAAACTGGCAGGCTTGAGTCTTGTAGAGGGGGGTAGAATTCCAGGTGTAGCGGTGAAATGCGTAGAGATCTGGAGGAATACCGGTGGCGAAGGCGGCCCCCTGGACAAAGACTGACGCTCAGGTGCGAAA
M03268:269:000000000-BKKRL:1:1101:14167:27104 1:N:0:54/M03268:269:000000000-BKKRL:1:1101:14167:27104 2:N:0:54	M03268:269:000000000-BKKRL:1:1101:14167:27104 1:N:0:54/M03268:269:000000000-BKKRL:1:1101:14167:27104 2:N:0:54	2	0	1	0.0487805	0	0.218085	0	0	0	0	0	0	0	0	0	0	0	0	0	0	0	1	0	0	1	0	0	0	0	0	0	0	0	0	0	0	0	0	0	0	0	0	0	0	0	0	0	GACGCCGCGTGCGGGACGAAGGCCTTCGGGTCGTAAACCGCTTTCAGCAGGGACGAGGGGGAAACCTGACGGTACCTGCAGAAGAAGCACCGGCTAACTCCGTGCCAGCAGCCGCGGTAATACGGAGGGTGCAAGCGTTAATCGGAATTACTGGGCGTAAAGCGCACGCAGGCGGTCTGTCAAGTCGGATGTGAAATCCCCGGGCTCAACCTGGGAACTGCATTCGAAACTGGCAGGCTTGAGTCTTGTAGAGGGGGGTAGAATTCCAGGTGTAGCGGTGAAATGCGTAGAGATCTGGAGGAATACCGGTGGCGAAGGCGGCCCCCTGGACAAAGACTGACGCTCAGGTG
M03268:269:000000000-BKKRL:1:1101:16871:12879 1:N:0:43/M03268:269:000000000-BKKRL:1:1101:16871:12879 2:N:0:43	M03268:269:000000000-BKKRL:1:1101:16871:12879 1:N:0:43/M03268:269:000000000-BKKRL:1:1101:16871:12879 2:N:0:43	2	0	2	0.0487805	0	0.312348	0	0	0	0	0	0	0	2	0	0	0	0	0	0	0	0	0	0	0	0	0	0	0	0	0	0	0	0	0	0	0	0	0	0	0	0	0	0	0	0	0	AATGCCGCGTGAGTGAAGACGGTTTTCGGACTGTAAAGCTCTGTTGTAAGAGAAAAACGGCCGACATAGGGAATGATGTCGGAGTGATGGTATCTTACCAGAAAGTCACGGCTAACTACGTGCCAGCAGCCGCGGTAATACGTAGGTGGCGAGCGTTATCCGGAATGATTGGGCGTAAAGGGTGCGTAGGCGGTACGGTAAGTCTGTAGTAAAAGGCGGCAGCTCAACTGTCGTAGGCTATGGAAACTGTCGAACTAGAGTGCAGAAGAGGGCGATGGAACTCCATGTGTAGCGGTAAAATGCGTAGATATTAGGAGGAACACCAGTGGCGAAAGCGGCTTTCTGGACGA
M03268:269:000000000-BKKRL:1:1101:18210:18728 1:N:0:32/M03268:269:000000000-BKKRL:1:1101:18210:18728 2:N:0:32	M03268:269:000000000-BKKRL:1:1101:18210:18728 1:N:0:32/M03268:269:000000000-BKKRL:1:1101:18210:18728 2:N:0:32	2	0	1	0.0487805	0	0.218085	1	0	0	0	0	0	0	0	0	0	1	0	0	0	0	0	0	0	0	0	0	0	0	0	0	0	0	0	0	0	0	0	0	0	0	0	0	0	0	0	0	AACGCCGCGTGAGCGAAGACGGCCTTCGGGTTGTAAAGCTCTGTTATACGGGACGAACGGGGAAGTGGCTAATACCCATTTTCAGTGACGGTACCGTAAGAGAAAGCCACGGCTAACTACGTGCCAGCAGCCGCGGTAATACGTAGGTGGCAAGCGTTGTCCGGATTTATTGGGCGTAAAGCGAGCGCAGGCGGTTTCTTAAGTCTGATGTGAAAGCCCCCGGCTCAACCGGGGAGGGTCATTGGAAACTGGGAGACTTGAGTGCAGAAGAGGAGAGTGGAATTCCATGTGTAGCGGTGAAATGCGTAGATATATGGAGGAACACCAGTGGCGAAGGCGGCTCTCTGGTC
M03268:269:000000000-BKKRL:1:1101:26676:9984 1:N:0:67/M03268:269:000000000-BKKRL:1:1101:26676:9984 2:N:0:67	M03268:269:000000000-BKKRL:1:1101:26676:9984 1:N:0:67/M03268:269:000000000-BKKRL:1:1101:26676:9984 2:N:0:67	2	0	2	0.0487805	0	0.312348	0	0	0	0	0	0	0	0	0	0	0	0	0	0	0	0	0	0	0	0	0	0	0	0	0	0	0	0	0	0	0	0	0	0	0	0	0	0	2	0	0	AACGCCGCGTGAGTGATGACGGCCTTCGGGTTGTAAAGCTCTGTCTTCAGGGACGATAATGACGGTACCTGAGGAGGAAGCCACGGCTAACTACGTGCCAGCAGCCGCGGTAATACGTAGGTGGCGAGCGTTGTCCGGATTTACTGGGCGTAAAGGGAGCGTAGGCGGATTTTTAAGTGAGATGTGAAATACTCGGGCTTAACCTGAGTGCTGCATTTCAAACTGGAAGTCTAGAGTGCAGGAGAGGAGAAGGGAATTCCTAGTGTAGCGGTGAAATGCGTAGAGATTAGGAAGAACACCAGTGGCGAAGGCGCTTCTCTGGACTGTAACTGACGCTGAGGCTCGAAAGC
M03268:269:000000000-BKKRL:1:1103:23441:11392 1:N:0:33/M03268:269:000000000-BKKRL:1:1103:23441:11392 2:N:0:33	M03268:269:000000000-BKKRL:1:1103:23441:11392 1:N:0:33/M03268:269:000000000-BKKRL:1:1103:23441:11392 2:N:0:33	2	0	2	0.0487805	0	0.312348	0	2	0	0	0	0	0	0	0	0	0	0	0	0	0	0	0	0	0	0	0	0	0	0	0	0	0	0	0	0	0	0	0	0	0	0	0	0	0	0	0	CCTACGGGAGGCAGCAGTGGGGAATCTTCCGCAATGGGCGAAAGCCTGACGGAGCAACGCCGCGTGAACGATGAAGGTCTTAGGATCGTAAAGTTCTGTTGTTAGGGACGAAGGCCTTCGGGTCGTAAACCGCTTTCAGCAGGGACGAGGGGGAAACCTGACGGTACCTGCAGAAGAAGCCCCGGCTAACTACGTGCCAGCAGCCGCGGTAATACGTAGGGGGCGAGCGTTATCCGGATTCATTGGGCGTAAAGCGCTCGTAGGCGGTTTCATAAGTCTGTCTTAAAAGTGCGGGGCTTAACCCCGTGAGGGGACGGAAACTGTGAGACTGGAGTGTCGGAGAGGAAAGC
M03268:269:000000000-BKKRL:1:1103:25553:8968 1:N:0:43/M03268:269:000000000-BKKRL:1:1103:25553:8968 2:N:0:43	M03268:269:000000000-BKKRL:1:1103:25553:8968 1:N:0:43/M03268:269:000000000-BKKRL:1:1103:25553:8968 2:N:0:43	2	0	2	0.0487805	0	0.312348	0	0	0	0	0	0	0	2	0	0	0	0	0	0	0	0	0	0	0	0	0	0	0	0	0	0	0	0	0	0	0	0	0	0	0	0	0	0	0	0	0	CCTACGGGAGGCAGCAGTAGGGAATCTTCCGCAATGGGCGCAAGCCTGACGGAGCGATGCCGCGTGAGCGAGGAAGGCCTTCGGGTTGTAAAGCTCTGTTGTCAGGGAAGAACAAGTGCCGTTCGATAAGGGCGGTACCTTGACGGTACCTGACGAGAAAGCCCCGGCTAACTACGTGCCAGCAGCCGCGGTAATACGTAGGGGGCGAGCGTTGTCCGGAATTATTGGGCGTAAAGCGCGCGCAGGCGGCCTCTTAAGTCTGATGTGAAAGCCCACGGCTCAACCGTGGAGGGTCATTGGAAACTGGGAGGCTTGAGTGCAGGAGAGGGAAGCGGAATTCCACGTGTAGC
M03268:269:000000000-BKKRL:1:1103:7267:8208 1:N:0:68/M03268:269:000000000-BKKRL:1:1103:7267:8208 2:N:0:68	M03268:269:000000000-BKKRL:1:1103:7267:8208 1:N:0:68/M03268:269:000000000-BKKRL:1:1103:7267:8208 2:N:0:68	2	0	1	0.0487805	0	0.218085	0	0	0	0	0	0	0	0	0	0	0	0	0	0	0	0	0	0	0	0	0	0	0	0	0	0	0	0	0	0	0	0	0	0	0	0	0	0	0	1	1	CCTACGGGGGGCTGATCAAATTGGTTTCCTCTCAGCCTGCATCACCCATTGTCTCATCTATCAAAAGAAGATGTCCTTCTGCTCAAGCAAGTGACAACAGTAAGACTATGTCATGTTTTGCCGTGTGGCAGTACCTACATGACCATGGAGAAGATATGAAGAAGTGACATAAAAAACCCACTCCTGCACTTCATGCACAGGTAAAAGAATTACAAGACAGATCAACCACCAAGGTGAACTTCTCCAAAAAGATGATTGCTCCAGTTGCTGTGGGACACCGCAATAGCCATAAGAACAACAGAGGTAACAAATAGAGGGGCCCTGCTTCCAGTCGGGGAGTAGAAAGTAAA
M03268:269:000000000-BKKRL:1:1103:9618:19232 1:N:0:68/M03268:269:000000000-BKKRL:1:1103:9618:19232 2:N:0:68	M03268:269:000000000-BKKRL:1:1103:9618:19232 1:N:0:68/M03268:269:000000000-BKKRL:1:1103:9618:19232 2:N:0:68	2	0	1	0.0487805	0	0.218085	0	0	0	0	0	0	0	0	0	0	0	0	0	0	0	0	0	0	0	0	0	0	0	0	0	0	0	0	0	0	0	0	0	0	0	0	0	0	0	1	1	CCTACGGGCGGCTGCAGATAGGCTTGTATGTTGTGTTAACAGGACAAGTCAGAAAGGCTGGATCACAGTGGCATGAAGCTGCGTTTTTGTTGTGTTCCAATGATGGAGATTGAGGCAAATTGAACTGAATTTATGGTTTTTGCTTGGGAGAAGGAGATGAGCAGCTTTTGCAGGCTGGGCATCAGCCAAGGCACTTGTAATGGACAGTAACAAGAATTCCAAAAACTGAGAAAAAAGAAGGTTGAGGTGGGACTGGAAGTTCCACTTCAGTGCACTGGCAGTAATCTCTCAGTTCTGAGTCAGATTACGGCCAGTTGTGCTCTCTTGTCATGCATGGACCTTTCCATAGG
M03268:269:000000000-BKKRL:1:1104:7144:24989 1:N:0:68/M03268:269:000000000-BKKRL:1:1104:7144:24989 2:N:0:68	M03268:269:000000000-BKKRL:1:1104:7144:24989 1:N:0:68/M03268:269:000000000-BKKRL:1:1104:7144:24989 2:N:0:68	2	0	2	0.0487805	0	0.312348	0	0	0	0	0	0	0	0	0	0	0	0	0	0	0	0	0	0	0	0	0	0	0	0	0	0	0	0	0	0	0	0	0	0	0	0	0	0	0	2	0	CCTACGGGCGGCAGCAGTGGGGAATATTGCACAATGGGCGCAAGCCTGATGCAGCAACGCCGCGTGCGGGATGACGGCCTTCGGGTTGTAAACCGCTTTCAGCAGGGACGAAGCTTTTTGTGACGGTACCTGCAGAAGAAGCACCGGCTAACTACGTGCCAGCAGCCGCGGTGATACGTAGGGTGCGAGCGTTGTCCGGATTTATTGGGCGTAAAGGGCTCGTAGGCGGTTGATCGCGTCGGAAGTGGAAACTTGATGCTTAACGTTGAGCGTGCTTTCGATACGGGTTGACTTGAGGAAGGTAGGGGAGAATGGAATTCCTGGTGGAGCGGTGGAATGCGCAGATATCA
M03268:269:000000000-BKKRL:1:1105:7574:13699 1:N:0:70/M03268:269:000000000-BKKRL:1:1105:7574:13699 2:N:0:70	M03268:269:000000000-BKKRL:1:1105:7574:13699 1:N:0:70/M03268:269:000000000-BKKRL:1:1105:7574:13699 2:N:0:70	2	0	2	0.0487805	0	0.312348	0	0	0	0	0	0	0	0	0	0	0	0	0	0	0	0	0	0	0	0	0	0	0	0	0	0	0	0	0	0	0	0	0	0	0	0	2	0	0	0	0	CCTACGGGTGGCAGATGGAGCTGTTGTCCCCATGGCCGATCCCCTCGAGGTTGCTGGGGATGAAATGGGCACGCAGCATTTTTTACCCAGCTTTTGACTCTTGATTTCCAGACCATAAAAAGTGCGAAGTTCCGACGTGTGGGATGGCTCGCAGTTTTCTTTGAAAGCAAAAGAAATGCAAACGGAGGAGGAATCCTGCATATCTGCTCTGTCTCGTTTCTGGACTTGAGCGCTGAGCTCCTAATCCTCTCTCCAGCCACTGACTCACTGCGTGCGAGTCACAAGATGCCTTTGTACCAGATCCTCCTTTCTCTTCTTCCTAAACCAGGCAGGCGGAGGCAGCTGCCTTT
M03268:269:000000000-BKKRL:1:1107:18040:24956 1:N:0:71/M03268:269:000000000-BKKRL:1:1107:18040:24956 2:N:0:71	M03268:269:000000000-BKKRL:1:1107:18040:24956 1:N:0:71/M03268:269:000000000-BKKRL:1:1107:18040:24956 2:N:0:71	2	0	2	0.0487805	0	0.312348	0	0	0	0	0	0	0	0	0	0	0	0	0	0	0	0	0	0	0	0	0	0	0	0	0	0	0	0	0	0	0	0	0	0	0	0	0	2	0	0	0	CCTACGGGTGGCAGCAGTGGGGAATATTGGACAATGGGCGCAAGCCTGATCCAGCCATGCCGCGTGAGTGATGAAGGCCTTAGGGTTGTAAAGCTCTTTCACCGATGAAGATAATGACGGTAGTCGGAGAAGAAGCCCCGGCTAACTTCGTGCCAGCAGCCGCGGTAATACGAAGGGGGCTAGCGTTGTTCGGAATTACTGGGCGTAAAGCGCACGTAGGCGGATATTTAAGTCAGGGGTGAAATCCCGCAGCTCAACTGCGGAACTGCCTTTGATACTGGGTATCTTGAGTATGGAAGAGGTAAGTGGAATTCCGAGTGTAGAGGTGAAATTCGTAGATATTCGGAGGA
M03268:269:000000000-BKKRL:1:1107:6899:19914 1:N:0:46/M03268:269:000000000-BKKRL:1:1107:6899:19914 2:N:0:46	M03268:269:000000000-BKKRL:1:1107:6899:19914 1:N:0:46/M03268:269:000000000-BKKRL:1:1107:6899:19914 2:N:0:46	2	0	1	0.0487805	0	0.218085	0	0	0	0	0	0	0	0	0	1	0	0	0	0	0	0	0	0	0	0	0	0	0	1	0	0	0	0	0	0	0	0	0	0	0	0	0	0	0	0	0	CCTACGGGTGGCAGGCGGATGAGCTTGTTTTTCACCACATTGCTGTCCGTCATCACCACCACGATGAACGAGTTGGTGTCCACCATGATGAGGTCATAGCGTCGAATGGTGGTGCGCCGCCGTTCCCCCGCCAAGGCAAAGGCGGGATAGTTGGTCAGCTGGGACACCATGCGCCCGGCCTGGTCGATGACCTTGTCCAGCTCCTGCATTTTCAAATGCAGGGCATCGTTGATCTGCTTCGTCTCCTCCAGGCTCAGCCGCTGTTCCTCCATCAGCTCGTTGACGTACAGCCGATATCCCTTGGGGGACGGCACCCGTCCGGCGGAGGTGTGGGGCTGCTCCAGATACCC
M03268:269:000000000-BKKRL:1:1108:10643:8488 1:N:0:70/M03268:269:000000000-BKKRL:1:1108:10643:8488 2:N:0:70	M03268:269:000000000-BKKRL:1:1108:10643:8488 1:N:0:70/M03268:269:000000000-BKKRL:1:1108:10643:8488 2:N:0:70	2	0	2	0.0487805	0	0.312348	0	0	0	0	0	0	0	0	0	0	0	0	0	0	0	0	0	0	0	0	0	0	0	0	0	0	0	0	0	0	0	0	0	0	0	0	2	0	0	0	0	CCTACGGGTGGCTGCAAAGAAAACAGCCAGAGTTTCTTCCTGAACATCAAGAAACACTTCTGTGCAGGTTCCAAAGCAATGGGCTGCCCAAGGAGGCCGTTGGATCTCCTCTGGAGATCTCCAAAAGCCACCTGGACACAATCCTGGGCACCCTGCTCTGGGTGTCCCTGCTGGAGCAGGGGATGGATCAGATGAAGCCGGAAGTCTCTGTCAACCCCAACCATCTGTGATTTTGTGATGTTAAACACATGCAGTGGGATCTGGATTGCAGAGGTGTATCAGCACACTGTGCCTAATAAAAATCTGTTTCCAGAAGTGGTGTAAAGCGTAATGGCCAGACTTTTGGGGAG
M03268:269:000000000-BKKRL:1:1108:16132:26245 1:N:0:52/M03268:269:000000000-BKKRL:1:1108:16132:26245 2:N:0:52	M03268:269:000000000-BKKRL:1:1108:16132:26245 1:N:0:52/M03268:269:000000000-BKKRL:1:1108:16132:26245 2:N:0:52	2	0	2	0.0487805	0	0.312348	0	0	0	0	0	0	0	0	0	0	0	0	0	2	0	0	0	0	0	0	0	0	0	0	0	0	0	0	0	0	0	0	0	0	0	0	0	0	0	0	0	CCTACGGGAGGCTGCCATGATGGGTAAAGATTTCGATGATTTGGCCAGCATTAAGCCGGAAGGATTTGATACCCTCAAGGACGCTCCCATGCAGATTGAGGCACAGGGGCTGAGTCACAAGGGTACCATCAAGCCCTTCGATTTGAACCTGCGCAAGGGAGAGGTTATTGGCCTGACCGGCCTGCTGGGTTCCGGCCGTTCCGAGCTGGCCCGTGTGATCTACGGCGCGGACAAGGCCCAGACCGGTACCTTGAAGGTGGCGGGCAAAGAGGCCAAGATCAACCAGCCCATTGATGCCATGCAGATGGGCATGGGCTTGCTGCCCGACGACCGCAAGGCTGAGGGTATCA
M03268:269:000000000-BKKRL:1:1108:2809:19749 1:N:0:37/M03268:269:000000000-BKKRL:1:1108:2809:19749 2:N:0:37	M03268:269:000000000-BKKRL:1:1108:2809:19749 1:N:0:37/M03268:269:000000000-BKKRL:1:1108:2809:19749 2:N:0:37	2	0	1	0.0487805	0	0.218085	0	0	0	1	0	0	0	0	0	0	0	1	0	0	0	0	0	0	0	0	0	0	0	0	0	0	0	0	0	0	0	0	0	0	0	0	0	0	0	0	0	CCTACGGGGGGCAGCAGTGGGGAATCTTCCGCAATGGGCGAAAGCCTGACGGAGCAACGCCGCGTGAACGATGAAGGTCTTAGGATCGTAAAGTTCTGTTGTTAGGGACGAAGGCCTTCGGGTCGTAAACCGCTTTCAGCAGGGACGAGGGGGAAACCTGACGGTACCTGCAGAAGAAGCCCCGGCTAACTACGTGCCAGCAGCCGCGGTAATACGTAGGCGGCAAGCGTTGTCCGGAATTATTGGGCGTAAAGGGAGCGCAGGCGGGAAACTAAGCGGATCTTAAAAGTGCGGGGCTCAACCCCGTGAGGGGGTCCGAACTGGTTTTCTTGAGTGCAGGAGAGGAAAGC
M03268:269:000000000-BKKRL:1:1109:19538:16516 1:N:0:46/M03268:269:000000000-BKKRL:1:1109:19538:16516 2:N:0:46	M03268:269:000000000-BKKRL:1:1109:19538:16516 1:N:0:46/M03268:269:000000000-BKKRL:1:1109:19538:16516 2:N:0:46	2	0	1	0.0487805	0	0.218085	0	0	0	0	0	0	0	0	0	1	0	0	0	0	0	0	0	0	0	0	1	0	0	0	0	0	0	0	0	0	0	0	0	0	0	0	0	0	0	0	0	CCTACGGGAGGCTGCAGTGGGGAATCTTCCGCAATGGGCGAAAGCCTGACGGAGCAACGCCGCGTGAACGATGAAGGTCTTAGGATCGTAAAGTTCTGTTGTTAGGGACGAAGGATAAGAATCATAATACGGTTTTTATTTGACGGTACCTAACGAGGAAGCCACGGCTAACTACGTGCCAGCAGCCGCGGTAATACGTAGGCGGTACGGTAAGTCTGTAGTAAAAGGCGGCAGCTCAACTGTCGTAGGCTATGGAAACTGTCGAACTAGAGTGCAGAAGAGGGCGATGGAACTCCATGTGTAGCGGTAAAATGCGTAGATATATGGAAGAACACCAGTGGCGAAGGCGG
M03268:269:000000000-BKKRL:1:1109:20120:7277 1:N:0:65/M03268:269:000000000-BKKRL:1:1109:20120:7277 2:N:0:65	M03268:269:000000000-BKKRL:1:1109:20120:7277 1:N:0:65/M03268:269:000000000-BKKRL:1:1109:20120:7277 2:N:0:65	2	0	1	0.0487805	0	0.218085	0	0	0	0	0	0	0	0	0	0	0	0	0	0	0	0	0	0	0	0	0	0	0	0	0	0	0	0	0	0	0	0	0	0	1	0	1	0	0	0	0	CCTACGGGAGGCAGCAGTGGGGAATATTGGACAATGGGCGAAAGCCTGATCCAGCAATGCCGCGTGAGTGATGAAGGCCTTAGGGTTGTAAAGCTCTTTTACCCGGGATGATAATGACAGTACCGGGAGAATAAGCTCCGGCTAACTCCGTGCCAGCAGCCGCGGTAATACGGAGGGAGCTAGCGTTATTCGGAATTACTGGGCGTAAAGCGCACGTAGGCGGCTTTGTAAGTTAGAGGTGAAAGCCTGGAGCTCAACTCCAGAATTGCCTTTAAGACTGCATCGCTTGAATCCAGGAGAGGTGAGTGGAATTCCGAGTGTAGAGGTGAAATTCGTAGATATTCGGAAGA
M03268:269:000000000-BKKRL:1:1110:14023:7809 1:N:0:69/M03268:269:000000000-BKKRL:1:1110:14023:7809 2:N:0:69	M03268:269:000000000-BKKRL:1:1110:14023:7809 1:N:0:69/M03268:269:000000000-BKKRL:1:1110:14023:7809 2:N:0:69	2	0	2	0.0487805	0	0.312348	0	0	0	0	0	0	0	0	0	0	0	0	0	0	0	0	0	0	0	0	0	0	0	0	0	0	0	0	0	0	0	0	0	0	0	0	0	0	0	0	2	CCTACGGGAGGCTGCTTTTGGGGCGGCTTTTGGGGCACCACGATGGGGTCTGGACTCTCGCTCCCCACTCCCTCCCTCCAGGCCAATCTGCCCCTGCTGCAGCGTGAGCTGCTGCACTGCGCCCGCATGGCCAAGCAGAGCCCGGCGCAGTACCTGGCACAGCACGAGCAGCTGCTGCTGGATGCCAACGCCTCCTCACCCATCGACTCCTCCGAGCTGCTCCTGGAGGTCAGCGAGAGTGGCAAGAGGAGGACACCAGACAGGTGAGGATGTGGTTTGTAGGGCTGTATCCGTATCGCCCCGACAGGTGGCGTGCGGTCAGGGGTGCCAAAGGGGTTCGCGGTTCTGGA
M03268:269:000000000-BKKRL:1:1110:21986:16369 1:N:0:70/M03268:269:000000000-BKKRL:1:1110:21986:16369 2:N:0:70	M03268:269:000000000-BKKRL:1:1110:21986:16369 1:N:0:70/M03268:269:000000000-BKKRL:1:1110:21986:16369 2:N:0:70	2	0	2	0.0487805	0	0.312348	0	0	0	0	0	0	0	0	0	0	0	0	0	0	0	0	0	0	0	0	0	0	0	0	0	0	0	0	0	0	0	0	0	0	0	0	2	0	0	0	0	CCTACGGGGGGCTGCAGTGAGCTGGGGTTCGGCCTCTTCTCTCATGTGACAGTGATAGGACTAGAGGGAATGGCTTCAAGCTGTGCCAGGGAAGATTCAGGCTGGACGTTAGGAAATACTACTTCTCTGAAAGGGTGGTCAGGCACTGGAATGGGCTGCCCAGGGCAGTGGTGCAGTCACCGACCCTGGAGGTGTTCAAAGAAGGCTTGGATGTTGTGTTGAGGGACATGGTTCAGTGAGAACCATTGGTGAAGGGCGAATGGTTGGACTGGATGATCCTGTGGGTCTTTTCCAACCTTTGTGATTCTATGATTCAATGATTCCAGGGAGACGTGTTAGAGACATTAGAA
M03268:269:000000000-BKKRL:1:1111:10877:14699 1:N:0:67/M03268:269:000000000-BKKRL:1:1111:10877:14699 2:N:0:67	M03268:269:000000000-BKKRL:1:1111:10877:14699 1:N:0:67/M03268:269:000000000-BKKRL:1:1111:10877:14699 2:N:0:67	4	0	3	0.097561	0	0.490147	0	0	0	0	0	0	0	0	0	0	0	0	0	0	0	0	0	0	0	0	0	0	0	0	0	0	0	0	0	0	0	0	0	0	0	0	0	0	1	0	3	CCTACGGGAGGCTGCAGTGGGGAATCTTCCGCAATGGACGAAAGTCTGACGGAGCAACGCCGCGTGAACGATGACGGCCTTCGGGTTGTAAAGTTCTGTTATACGGGACGAATGGCGTAGCGGTCAATACCCGTTACGAGTGACGGTACCGTAAGAGAAAGCCACGGCTAACTACGTGCCAGCAGCCGCGGTAATACGTAGGTGGCAAGCGTTGTCCGGAATTATTGGGCGTAAAGGGCGCGCAGGCGGCGTCGTAAGTCGGTCTTAAAAGTGCGGGGCTTAACCCCGTGAGGGGACCGAAACTGCGATGCTAGAGTATCGGAGAGGAAAGCGGAATTCCTAGTGTAGCG
M03268:269:000000000-BKKRL:1:1111:17560:20264 1:N:0:70/M03268:269:000000000-BKKRL:1:1111:17560:20264 2:N:0:70	M03268:269:000000000-BKKRL:1:1111:17560:20264 1:N:0:70/M03268:269:000000000-BKKRL:1:1111:17560:20264 2:N:0:70	2	0	2	0.0487805	0	0.312348	0	0	0	0	0	0	0	0	0	0	0	0	0	0	0	0	0	0	0	0	0	0	0	0	0	0	0	0	0	0	0	0	0	0	0	0	2	0	0	0	0	CCTACGGGTGGCAGCAGGCAGCTGGGAGCATCTGTGACTTCTGGCATAGACATCTGACCATAAACTTACACCAACTGCTTCAGCATACAGGCTGCGAGCTCAATGAAGCAAAACCAACGTGTGAATTACAACTTATAATCTGCCTAACATATGGAAAACACGTTAAATTCCCTCTGTCCTTTTACTAGGATTCACTTCAGAAGACTATTTTCTGAAGGTGTGATACATCAGTTTTCATTCTGCTTCACAAGGATGCATCGCACAGTGAGGTATCAGCTCAGGAAAGGGAGAAGAGCAGCAGGCTACCAACAAAAGACCCAAAGAACTCGATACAAGCCAAGCGTAAACAG
M03268:269:000000000-BKKRL:1:1112:19577:3417 1:N:0:69/M03268:269:000000000-BKKRL:1:1112:19577:3417 2:N:0:69	M03268:269:000000000-BKKRL:1:1112:19577:3417 1:N:0:69/M03268:269:000000000-BKKRL:1:1112:19577:3417 2:N:0:69	2	0	2	0.0487805	0	0.312348	0	0	0	0	0	0	0	0	0	0	0	0	0	0	0	0	0	0	0	0	0	0	0	0	0	0	0	0	0	0	0	0	0	0	0	0	0	0	0	0	2	CCTACGGGCGGAACCAGCAGCGTGTTTTCTTCCTCTTTGATCACCAGATGGTTCTCTGCAAGAAGGTAAGGACGTCCAGGCTGTGAGCAGCGCTGCTAAGGACGTGCTGGGAATGGGCTTTCTGATCCAAAGTGGTTTTTAGGACAAGGTGGCTGTTTGCTGTCTGTGCAGAGCAGGATATGGGTAGTGCTATGTGCTGCTGAATTACAGGGTGGTAAGTATAACATGACGGAGGGATTTTTATGCTAGTAGCAAATTCAGCCTCCCCTTGTTCATTTCATGCCTTTTTCTCATGTGCCCCTCGTTTTGGCTCATTGCCTCACTCCTGCTTTTGGGTTCTGGCTGCAGCA
M03268:269:000000000-BKKRL:1:1112:8526:7753 1:N:0:67/M03268:269:000000000-BKKRL:1:1112:8526:7753 2:N:0:67	M03268:269:000000000-BKKRL:1:1112:8526:7753 1:N:0:67/M03268:269:000000000-BKKRL:1:1112:8526:7753 2:N:0:67	2	0	1	0.0487805	0	0.218085	0	0	0	0	0	0	0	0	0	0	0	0	0	0	0	0	0	0	0	0	0	0	0	0	0	0	0	0	0	0	0	0	0	0	0	0	0	0	1	1	0	CCTACGGGGGGCAGCAGTGGGGAATATTGCACAATGGGCGCAAGCCTGATGCAGCCATGCCGCGTGTATGAAGAAGGCCTTCGGGTTGTAAAGTACTTTCAGCGAGGAGGAAGGCATTAAGGTTAATAACCTTAGTGATTGACGTTACTCGCAGAAGAAGCACCGGCTAACTCCGTGCCAGCAGCCGCGGTAATACGGAGGGTGCAAGCGTTAATCGGAATTACTGGGCGTAAAGCGCACGCAGGCGGTCTGTCAAGTCGGATGTGAAATCCCCGGGCTCAACCTGGGAACTGCATCCGAAACTGGCAGGCTAGAGTCTTGTAGAGGGGGGTAGAATTCCAGGTGTAGCG
M03268:269:000000000-BKKRL:1:1113:14165:17317 1:N:0:65/M03268:269:000000000-BKKRL:1:1113:14165:17317 2:N:0:65	M03268:269:000000000-BKKRL:1:1113:14165:17317 1:N:0:65/M03268:269:000000000-BKKRL:1:1113:14165:17317 2:N:0:65	2	0	1	0.0487805	0	0.218085	0	0	0	0	0	0	0	0	0	0	0	0	0	0	0	0	0	0	0	0	0	0	0	0	0	0	0	0	0	0	0	0	0	0	1	1	0	0	0	0	0	GACTTTTACCTGATCTACCATGTTTTTCTTCCTGTACCTGTCTGTGTTGTGCGGGCTCTACGGCCTTTGGTCTATGATACGACGATCCTGTTATCAGGACTCATCGATATTAGGTAAGAATCGGCGGGATGAATACTAAGATTCAAATACAATGTTAATTTTATGTTTAAAATGAGTGTTATATCACTTTGATAATGCGAATTAGCTCACAAAAATACACGTAACGACGCCATTTGCAAAATAAAATATTGGTATCTGCTGAAGCCAGGGTTGCCGGATAAGGCGTTTACGCCATCATCCGGCAAACCCGGGGCGCTTACAGAATTTCCAGCAGTTCCACTTCAAACACC
M03268:269:000000000-BKKRL:1:1113:14924:27931 1:N:0:56/M03268:269:000000000-BKKRL:1:1113:14924:27931 2:N:0:56	M03268:269:000000000-BKKRL:1:1113:14924:27931 1:N:0:56/M03268:269:000000000-BKKRL:1:1113:14924:27931 2:N:0:56	2	0	1	0.0487805	0	0.218085	0	0	0	0	0	0	0	0	0	0	0	0	0	0	0	0	0	1	0	0	1	0	0	0	0	0	0	0	0	0	0	0	0	0	0	0	0	0	0	0	0	AGTGGGGAATATTGGGCAATGGGCGCAAGCCTGACCCAGCAACGCCGCGTGAAGGAAGAAGGCTTTCGGGTTGTAAACTTCTTTTGTCAGGGACGAATCAATGACGGTACCTGACGAATAAGCCACGGCTAACTACGTGCCAGCAGCCGCGGTAATACGTAGGTGGCAAGCGTTATCCGGATTTATTGGGTGTAAAGCGCACGCAGGCGGTCTGTCAAGTCGGATGTGAAATCCCCGGGCTCAACCTGGGAACTGCATTCGAAACTGGCAGGCTTGAGTCTTGTAGAGGGGGGTAGAATTCCAGGTGTAGCGGTGAAATGCGTAGAGATCTGGAGGAATACCGGTGGCGA
M03268:269:000000000-BKKRL:1:2101:17571:28256 1:N:0:69/M03268:269:000000000-BKKRL:1:2101:17571:28256 2:N:0:69	M03268:269:000000000-BKKRL:1:2101:17571:28256 1:N:0:69/M03268:269:000000000-BKKRL:1:2101:17571:28256 2:N:0:69	2	0	2	0.0487805	0	0.312348	0	0	0	0	0	0	0	0	0	0	0	0	0	0	0	0	0	0	0	0	0	0	0	0	0	0	0	0	0	0	0	0	0	0	0	0	0	0	0	0	2	CCTACGGGCGGCAGCAGTGGGGAATATTGCACAATGGGGGAAACCCTGATGCAGCCATGCCGCGTGTGTGAAGAAGGCCTTCGGGTTGTAAAGCACTTTCAGCGAGGAGGAAAGGTCAGCAGCTAATACCTGCTGGCTGTGACGTTACTCGCAGAAGAAGCACCGGCTAACTCCGTGCCAGCAGCCGCGGTAATACGGAGGGTGCAAGCGTTAATCGGAATTACTGGGCGTAAAGCGCACGCAGGCGGTTGGATAAGTTAGATGTGAAAGCCCCGGGCTCAACCTGGGAATTGCATTTAAAACTGTCCAGCTAGAGTCTTGTAGAGGGGGGTAGAATTCCAGGTGTAGCG
M03268:269:000000000-BKKRL:1:2101:22283:23413 1:N:0:65/M03268:269:000000000-BKKRL:1:2101:22283:23413 2:N:0:65	M03268:269:000000000-BKKRL:1:2101:22283:23413 1:N:0:65/M03268:269:000000000-BKKRL:1:2101:22283:23413 2:N:0:65	6	0	2	0.146341	0	0.421958	0	0	0	0	0	0	0	0	0	0	0	0	0	0	0	0	0	0	0	0	0	0	0	0	0	0	0	0	0	1	0	0	0	2	1	0	0	0	1	1	0	CCTACGGGAGGCTGCTGCTGAGGAGATGCAGGGCTGAGGGTGGCCAGGCAGTGTCTGTTAGGGAGCAATTACTGTCATAGATCAGATTTGTTCACGTAATGAGTTAATGACTAAATAAAATTAGTCAGTCTAGTTAAAATAGTATGCTGTGTCTGAGAAGTGATAGAAGCTGATGCCTTCAGATGCTCACTGAAAAGTGATTTCCGCCTGTAGAGCATATGAAGATGTTGAAAGGCCAAGTGTGAGATACAGGCTAGATGTATATTCACTAACACAGGGAAAACACAGGCCCAGATATTCATTCTGGGGTGCACAAATTGGGAGAGTTGTTTCTGAGCACATGGGATGTA
M03268:269:000000000-BKKRL:1:2101:6594:6828 1:N:0:66/M03268:269:000000000-BKKRL:1:2101:6594:6828 2:N:0:66	M03268:269:000000000-BKKRL:1:2101:6594:6828 1:N:0:66/M03268:269:000000000-BKKRL:1:2101:6594:6828 2:N:0:66	2	0	1	0.0487805	0	0.218085	0	0	0	0	0	0	0	0	0	0	0	0	0	0	0	0	0	0	0	0	0	0	0	0	0	0	0	0	0	0	0	0	0	0	0	1	0	0	0	0	1	CCTACGGGTGGCAGCAGTGGGGAATATTGGACAATGGGGGGAACCCTGATCCAGCCATGCCGCGTGTGTGAAGAAGGCCTTTTGGTTGTAAAGCACTTTAAGCGAGGAGGAGGCTACCGAGATTAATACTCTTGGATAGTGGACGTTACTCGCAGAATAAGCACCGGCTAACTCTGTGCCAGCAGCCGCGGTAATACAGAGGGTGCAAGCGTTAATCGGATTTACTGGGCGTAAAGCGCGCGTAGGTGGCCAATTAAGTCAAATGTGAAATCCCCGAGCTTAACTTGGGAATTGCATTCGATACTGGTTGGCTAGAGTATGGGAGAGGATGGTAGAATTCCAGGTGTAGC
M03268:269:000000000-BKKRL:1:2107:11380:8237 1:N:0:54/M03268:269:000000000-BKKRL:1:2107:11380:8237 2:N:0:54	M03268:269:000000000-BKKRL:1:2107:11380:8237 1:N:0:54/M03268:269:000000000-BKKRL:1:2107:11380:8237 2:N:0:54	2	0	1	0.0487805	0	0.218085	0	0	0	0	0	0	0	0	0	0	1	0	0	0	0	1	0	0	0	0	0	0	0	0	0	0	0	0	0	0	0	0	0	0	0	0	0	0	0	0	0	CCTACGGGAGGCAGCATCATGCCGAGCAGCTGAGCCACCAGGCCATCCTTAGAGGGCAGCTCGGCCAGAGCGGCGATGTCCTCCAGGGGGATCACCTTGCCGTCCATGAAGCCGGCCTTGATGTTGAAACGATCGCCCATCTGCTTGGCGTACTTGTTGACAATACGCATGGGAGCGATGGGGTCGTCCTTAGAGATGGCGATGGAAGTAGTACCGTTGAGCACTTCATCCAGCTCACCGAGACCGACGTTGTCGGCAGCGCGGCGCAGCAGGGTGTTCTTCACGACGGAATATTCCACACCATTCTCTCTCAGTTCAGCACGCAGAGCAGTGTCCTCGGCCACGGTGAT
M03268:269:000000000-BKKRL:1:2107:16764:14091 1:N:0:49/M03268:269:000000000-BKKRL:1:2107:16764:14091 2:N:0:49	M03268:269:000000000-BKKRL:1:2107:16764:14091 1:N:0:49/M03268:269:000000000-BKKRL:1:2107:16764:14091 2:N:0:49	2	0	2	0.0487805	0	0.312348	0	0	0	0	0	0	0	0	0	0	0	2	0	0	0	0	0	0	0	0	0	0	0	0	0	0	0	0	0	0	0	0	0	0	0	0	0	0	0	0	0	ACCGTAAACAATTAGAACAACTAAACCAAAAGTGTCTTTATGAAGTATATGATGACGAGCAAGAAACAAATGATTTTCGTGTGGGATATATCAAAGCGATTTTTGATTCGTTCGTTATATTGGAAAAATACCATACTAGAGTGGGATTTGATGGATTTGCACTCTTGGCAAATGAAGCTATTTTTAAAGTTCAACAAGATACTCAATATTTGAAGCCGTACCAAAATTTAAATCGCCCTCAGGAACAAATACCTGAATTAAGTAAGGAAGGCGACACACTATTGAATTTTCTGGAATGGACGAAAAAGAACAACAAATTAGTGGAAATAATGACTGTCTGGGATGAGCTA
M03268:269:000000000-BKKRL:1:2107:22018:18385 1:N:0:61/M03268:269:000000000-BKKRL:1:2107:22018:18385 2:N:0:61	M03268:269:000000000-BKKRL:1:2107:22018:18385 1:N:0:61/M03268:269:000000000-BKKRL:1:2107:22018:18385 2:N:0:61	4	0	2	0.097561	0	0.374492	0	0	0	0	0	1	0	0	0	0	0	0	0	1	0	0	0	0	0	0	2	0	0	0	0	0	0	0	0	0	0	0	0	0	0	0	0	0	0	0	0	CCTACGGGGGGCTGCAGTGGGGAATATTGGGCAATGGGCGCAAGCCTGACCCAGCAACGCCGCGTGAAGGAAGAAGGCTTTCGGGTTGTAAACTTCTTTTGTCAGGGACGAACAAATGACGGTACCTGACGAATAAGCCACGGCTAACTACGTGCCAGCAGCCGCGGTAATACGTAGGTGGCAAGCGTTGTCCGGATTTATTGGGCGTAAAGCGAGTGCAGGCGGTTCAATAAGTCTGATGTGAAAGCCTTCGGCTCAACCGGAGAATTGCATCAGAAACTGTTGAACTTGAGTGCAGAAGAGGAGAGTGGAACTCCATGTGTAGCGGTGGAATGCGTAGATATATGGAA
M03268:269:000000000-BKKRL:1:2107:3371:13009 1:N:0:69/M03268:269:000000000-BKKRL:1:2107:3371:13009 2:N:0:69	M03268:269:000000000-BKKRL:1:2107:3371:13009 1:N:0:69/M03268:269:000000000-BKKRL:1:2107:3371:13009 2:N:0:69	4	0	3	0.097561	0	0.490147	0	0	0	0	0	0	0	0	0	0	0	0	0	0	0	0	0	0	0	0	0	0	0	0	0	0	0	0	0	0	0	0	0	0	0	0	0	0	1	0	3	CCTACGGGCGGCTGCAGTGGGGAATATTGGACAATGGGCGCAAGCCTGATCCAGCCATGCCGCGTGAGTGATGAAGGCCCTAGGGTTGTAAAGCTCTTTCACCGGTGAAGATAATGACGGTAACCGGAGAAGAAGCCCCGGCTAACTTCGTGCCAGCAGCCGCGGTAATACGAAGGGGGCTAGCGTTGTTCGGATTTACTGGGCGTAAAGCGCACGTAGGCGGACTTTTAAGTCAGGGGTGAAATCCCAGAGCTCAACTCTGGAACTGCCTTTGATACTGGAAGTCTTGAGTATGGTAGAGGTGAGTGGAATTCCGAGTGTAGAGGTGAAATTCGTAGATATTCGGAGGA
M03268:269:000000000-BKKRL:1:2108:16893:16223 1:N:0:70/M03268:269:000000000-BKKRL:1:2108:16893:16223 2:N:0:70	M03268:269:000000000-BKKRL:1:2108:16893:16223 1:N:0:70/M03268:269:000000000-BKKRL:1:2108:16893:16223 2:N:0:70	2	0	2	0.0487805	0	0.312348	0	0	0	0	0	0	0	0	0	0	0	0	0	0	0	0	0	0	0	0	0	0	0	0	0	0	0	0	0	0	0	0	0	0	0	0	2	0	0	0	0	CCTACGGGGGGCAGCAGGGGCTGACAGACTTGGGATCTGTTTGATCCCAGTGTGAATTGGGATCACAAATGAAGTTACGTAAGTAGTTTTAGGATCTCCATGAAGACAGAAGAAAAAGTATTGAAAATGAGAGGGAAAAAACTGTTTGGGACTTAAGAAGCAGCAGTACGATCACTTTAGTTTCCATTTTTTTTCTGAAGGCGGGGAAAAAAAAGGGGAAGTAGAATTTCTATGTGGGACTACATCACTTTAGGAGGCCAGCAGTGAGGGGGATACAAACTGTCTGGAAACAAGAAAATCCCTACACCCCTAAAATACTGGAGTCAAAGAATGGGAGACCTAAATTACCC
M03268:269:000000000-BKKRL:1:2109:11767:9466 1:N:0:66/M03268:269:000000000-BKKRL:1:2109:11767:9466 2:N:0:66	M03268:269:000000000-BKKRL:1:2109:11767:9466 1:N:0:66/M03268:269:000000000-BKKRL:1:2109:11767:9466 2:N:0:66	2	0	2	0.0487805	0	0.312348	0	0	0	0	0	0	0	0	0	0	0	0	0	0	0	0	0	0	0	0	0	0	0	0	0	0	0	0	0	0	0	0	0	0	0	2	0	0	0	0	0	CCTACGGGAGGCTGCTGTTGAAGTGGATCTCTTGTATGACAGGCAAACATACAAACAAACGCTTCCCTGAGACGCAGATGCTCTTGTAAGTGTTCCCTGTGGAGACTGTACGTTGAAGAGCATGCGGATAGCAAGCCCCCTGCTTTTCTGCCGAGCCTGAAACTGGAGTCTCTTAAGGCACCTTCAGAGATGGTTCGTGGTTTCACTGGGGAGTCTTTCCGGGTTAGCATAGAATGTAAAAGAATAGTTGGTAATGAAAGCAATGTCTTGTGGATACCGCTGTGGTCTAAATGCTTGGTGCTTGAGCTGTGTTGCCAACCTCTCTTCTCCTTTGGGTCTTAGATACCCCT
M03268:269:000000000-BKKRL:1:2112:18222:14605 1:N:0:65/M03268:269:000000000-BKKRL:1:2112:18222:14605 2:N:0:65	M03268:269:000000000-BKKRL:1:2112:18222:14605 1:N:0:65/M03268:269:000000000-BKKRL:1:2112:18222:14605 2:N:0:65	2	0	2	0.0487805	0	0.312348	0	0	0	0	0	0	0	0	0	0	0	0	0	0	0	0	0	0	0	0	0	0	0	0	0	0	0	0	0	0	0	0	0	0	2	0	0	0	0	0	0	CCTACGGGAGGCTGCACCTCCAGCACTGTGTTCAGTTTGGGGCTCTTCACTACAAGAAAGACACTGAGACCCTGCAGTGTGTCCAGAGAAGGGAAGTGAAGCAGAAGTCTTATGAGGAGTGGTGAAGGAACTGGGATTGTTTAGTCTGGAGAAGAGGAGGCTCAGGGGATATCTTACCACTCTTTAACTATCTGCAGGGGGGTTGTAGCAAGGTGGGTGTCAGCCTCTTCTCCCAGGGGACTAGCAATAAGACAAGAGGGAATGGCCTCAAGTTACACTAGGGGAGATTCAGAGTAGTTATTAGGTAAAATGTTTTCTTTGAAAGAGTGATTTGGCATTGGAAGAAGCTG
M03268:269:000000000-BKKRL:1:2113:6726:14109 1:N:0:70/M03268:269:000000000-BKKRL:1:2113:6726:14109 2:N:0:70	M03268:269:000000000-BKKRL:1:2113:6726:14109 1:N:0:70/M03268:269:000000000-BKKRL:1:2113:6726:14109 2:N:0:70	2	0	2	0.0487805	0	0.312348	0	0	0	0	0	0	0	0	0	0	0	0	0	0	0	0	0	0	0	0	0	0	0	0	0	0	0	0	0	0	0	0	0	0	0	0	2	0	0	0	0	CCTACGGGTGGCAGCAGTGGGGAATATTGCACAATGGGCGGAAGCCTGATGCAGCAACGCCGCGTGCGGGATGACGGCCTTCGGGTTGTAAACCGCTTTCGCCTGTGACGAAGCGTGAGTGACGGTAATGGGTAAAGAAGCACCGGCTAACTACGTGCCAGCAGCTGCGGTGATACGTAGGGTGCGAGCGTTGTCCGGATTTATTGGGCGTAAAGGGCTCGTAGGTGGTTGATCGTGTCGGAAGTGTAATCTTGGGGCTTAACCCTGAGCGTGCTTTCGATACGGGTTGACTTGAGGAAGGTAGGGGAGAATGGAATTCCTGGTGGAGCGGTGGAATGCGCAGATATCAG
M06129:42:000000000-CFRRB:1:1101:13178:9020 1:N:0:7/M06129:42:000000000-CFRRB:1:1101:13178:9020 2:N:0:7	M06129:42:000000000-CFRRB:1:1101:13178:9020 1:N:0:7/M06129:42:000000000-CFRRB:1:1101:13178:9020 2:N:0:7	2	0	2	0.0487805	0	0.312348	0	0	0	0	0	0	0	0	0	0	0	0	0	0	0	0	0	0	0	0	0	0	0	0	0	0	0	0	0	0	2	0	0	0	0	0	0	0	0	0	0	CCTACGGGGGGCAGCAGTGAGGAATATTGGTCAATGGCCGTAAGGCTGAACCAGCCAAGTAGCGTGAAGGACGACGGCCCTACGGGTTGTAAACTTCTTTTATAAGGGAATAAAGTTGCGTACGCGTACGCATTTGCATGTACCTTATGAATAAGCATCGGCTAACTCCGTGCCAGCAGCCGCGGTAATACGGAGGATGCGAGCGTTATCCGGATTTATTGGGTTTAAAGGGAGCGCAGACGGGAGGGTAAGTCAGCTGTGAAAGTTTGCGGCTCAACCGTAAAATTGCAGTTGAAACTGTCTTTCTTGAGTGCGGCAGAGGCAGGCGGAATTCGTGGTGTAGCGGTGAA
M06129:42:000000000-CFRRB:1:1103:19332:12325 1:N:0:6/M06129:42:000000000-CFRRB:1:1103:19332:12325 2:N:0:6	M06129:42:000000000-CFRRB:1:1103:19332:12325 1:N:0:6/M06129:42:000000000-CFRRB:1:1103:19332:12325 2:N:0:6	6	0	6	0.146341	0	0.937043	0	0	0	0	0	0	0	0	0	0	0	0	0	0	0	0	0	0	0	0	0	0	0	0	0	0	0	0	0	6	0	0	0	0	0	0	0	0	0	0	0	CCTACGGGGGGCAGCAGTGGGGAATATTGCACAATGGGGGAAACCCTGATGCAGCGACGCCGCGTGAGCGATGAAGTATTTCGGTATGTAAAGCTCTATCAGCAGGGAAGAAAATGACGGTACCTGACTAAGAAGCACCGGCTAAATACGTGCCAGCAGCCGCGGTAATACGTATGGTGCAAGCGTTATCCGGATTTACTGGGTGTAAAGGGAGCGTAGACGGAGTGGCAAGTCTGATGTGAAAACCCGGGGCTCAACCCCGGGACTGCATTGGAAACTGTCAATCTGGAGTACCGGAGAGGTAAGCGGAATTCCTAGTGTAGCGGTGAAATGCGTAGATATTAGGAGGA
M06129:42:000000000-CFRRB:1:1105:19687:9959 1:N:0:6/M06129:42:000000000-CFRRB:1:1105:19687:9959 2:N:0:6	M06129:42:000000000-CFRRB:1:1105:19687:9959 1:N:0:6/M06129:42:000000000-CFRRB:1:1105:19687:9959 2:N:0:6	4	0	4	0.097561	0	0.624695	0	0	0	0	0	0	0	0	0	0	0	0	0	0	0	0	0	0	0	0	0	0	0	0	0	0	0	0	0	4	0	0	0	0	0	0	0	0	0	0	0	CCTACGGGAGGCAGCAGTGGGGAATATTGCACAATGGGGGAAACCCTGATGCAGCGACGCCGCGTGAAGGATGAAGTATTTCGGTATGTAAACTTCTATCAGCAGGGAAGAAAATGACGGTACCTGACTAAGAAGCCCCGGCTAACTACGTGCCAGCAGCCGCGGTAATACGTAGGGGGCAAGCGTTATCCGGATTTACTGGGTGTAAAGGGAGCGTAGACGGCTGTGCAAGTCTGGAGTGAAAACCCGGGGCTCAACCCCGGGATTGCTTTGGAAACTGTGTAGCTGGAGTACCGGAGAGGCAAGTGGAATTCCTAGTGTAGCGGTGAAATGCGTAGATATTAGGAGGA
M06129:42:000000000-CFRRB:1:1109:5109:10134 2:N:0:4/M06129:42:000000000-CFRRB:1:1108:23243:7238 1:N:0:5	M06129:42:000000000-CFRRB:1:1109:5109:10134 2:N:0:4/M06129:42:000000000-CFRRB:1:1108:23243:7238 1:N:0:5	4	0	4	0.097561	0	0.624695	0	0	0	0	0	0	0	0	0	0	0	0	0	0	0	0	0	0	0	0	0	0	0	0	0	0	0	0	4	0	0	0	0	0	0	0	0	0	0	0	0	GACTACACGGGTATCTAATCCTGTTTGCTCCCCACGCTTTCGCACCTGAGCGTCAGTCTTCGTCCAGGGGGCCGCCTTCGCCACCGGTATTCCTCCAGATCTCTACGCATTTCACCGCTACACCTGGAATTCTACCCCCCTCTACGAGACTCAAGCTTGCCAGTATCAGATGCAGTTCCCAGGTTGAGCCCGGGGATTTCACATCTGACTTAACAAACCGCCTGCGTGCGCTTTACGCCCAGTAATTCCGATTAACGCTTGCACCCTCCGTATTACCGCGGCTGCTGGCACGGAGTTAGCCGGTGCTTCTTCTGCGGGTAACGTCAATTGCTGCGGTTATTAACCACAAC
M06129:42:000000000-CFRRB:1:1110:2062:15385 2:N:0:4/M06129:42:000000000-CFRRB:1:1109:9200:8991 1:N:0:5	M06129:42:000000000-CFRRB:1:1110:2062:15385 2:N:0:4/M06129:42:000000000-CFRRB:1:1109:9200:8991 1:N:0:5	2	0	2	0.0487805	0	0.312348	0	0	0	0	0	0	0	0	0	0	0	0	0	0	0	0	0	0	0	0	0	0	0	0	0	0	0	0	2	0	0	0	0	0	0	0	0	0	0	0	0	GACTACCGGGGTATCTAATCCTGTTTGCTCCCCACGCTTTCGCGCCTCAGCGTCAGTTATCGTCCAGCAATCCGCCTTCGCCACTGGTGTTCCTCCGTATATCTACGCATTTCACCGCTACACACGGAATTCCGATTGCCTCTCCGACACTCAAGAACTACAGTTTCAAATGCAGGCCACAGGTTGAGCCCGTGGTTTTCACATCTGACTTGCAGTCCCGCCTACACGCCCTTTACGCCCAATAATTCCGGACAACGCTTGCCACCTACGTATTACCGCGGCTGCTGGCACGTAGTTAGCCGTGGCTTTCTCTTACGGTACCGTCACTGACAAAGGGTATTAACCTCTGC
M06129:42:000000000-CFRRB:1:1110:23192:9462 1:N:0:10/M06129:42:000000000-CFRRB:1:1110:23192:9462 2:N:0:10	M06129:42:000000000-CFRRB:1:1110:23192:9462 1:N:0:10/M06129:42:000000000-CFRRB:1:1110:23192:9462 2:N:0:10	2	0	1	0.0487805	0	0.218085	0	0	0	0	0	0	0	0	0	0	0	0	0	0	0	0	0	0	0	0	0	0	0	0	0	0	0	0	0	0	0	0	0	1	0	0	1	0	0	0	0	CCTACGGGGGGCAGCAGTGGGGAATATTGCACAATGGGGGAAACCCTGATGCAGCGACGCCGCGTGAACGAAGAAGGTATTCGTATCGTAAAGTTCTGTCCTATGGGAAGATAATGACAGTACCATAGAAGAAAGCTCCGGCTAAATACGTGCCAGCAGCCGCGGTAATACGTATGGAGCGAGCGTTGTCCGGAATTATTGGGCGTAAAGGGTACGCAGGCGGTTTAATAAGTCGAATGTTAAAGATCGGGGCTCAACCCCGTAAAGCATTGGAAACTGATAAACTTGAGTAGTGGAGAGGAAAGTGGAATTCCTAGTGTAGTGGTGAAATACGTAGATATTAGGAGGAA
M06129:42:000000000-CFRRB:1:1110:29143:13135 2:N:0:4/M06129:42:000000000-CFRRB:1:1109:12423:6841 1:N:0:5	M06129:42:000000000-CFRRB:1:1110:29143:13135 2:N:0:4/M06129:42:000000000-CFRRB:1:1109:12423:6841 1:N:0:5	2	0	2	0.0487805	0	0.312348	0	0	0	0	0	0	0	0	0	0	0	0	0	0	0	0	0	0	0	0	0	0	0	0	0	0	0	0	2	0	0	0	0	0	0	0	0	0	0	0	0	GACTACACGGGTATCTAATCCTGTTTGCTCCCCACGCTTTCGCACCTGAGCGTCAGTCTTCGTCCAGGGGGCCGCCTTCGCCACCGGTATTCCTCCAGATCTCTACGCATTTCACCGCTACACCTGGAATTCTACCCCCCTCTACGAGACTCAAGCTTGCCAGTATCAGATGCAGTTCCCAGGTTGAGCCCGTGGATTTCACATCTGACTTGCAGTCCCGCCTACACGCCCTTTACACCCAATAAATCCGGATAACGCTTGCCACCTACGTATTACCGCGGCTGCTGGCACGTAGTTAGCCGTGGCTTATTCGTCAGGTACCGTCATTTGTTCGTCCCTGACAAAAGAAG
M06129:42:000000000-CFRRB:1:1110:9381:12152 1:N:0:6/M06129:42:000000000-CFRRB:1:1110:9381:12152 2:N:0:6	M06129:42:000000000-CFRRB:1:1110:9381:12152 1:N:0:6/M06129:42:000000000-CFRRB:1:1110:9381:12152 2:N:0:6	2	0	2	0.0487805	0	0.312348	0	0	0	0	0	0	0	0	0	0	0	0	0	0	0	0	0	0	0	0	0	0	0	0	0	0	0	0	0	2	0	0	0	0	0	0	0	0	0	0	0	CCTACGGGAGGCTGCAGTGGGGAATATTGCACAATGGGCGAAAGCCTGATGCAGCAACGCCGCGTGAGTGATGAAGGCCTTCGGGTCGTAAAACTCTGTCCTCAAGGAAGATAATGACGGTACTTGAGGAGGAAGCCCCGGCTAACTACGTGCCAGCAGCCGCGGTAATACGTAGGGGGCTAGCGTTATCCGGATTTACTGGGCGTAAAGGGTGCGTAGGCGGTCTTTCAAGTCAGGAGTGAAAGGCTACGGCTCAACCGTAGTAAGCTCTTGAAACTGGGAGACTTGAGTGCAGGAGAGGAGAGTGGAATTCCTAGTGTAGCGGTGAAATGCGTAGATATTAGGAGGAA
M06129:42:000000000-CFRRB:1:2101:14075:15876 1:N:0:6/M06129:42:000000000-CFRRB:1:2101:14075:15876 2:N:0:6	M06129:42:000000000-CFRRB:1:2101:14075:15876 1:N:0:6/M06129:42:000000000-CFRRB:1:2101:14075:15876 2:N:0:6	2	0	2	0.0487805	0	0.312348	0	0	0	0	0	0	0	0	0	0	0	0	0	0	0	0	0	0	0	0	0	0	0	0	0	0	0	0	0	2	0	0	0	0	0	0	0	0	0	0	0	CCTACGGGAGGCAGCAGTGGGGAATATTGCACAATGGGCGCAAGCCTGATGCAGCGACGCCGCGTGAGGGATGGAGGCCTTCGGGTTGTAAACCTCTTTTATCGGGGAGCAAGCGAGAGTGAGTTTACCCGTTGAATAAGCACCGGCTAACTACGTGCCAGCAGCCGCGGTAATACGTAGGGTGCAAGCGTTATCCGGAATTATTGGGCGTAAAGGGCTCGTAGGCGGTTCGTCGCGTCCGGTGTGAAAGTCCATCGCTTAACGGTGGATCCGCGCCGGGTACGGGCGGGCTTGAGTGCGGTAGGGGAGACTGGAATTCCCGGTGTAACGGTGGAATGTGTAGATATCGG
M06129:42:000000000-CFRRB:1:2102:26851:6499 1:N:0:7/M06129:42:000000000-CFRRB:1:2102:26851:6499 2:N:0:7	M06129:42:000000000-CFRRB:1:2102:26851:6499 1:N:0:7/M06129:42:000000000-CFRRB:1:2102:26851:6499 2:N:0:7	92	0	27	2.2439	0	5.50355	0	0	0	0	0	0	0	0	0	0	0	0	0	0	0	0	0	0	0	0	0	0	0	0	27	13	17	5	0	9	8	6	4	3	0	0	0	0	0	0	0	GGAATATTGCACAATGGGCGCAAGCCTGATGCAGCCATGCCGCGTGTATGAAGAAGGCCTTCGGGTTGTAAAGTACTTTCAGCGGGGAGGAAGGGAGTAAAGTTAATACCTTTGCTCATTGACGTTACCCGCAGAAGAAGCACCGGCTAACTCCGTGCCAGCAGCCGCGGTAATACGGAGGGTGCAAGCGTTAATCGGAATTACTGGGCGTAAAGCGCACGCAGGCGGTTTGTTAAGTCAGATGTGAAATCCCCGGGCTCAACCTGGGAACTGCATCTGATACTGGCAAGCTTGAGTCTCGTAGAGGGGGGTAGAATTCCAGGTGTAGCGGTGAAATGCGTAGAGATCTG
M06129:42:000000000-CFRRB:1:2104:12681:10435 2:N:0:4/M06129:42:000000000-CFRRB:1:2101:15419:13853 1:N:0:5	M06129:42:000000000-CFRRB:1:2104:12681:10435 2:N:0:4/M06129:42:000000000-CFRRB:1:2101:15419:13853 1:N:0:5	2	0	2	0.0487805	0	0.312348	0	0	0	0	0	0	0	0	0	0	0	0	0	0	0	0	0	0	0	0	0	0	0	0	0	0	0	0	2	0	0	0	0	0	0	0	0	0	0	0	0	CCTAGCTTTCGAGCCTCAGCGTCAGTTACAGTCCAGAAAGCCGCCTTCGCCACTGGTGTTCTTCCCAATATCTACGCATTTCACCGCTACACTGGGAATTCCGCTTTCCTCTCCTGCACTCAAGAAAACCAGTTCGGACCCCCTCACGGGGTTGAGCCCCGCACTTTTAAGATCCGCTTAGTTTCCCGCCTGCGCTCCCTTTACGCCCAATAATTCCGGACAACGCTTGCCGCCTACGTATTACCGCGGCTGCTGGCACGTAGTTAGCCGTGGCTTTCTGGTTAGATACCGTCAATACAAGAACAGTTACTCTCCTGCATGTTCTTCTCTAACAACAGAGTTTTACGATC
M06129:42:000000000-CFRRB:1:2104:13913:21332 2:N:0:4/M06129:42:000000000-CFRRB:1:2101:23689:24213 1:N:0:5	M06129:42:000000000-CFRRB:1:2104:13913:21332 2:N:0:4/M06129:42:000000000-CFRRB:1:2101:23689:24213 1:N:0:5	4	0	4	0.097561	0	0.624695	0	0	0	0	0	0	0	0	0	0	0	0	0	0	0	0	0	0	0	0	0	0	0	0	0	0	0	0	4	0	0	0	0	0	0	0	0	0	0	0	0	CCACACTTTCGAACCTCAGCGTCAGTTACAGACCAGAGAGCCGCTTTCGCCACTGGTGTTCTTCCATATATCTACGCATTTCACCGCTACACATGGAGTTCCACTCTCCTCTTCTGCACTCAAGTCCTCCAGTTTCCAATGCAATTCTTCGGTTAAGCCGAAGGCTTTCACATCAGACTTAAAGGACCGCCTGCGTTCCCTTTACGCCCAATAAATCCGGACAACGCTTGCCGCCTACGTATTACCGCGGCTGCTGGCACGTAGTTAGCCGTGGCTTCCTCGTTAGGTACCGTCAAATAAAAACCGTATTATGATTCTTATCCTTCGTCCCTAACAACAGAACTTTACGA
M06129:42:000000000-CFRRB:1:2104:21820:13067 2:N:0:4/M06129:42:000000000-CFRRB:1:2101:7230:16189 1:N:0:5	M06129:42:000000000-CFRRB:1:2104:21820:13067 2:N:0:4/M06129:42:000000000-CFRRB:1:2101:7230:16189 1:N:0:5	6	0	6	0.146341	0	0.937043	0	0	0	0	0	0	0	0	0	0	0	0	0	0	0	0	0	0	0	0	0	0	0	0	0	0	0	0	6	0	0	0	0	0	0	0	0	0	0	0	0	CCTAGCTTTCGAGCCTCAGCGTCAGTTACAGTCCAGAAAGCCGCCTTCGCCACTGGTGTTCTTCCCAATATCTACGCATTTCACCGCTACACTGGGAATTCCGCTTTCCTCTCCTGCACTCAAGAAAACCAGTTCGGACCCCCTCACGGGGTTGAGCCCCGCACTTTTAAGATCCGCTTAGTTTCCCGCCTGCGCGCCCTTTACGCCCAATAATTCCGGACAACGCTTGCCACCTACGTATTACCGCGGCTGCTGGCACGTAGTTAGCCGTGGCTTTCTCTTACGGTACCGTCACTGAAAATGGGTATTAACCATCTCCCCGTTCGTCCCGTATAACAGAGCTTTACAAC
