# Supplementary material for: Identification of a microbial sub-community from the feral chicken gut that reduces Salmonella colonization and improves gut health in a gnotobiotic chicken model
Source: Microbiol Spectr. 2024 Feb 5;12(3):e01621-23. doi: 10.1128/spectrum.01621-23 (PMC10913435; doi:10.1128/spectrum.01621-23)
Supplement: Table S7 — Functional clustering of KEGG modules of individual strains of Mix10. [file spectrum.01621-23-s0010.xlsx]

## Sheet: Sheet1
Table S7. Functional clustering of KEGG modules of individual strains of Mix10. The amino acid sequences were mapped against the KEGG (Kyoto Encyclopedia of Genes and Genomes) database using the BlastKOALA and GhostKOALA genome annotation tool. Each KEGG module was represented using the following scale: 0= Complete module, 1= 1 block missing, 2= 2 block missing and 3= module absent.
Entry	Module	Reaction	Faecalicoccus pleomorphus (SW56)	Lactobacillus agilis (SW282)	Staphylococcus saprophyticus (SW396)	Bacillus haynesii (SW536)	Enterococcus durans (SW641)	Olsenella sp. (SW781)	Megasphaera sp. (SW808)	Pseudoflavonifractor sp. (SW1122)	Massiliomicrobiota sp. (SW1139)	Megamonas funiformis (SW1228)
M00001	Glycolysis	glucose => pyruvate	0	0	0	0	0	1	1	0	0	0
M00002	Glycolysis	core module involving three-carbon compounds	0	0	0	0	0	0	1	0	0	0
M00003	Gluconeogenesis	oxaloacetate => fructose-6P	2	0	0	0	0	0	1	1	1	0
M00004	Pentose phosphate pathway		2	2	1	0	1	2	2	4	4	1
M00005	PRPP biosynthesis	ribose 5P => PRPP	0	0	0	0	0	0	1	0	0	0
M00006	Pentose phosphate pathway	glucose 6P => ribulose 5P	0	0	1	0	0	4	1	4	2	0
M00007	Pentose phosphate pathway	fructose 6P => ribose 5P	2	2	0	0	1	0	1	1	1	1
M00008	Entner-Doudoroff pathway	glucose-6P => glyceraldehyde-3P + pyruvate	2	2	2	1	1	4	4	4	4	2
M00009	Citrate cycle (TCA cycle, Krebs cycle)		4	4	0	0	4	4	4	4	4	0
M00010	Citrate cycle	oxaloacetate => 2-oxoglutarate	0	0	0	0	4	0	0	0	0	0
M00011	Citrate cycle, second carbon oxidation	2-oxoglutarate => oxaloacetate	4	4	0	0	4	4	4	4	4	0
M00012	Glyoxylate cycle		4	4	2	0	4	4	4	4	4	2
M00015	Proline biosynthesis	glutamate => proline	0	0	1	0	0	0	0	1	0	0
M00016	Lysine biosynthesis	succinyl-DAP pathway, aspartate => lysine	1	1	4	1	2	2	2	1	1	2
M00017	Methionine biosynthesis	apartate => homoserine => methionine	2	2	1	0	4	2	2	2	2	2
M00018	Threonine biosynthesis	aspartate => homoserine => threonine	0	0	0	0	4	0	0	0	0	0
M00019	Valine/isoleucine biosynthesis	pyruvate => valine / 2-oxobutanoate => isoleucine	0	4	0	0	4	0	1	0	0	0
M00020	Serine biosynthesis	glycerate-3P => serine	1	1	2	1	4	1	1	1	1	1
M00021	Cysteine biosynthesis	serine => cysteine	0	1	0	0	0	0	0	0	0	0
M00022	Shikimate pathway	phosphoenolpyruvate + erythrose-4P => chorismate	1	2	0	0	0	4	0	0	1	0
M00023	Tryptophan biosynthesis	chorismate=> tryptophan	4	4	0	1	0	0	0	4	4	1
M00024	Phenylalanine biosynthesis	chorismate => phenylalanine	0	4	1	1	2	1	0	1	1	0
M00025	Tyrosine biosynthesis	chorismate => tyrosine	0	2	1	1	2	1	0	1	1	0
M00026	Histidine biosynthesis	PRPP => histidine	1	1	1	0	4	0	1	1	0	0
M00027	GABA (gamma-Aminobutyrate) shunt		4	2	1	1	2	4	4	4	4	2
M00028	Ornithine biosynthesis	glutamate => ornithine	0	0	1	0	4	0	0	0	0	0
M00029	Urea cycle		2	2	1	1	0	2	2	2	2	2
M00033	Ectoine biosynthesis		4	4	4	2	4	4	4	4	4	4
M00034	Methionine salvage pathway		4	4	4	1	4	4	2	4	4	4
M00035	Methionine degradation		4	2	2	2	4	2	1	2	2	2
M00040	Tyrosine biosynthesis	prepha4te => pretyrosine => tyrosine	1	4	4	4	4	4	1	4	4	1
M00045	Histidine degradation	histidine => N-formiminoglutamate => glutamate	4	4	0	4	4	4	4	4	4	4
M00046	Pyrimidine degradation	Uracil=> beta-alanine, thymine => 3-aminoisobutanoate	4	4	4	4	4	2	2	4	4	4
M00048	Inosine monophosphate biosynthesis	PRPP + glutamine => IMP	1	0	0	0	0	1	1	1	1	1
M00049	Adenine ribonucleotide biosynthesis	IMP => ADP,ATP	0	0	0	0	0	0	0	0	0	0
M00050	Guanine ribonucleotide biosynthesis	IMP => GDP,GTP	0	0	0	0	0	0	0	0	0	0
M00051	Uridine monophosphate biosynthesis	glutamine (+ PRPP) => UMP	1	1	1	1	1	1	1	1	1	1
M00052	Pyrimidine ribonucleotide biosynthesis	UMP => UDP/UTP,CDP/CTP	1	1	0	0	0	1	1	1	0	0
M00053	Pyrimidine deoxyribonuleotide biosynthesis	CDP/CTP => dCDP/dCTP,dTDP/dTTP	4	4	2	2	1	4	4	4	1	4
M00060	Lipopolysachharide biosynthesis	KDO2-lipid A	4	4	4	4	4	4	2	4	4	4
M00061	D-Glucuro4te degradtion		4	4	4	1	4	0	0	4	4	4
M00063	CMP-KDO biosynthesis		4	4	4	4	4	4	0	4	4	0
M00064	ADP-L-glycero-D-mano-heptose biosynthesis		4	4	4	4	4	4	0	4	4	4
M00081	Pectin degradation		4	4	4	2	4	4	4	4	4	4
M00082	Fatty acid biosynthesis	initiation	0	0	0	0	0	0	1	0	0	1
M00083	Fatty acid biosynthesis	elongation	0	0	0	0	0	0	1	0	0	0
M00086	beta-Oxidation	acyl-CoA synthesis	4	4	0	0	4	0	4	4	4	4
M00087	beta-Oxidation		4	4	2	1	4	4	4	4	4	4
M00089	Triacylglycerol biosynthesis		2	2	2	2	2	2	2	2	2	2
M00093	Phosphatidylethanolamine (PE) biosynthesis	PA => PS => PE	2	2	2	0	2	2	0	2	0	0
M00095	C5 isoprenoid biosynthesis, mevalo4te pathway		4	1	1	4	1	4	4	4	4	4
M00096	C5 isoprenoid biosynthesis	non-mevalo4te pathway	1	4	4	0	4	2	2	1	1	1
M00098	Acylglycerol degradation		4	4	1	1	4	4	4	4	4	4
M00115	4D biosynthesis	aspartate => 4D	1	4	4	0	0	0	0	4	4	0
M00116	Me4quinone biosynthesis	chorismate => me4quinone	4	2	1	4	4	4	4	4	4	4
M00118	Glutathione biosynthesis	glutamate => glutathione	1	1	4	4	1	4	4	4	4	4
M00119	Pantothe4te biosynthesis	valine/L-aspartate=>pantothe4te	4	4	0	0	4	4	1	4	4	0
M00120	Coenzyme A biosynthesis	pantothe4te => CoA	0	0	0	0	0	0	0	1	0	0
M00121	Heme biosynthesis	glutamate => heme	4	4	2	2	4	4	4	4	4	4
M00122	Cobalamine biosyntheis	cobi4mide=>cobalamine	4	4	4	4	4	4	1	4	4	1
M00123	Biotin biosynthesis	pimeloyl-ACP/COA=>Biotin	4	4	2	0	4	2	1	2	4	1
M00125	Riboflavin biosynthesis	GTP=>Riboflavin/FMN/FAD	4	4	0	0	4	4	1	4	4	1
M00126	Tetrahydrofolate biosynthesis	GTP=>THF	4	4	0	0	2	2	1	4	4	2
M00127	Thiamine biosynthesis	AIR=>thiamine-P/thiamine-2P	4	4	2	0	4	1	0	1	4	1
M00133	Polyamine biosynthesis	arginine => agmatine => putrescine => spermidine	4	4	4	4	4	4	4	2	4	0
M00134	Polyamine biosynthesis	arginine => ornithine => putrescine	4	1	1	4	4	4	4	4	4	1
M00140	C1-unit interconversion		1	0	0	0	0	0	1	0	0	0
M00144	4DH:quinone oxidoreductase		4	4	4	4	4	1	1	1	4	1
M00145	4D(P)H:quinone oxidoreductase		4	4	1	1	4	4	4	4	4	4
M00149	Succi4te dehydroge4te		4	4	1	1	4	4	1	4	4	1
M00150	Fumarate reductase		4	1	4	4	1	4	4	4	4	4
M00151	Cytochrome bc1 complex respiratory unit		4	4	4	0	4	4	4	4	4	4
M00153	Cytochrome bd ubiquinol oxidase		4	1	1	1	4	4	4	4	4	1
M00154	Cytochrome c oxidase		4	4	1	1	4	4	4	4	4	4
M00155	Cytochrome c oxidase, prokaryotes		4	4	4	0	4	4	4	4	4	4
M00157	F-type ATPase		0	0	0	0	0	0	0	0	0	0
M00159	V-type ATPase, prokaryotes		4	4	4	4	0	4	4	0	1	4
M00166	Reductive pentose phosphate cycle	ribulose-5P => glyceraldehyde-3P	2	2	2	2	2	2	2	2	2	2
M00167	Reductive pentose phosphate cycle	glyceraldehyde-3P => ribulose-5P	2	4	1	1	1	1	1	1	2	1
M00168	CAM (Crassulacean acid metabolism)		4	4	1	1	4	1	4	4	4	1
M00169	CAM (Crassulacean acid metabolism), light		4	4	1	4	4	1	4	1	1	4
M00170	C4-dicarboxylic acid cycle	phosphoenolpyruvate carboxyki4se type	4	4	4	4	4	2	4	4	4	4
M00172	C4-dicarboxylic acid cycle	4DP - malic enzyme type	4	4	4	4	4	2	4	4	4	4
M00173	Reductive citrate cycle (Arnon-Bucha4n cycle)		4	4	2	4	4	4	4	4	4	4
M00175	Nitrogen fixation	nitrogen => ammonia	4	4	4	4	4	4	1	4	4	4
M00176	Assimilatory sulfate reduction	sulfate => H2S	4	4	0	0	4	4	4	4	4	4
M00178	Ribosome		0	0	0	0	0	0	0	0	0	0
M00183	R4 polymerase		1	0	0	0	0	0	0	0	1	0
M00188	NitT/TauT family transport system		1	4	0	0	4	0	4	0	1	0
M00189	Molybdate transport system		4	4	0	1	4	4	0	0	4	0
M00190	Iron(III) transport system		0	4	4	4	0	1	0	4	4	0
M00193	Putative spermidine/putrescine transport system		0	4	4	4	4	0	4	4	0	4
M00194	Maltose/maltodextrin transport system		1	1	4	1	1	1	4	4	1	4
M00196	Multiple sugar transport system		1	1	4	0	1	0	4	4	1	4
M00197	Putative fructooligosaccharide transport system		1	1	4	1	1	1	4	4	1	4
M00198	Putative sn-glycerol-phosphate transport system		4	4	4	4	4	4	4	4	4	4
M00199	L-Arabinose/lactose transport system		4	4	4	4	1	4	4	4	4	4
M00200	Putative sorbitol/mannitol transport system		1	1	4	1	1	1	4	4	1	4
M00201	alpha-Glucoside transport system		0	0	4	0	0	0	4	4	0	4
M00205	N-Acetylglucosamine transport system		0	4	4	4	4	4	4	4	0	4
M00206	Cellobiose transport system		1	1	4	1	1	1	4	4	1	4
M00207	Putative multiple sugar transport system		1	1	4	0	1	1	4	4	1	1
M00208	Glycine betaine/proline transport system		4	0	1	0	0	4	4	4	4	4
M00209	Osmoprotectant transport system		4	0	0	0	0	4	4	4	0	0
M00210	phospholipid transport system		4	4	4	4	4	4	1	4	4	4
M00211	Putative ABC transport system		4	0	0	4	4	4	4	0	4	4
M00212	Ribose transport system		4	4	0	0	4	4	4	4	1	1
M00214	Methyl-galactoside transport system		4	4	4	4	4	4	4	4	4	4
M00216	Multiple sugar transport system		4	4	4	0	4	4	4	4	4	4
M00221	Putative simple sugar transport system		4	4	4	4	1	4	4	0	1	0
M00222	Phosphate transport system		0	0	0	0	0	0	0	0	0	0
M00223	phopho4te transport system		4	4	4	4	4	4	0	4	4	1
M00224	Fluoroquinolone transport system		4	4	4	0	4	4	4	4	4	4
M00228	Putative glutamine transport system		4	0	4	4	0	1	4	4	4	0
M00233	Glutamate transport system		4	4	4	4	4	1	4	4	4	4
M00234	Cystine transport system		4	4	0	0	4	4	4	4	4	4
M00236	Putative polar amino acid transport system		1	0	0	0	0	0	0	0	0	0
M00237	Branched-chain amino acid transport system		0	4	4	4	0	0	0	0	0	0
M00238	D-Methionine transport system		0	0	0	0	0	0	0	0	0	0
M00239	Peptides/nickel transport system		0	4	0	0	0	0	0	0	4	0
M00240	Iron complex transport system		0	0	0	0	0	0	0	0	4	0
M00242	Zinc transport system		4	4	0	0	0	4	0	4	4	0
M00244	Putative zinc/manganese transport system		4	1	4	4	4	4	4	4	4	4
M00245	Cobalt/nickel transport system		4	4	4	4	4	4	4	4	4	1
M00246	Nickel transport system		4	4	4	4	4	4	4	4	4	1
M00247	Putative ABC transport system		0	0	4	4	0	4	4	0	0	4
M00250	Lipopolysaccharide transport system		4	4	4	4	4	4	4	4	4	1
M00251	Teichoic acid transport system		0	4	0	0	0	4	4	4	0	1
M00253	Sodium transport system		4	4	4	4	4	4	4	4	4	4
M00254	ABC-2 type transport system		0	0	0	0	0	0	4	0	0	0
M00256	Cell division transport system		0	0	4	0	0	0	0	0	0	0
M00257	Hemin transport system		4	4	0	4	4	4	4	4	4	4
M00258	Putative ABC transport system		0	0	0	0	0	0	0	0	0	0
M00260	D4 polymerase III complex		0	0	0	0	0	1	0	0	0	0
M00265	PTS system	glucose-specific II component	1	1	1	1	0	4	4	4	1	1
M00266	PTS system	maltose and glucose-specific II component	0	1	0	1	1	4	4	4	1	1
M00267	PTS system	N-acetylglucosamine-specific II component	4	4	1	1	0	4	4	1	4	1
M00268	PTS system	arbutin-like II component	1	1	0	0	1	4	4	4	0	0
M00269	PTS system	Sucrose-specific II component	4	0	1	1	1	0	1	0	4	1
M00270	PTS system	trehalose-specific II component	1	1	0	0	0	0	4	1	0	0
M00271	PTS system	beta-glucosides-specific II component	0	0	0	0	0	4	4	0	4	0
M00272	PTS system	arbutin-, cellobiose-, and salicin-specific II component	1	1	1	1	1	4	4	4	1	1
M00273	PTS system	fructose-specific II component	1	0	0	0	0	0	0	4	0	0
M00274	PTS system	mannitol-specific II component	0	0	0	0	4	0	0	4	4	0
M00275	PTS system	cellobiose-specific II component	0	1	0	0	0	0	4	4	0	0
M00276	PTS system	mannose-specific II component	0	0	4	1	0	0	4	4	1	0
M00277	PTS system	N-acetylgalactosamine-specific II component	0	4	4	4	4	0	4	4	1	1
M00279	PTS system	galactitol-specific II component	0	0	4	4	0	0	4	4	4	4
M00280	PTS system	glucitol/sorbitol-specific II component	0	1	4	0	1	4	4	4	4	4
M00281	PTS system	lactose-specific II component	4	4	4	4	4	4	4	4	1	4
M00283	PTS system	ascorbate-specific II component	0	0	4	1	0	4	4	0	4	4
M00287	PTS system	galactosamine-specific II component	1	4	4	4	4	1	4	4	1	1
M00298	Multidrug/hemolysin transport system		4	4	4	4	4	4	4	4	0	4
M00299	Spermidine/putrescine transport system		0	0	0	4	0	4	4	0	0	4
M00303	PTS system	N-acetylmuramic acid-specific II component	1	1	1	1	1	4	4	4	1	1
M00306	PTS system	fructose-specific II-like component	4	4	4	4	4	4	4	4	4	1
M00307	Pyruvate oxidation	pyruvate => acetyl-CoA	0	0	0	0	0	0	0	0	0	0
M00308	Semi-Pphosphorylative Entner-Doudoroff pathway	gluco4te => glycerate-3P	4	4	1	1	1	1	1	4	4	4
M00314	Bacitracin transport system		4	4	0	0	4	4	4	4	4	4
M00315	Uncharacterized ABC transport system		4	4	4	0	4	4	4	4	4	4
M00320	lipopolysachharide export system		4	4	4	4	4	4	1	4	4	1
M00324	Dipeptide transport system		4	4	4	4	4	4	4	1	4	4
M00331	Type II general secretion system		4	1	4	4	1	4	1	4	1	1
M00333	Type IV secretion system		1	4	4	4	1	4	4	1	1	4
M00335	Sec (secretion) system		1	1	0	0	1	1	0	1	1	0
M00336	twin-arginine translocation (Tat system)		4	4	4	0	4	0	0	4	4	0
M00344	Formaldehyde assimilation	xylulose monophosphate pathway	4	4	4	4	4	4	4	4	4	2
M00345	Formaldehyde assimilation	ribulose monophosphate pathway	0	1	0	0	1	2	1	1	1	1
M00360	Aminoacyl-tR4 biosynthesis		2	0	0	0	0	0	0	0	0	0
M00362	nucleotide sugar biosynthesis		4	1	2	1	1	1	1	4	4	1
M00364	C10-C20 isoprenoid biosynthesis		1	0	0	0	0	1	1	0	1	1
M00368	Ethylene biosynthesis	methionine => ethylene	2	2	2	2	2	2	2	2	2	2
M00394	R4 degradosome		1	1	1	1	1	1	1	1	1	1
M00416	Cytochrome aa3-600 me4quinol oxidase		4	4	0	1	4	4	4	4	4	4
M00429	Competence-related D4 transformation transporter		1	1	0	0	1	1	1	1	1	1
M00432	Leucine biosynthesis	2-oxoisovalerate => 2-oxoisocaproate	0	4	0	0	4	0	0	0	0	0
M00434	PhoR-PhoB (phosphate starvation response) two-component regulatory system		0	0	0	0	0	0	0	0	0	0
M00436	Sulfo4te transport system		4	4	4	0	4	4	4	4	4	0
M00439	Oligopeptide transport system		0	0	0	0	0	1	0	4	0	0
M00448	CssS-CssR (secretion stress response) two-component regulatory system		0	4	4	0	4	4	4	4	0	4
M00454	KdpD-KdpE (potassium transport) two-component regulatory system		0	4	4	4	4	0	0	0	4	4
M00458	ResE-ResD (aerobic and a4erobic respiration) two-component regulatory system		4	4	0	4	4	4	4	4	4	4
M00459	VicK-VicR (cell wall metabolism) two-component regulatory system		4	0	0	0	0	4	4	4	4	4
M00469	BceS-BceR (bacitracin transport) two-component regulatory system		4	4	4	0	4	4	4	4	4	4
M00476	ComP-ComA (competence) two-component regulatory system		4	4	4	1	4	4	4	4	4	4
M00478	DegS-DegU (multicellular behavior control) two-component regulatory system		4	4	4	0	4	4	4	4	4	4
M00479	DesK-DesR (membrane lipid fluidity regulation) two-component regulatory system		4	0	1	0	4	4	4	4	4	4
M00480	VraS-VraR (cell-wall peptidoglycan synthesis) two-component regulatory system		4	4	0	4	4	4	4	4	4	4
M00481	LiaS-LiaR (cell wall stress response) two-component regulatory system		4	4	4	0	0	4	4	4	4	4
M00487	CitS-CitT (magnesium-citrate transport) two-component regulatory system		4	4	4	0	4	4	4	4	4	4
M00490	MalK-MalR (Malate transport)		4	4	4	0	4	4	1	1	4	4
M00491	arabinogalactan oligomer/maltooligosaccharide transport system		1	0	4	0	0	1	4	4	1	4
M00492	LytS-LytR two-component regulatory system		4	4	0	0	4	1	4	4	4	4
M00495	AgrC-AgrA (exoprotein synthesis) two-component regulatory system		4	1	0	4	1	4	4	4	4	4
M00506	CheA-CheYBV (chemotaxis) two-component regulatory system		4	2	4	1	4	4	4	4	4	4
M00518	GlnK-GlnL (glutamine utilization) two-component regulatory system		4	4	4	0	4	4	4	4	4	4
M00519	YesM-YesN two-component regulatory system		0	4	4	0	0	4	4	0	4	4
M00521	CiaH-CiaR two-component regulatory system		4	4	4	4	1	4	4	4	4	4
M00525	Lysine biosynthesis	acetyl-DAP pathway, aspartate => lysine	2	0	2	0	1	4	4	4	2	4
M00526	Lysine biosynthesis	DAP dehydroge4se pathway, aspartate => lysine	1	1	1	1	1	1	1	1	1	1
M00527	Lysine biosynthesis	DAP aminotransferase pathway, aspartate => lysine	0	1	2	1	1	1	0	0	1	0
M00530	Dissimilatory nitrate reduction	nitrate => ammonia	4	4	4	0	4	4	4	4	4	4
M00531	Assimilatory nitrate reduction	nitrate => ammonia	1	4	4	1	4	4	1	4	4	4
M00535	Isoleucine biosynthesis	pyruvate => 2-oxobutanoate	1	4	1	1	4	1	1	1	1	1
M00537	Xylene degradation	xylene => methylbenzoate	4	2	2	4	4	4	4	4	4	4
M00538	Toluene degradation	toluene => benzoate	4	2	2	4	4	4	4	4	4	4
M00549	Nucleotide sugar biosynthesis	glucose => UDP-glucose	1	0	0	0	0	0	0	1	1	1
M00550	Ascorbate degradation	ascorbate => D-xylulose-5P	2	4	4	4	0	4	4	1	4	4
M00552	D-galacto4te degradation	D-galacto4te => glycerate-3P	4	4	4	2	4	4	4	4	4	4
M00554	Nucleotide sugar biosynthesis	galactose => UDP-galactose	1	0	0	0	0	0	4	0	0	0
M00555	Betaine biosynthesis	choline => betaine	4	4	0	1	4	4	4	4	4	4
M00565	Trehalose biosynthesis	D-glucose 1P => trehalose	4	4	4	4	4	4	4	4	4	2
M00566	Dipeptide transport system, Firmicutes		4	4	4	0	4	4	4	4	4	4
M00570	Isoleucine biosynthesis	threonine => 2-oxobutanoate => isoleucine	0	4	0	0	4	0	1	0	0	0
M00572	Pimeloyl-ACP biosynthesis, BioC-BioH pathway	malonyl-ACP => pimeloyl-ACP	4	2	2	2	2	4	4	4	4	4
M00573	Biotin biosyntheis/BioI pathway	long-chain-acyl-ACP=>palmoyl ACP=>Biotin	4	4	4	1	4	4	2	4	4	2
M00577	Biotin biosyntheis/BioW pathway	pimelate=>pimeloyl-CoA=>Biotin	4	4	4	0	4	4	2	4	4	1
M00579	Phosphate acetyltransferase-acetate ki4se pathway	acetyl-CoA => acetate	0	0	0	0	0	0	0	0	0	4
M00580	Pentose phosphate pathway	fructose 6P => ribose 5P	0	1	0	1	1	4	4	4	4	4
M00581	Biotin transport system		1	1	1	1	1	1	1	1	1	1
M00582	Energy-coupling factor transport system		0	0	0	0	0	0	0	0	0	0
M00583	Putative peptide transport system		4	4	4	4	4	4	4	4	4	4
M00584	Acetoin utilization transport system		4	4	4	1	4	4	4	4	4	4
M00585	L-Cystine transport system		4	4	1	4	4	4	4	4	4	4
M00586	Putative amino-acid transport system		4	4	4	4	4	4	4	4	4	4
M00589	Putative lysine transport system		1	4	4	4	0	1	4	0	1	4
M00593	Inositol transport system		4	1	4	4	4	4	4	4	4	4
M00596	Dissimilatory sulfate reduction	sulfate => H2S	4	4	2	2	4	4	4	4	4	4
M00602	Arabinosaccharide transport system		1	1	4	0	1	1	4	4	1	4
M00603	Putative aldouro4te transport system		4	4	4	0	0	4	4	4	4	4
M00605	Glucose/mannose transport system		1	1	4	1	1	1	4	4	1	4
M00606	N,N'-Diacetylchitobiose transport system		1	1	4	1	1	1	4	4	1	4
M00609	Cysteine biosynthesis	methionine => cysteine	4	4	1	0	4	4	4	4	4	4
M00610	PTS system, D-glucosami4te-specific II component		4	4	4	4	4	1	4	4	4	4
M00615	Nitrate assimilaztion		4	4	4	1	4	4	4	4	4	4
M00627	beta-Lactam resistance	Bla system	2	4	2	0	4	4	2	4	4	2
M00628	beta-lactam resistance	AmpC system	4	4	4	2	4	4	2	4	4	2
M00631	D-Galacturo4te degradation		4	4	4	0	4	2	0	4	4	4
M00632	Galactose degradation	galactose => alpha-D-glucose-1P	2	0	0	0	0	0	2	0	0	0
M00647	multidrug resistance	efflux pump Acr-AB-TolC/SmeDEF	4	4	4	4	4	4	2	4	4	2
M00651	Vancomycin resistance	D-Ala-D-Lac type	2	2	2	2	2	4	4	2	2	4
M00657	VanS-VanR (VanE type vancomycin resistance) two-component regulatory system		4	4	4	4	4	0	4	4	0	4
M00668	Tetracycline resistance, TetA transporter		4	4	4	4	0	4	4	4	4	4
M00669	gamma-hexachlorocyclohexane transport system		4	4	4	4	4	4	1	4	4	4
M00670	mce-transport system		4	4	4	4	4	4	1	4	4	4
M00699	multidrug resistance	efflux pump AmeABC	4	4	4	4	4	4	2	4	4	2
M00700	multidrug resistance, efflux pump	AcbA	4	4	0	4	4	4	1	4	4	4
M00701	Multidrug resistance, efflux pump EmrAB		4	4	4	4	4	4	4	4	4	2
M00702	multidrug resistance, efflux pump	NorB	4	4	0	4	4	4	1	4	4	4
M00704	Tetracycline resistance	efflux pump Tet38	4	1	1	1	4	4	4	4	4	4
M00706	Multidrug resistance	EfrAB transporter	0	4	4	4	0	4	4	4	0	4
M00707	Multidrug resistance	SmdAB/MdlAB transporter	4	4	0	0	0	4	4	4	4	4
M00708	Multidrug resistance, PatAB transporter		4	0	4	4	0	4	4	4	4	4
M00711	Multidrug resistance, efflux pump MdtIJ		4	4	4	4	4	4	0	4	4	0
M00712	Multidrug resistance	efflux pump YkkCD	4	4	0	0	4	4	4	4	4	0
M00715	Lincosamide resistance, efflux pump LmrB		4	1	1	0	4	4	4	4	4	1
M00716	ArlS-ArlR (virulence regulation) two-component regulatory system		4	4	0	4	4	4	4	4	4	4
M00717	Multidrug resistance, efflux pump NorA		4	1	1	1	4	4	4	4	4	4
M00718	multidrug resistance, efflux pump	MexAB-OprM	4	4	4	4	4	4	2	4	4	2
M00721	Cationic antimicrobial peptide (CAMP) resistance, arnBCADTEF operon		4	4	4	4	4	2	4	4	4	2
M00725	Cationic antimicrobial peptide (CAMP) resistance	dltABCD operon	4	2	0	2	2	2	4	4	4	4
M00726	Cationic antimicrobial peptide (CAMP) resistance	lysyl-phosphatidylglycerol (L-PG) synthase MprF	4	2	0	2	2	4	4	4	4	4
M00727	Cationic antimicrobial peptide (CAMP) resistance	N-acetylmuramoyl-L-alanine amidase AmiA and AmiC	2	2	2	2	2	4	2	2	2	2
M00728	Cationic antimicrobial peptide (CAMP) resistance	envelope protein folding and degrading factors DegP and DsbA	2	2	4	2	2	4	2	2	2	2
M00729	Fluoroquinolone resistance	gyrase-protecting protein Qnr	1	1	1	1	1	1	1	1	1	1
M00730	Cationic antimicrobial peptide (CAMP) resistance, VraFG transporter		4	4	1	4	4	4	4	4	4	4
M00733	GraS-GraR (cationic antimicrobial peptide transport) two-component regulatory system		4	4	0	4	4	4	4	4	4	4
M00738	Bacitracin resistance, BceAB transporter		4	4	2	0	4	4	4	4	4	4
M00741	Propanoyl-CoA metabolism	propanoyl-CoA => succinyl-CoA	4	4	4	4	4	4	4	4	4	1
M00742	Aminoglycoside resistance	protease FtsH	1	1	1	1	1	1	1	1	1	1
M00743	Aminoglycoside resistance	protease HtpX	4	2	4	2	4	4	2	4	4	2
M00747	Bacitracin transport system		4	4	4	0	4	4	4	4	4	4
M00754	Nisin resistance, phage shock protein homolog LiaH		4	4	4	1	1	4	4	4	4	4
M00760	Erythromycin resistance, macrolide 2'-phosphotransferase I MphA		4	4	4	1	4	4	4	4	4	4
M00761	Undecaprenylphosphate alpha-L-Ara4N biosynthesis	UDP-GlcA => undecaprenyl phosphate alpha-L-Ara4N	4	4	4	4	4	4	4	4	4	2
M00764	PTS system	fructoselysine and glucoselysine-specific II component	4	4	4	4	0	4	4	4	4	4
M00792	Manganese/zinc transport system		4	4	0	0	1	4	4	4	4	4
M00793	dTDP-L-rhamnose biosynthesis		4	0	4	4	0	0	4	4	0	0
M00804	Complete nitrification, comammox	ammonia => nitrite => nitrate	4	4	4	2	4	4	4	4	4	4
M00806	PTS system	maltose-specific II component	1	0	1	1	0	4	4	4	1	0
M00807	PTS system	galactose-specific II component	4	4	4	4	4	4	4	4	4	4
M00809	PTS system	glucose-specific II component	4	4	0	0	4	4	0	0	4	4
M00816	NisK-NisR (lantibiotic biosynthesis) two-component regulatory system		4	4	4	0	4	4	4	4	4	4
M00817	Lantibiotic transport system		4	4	4	0	4	4	4	4	4	4
M00839	PdtaS-PdtaR two-component regulatory system		1	4	4	4	4	4	0	1	4	0
M00841	Tetrahydrofolate biosynthesis, mediated by PTPS	GTP=>THF	4	4	4	2	4	4	2	4	4	4
M00842	tetrahydrobiopterin biosyntheis	GTP=>BH4	4	4	2	1	2	1	1	4	4	2
M00843	L-threo-tetrhydrobiopterin biosyntheis	GTP=>L-threo-BH4	4	4	2	1	2	1	1	4	4	2
M00844	Arginine biosynthesis	ornithine => arginine	0	0	0	0	0	0	0	0	0	0
M00845	Arginine biosynthesis	glutamate => acetylcitrulline => arginine	0	4	4	2	4	4	0	4	4	4
M00846	Siroheme biosynthesis	glutamate => siroheme	4	4	1	4	4	4	4	0	4	1
M00854	Glycogen biosynthesis	glucose-1P => glycogen/starch	0	0	2	0	2	0	0	0	0	0
M00855	Glycogen degradation	glycogen => glucose-6P	0	1	2	1	2	1	1	1	0	2
